# Supplementary material for: Disentangling the role of Africa in the global spread of H5 highly pathogenic avian influenza
Source: Nat Commun. 2019 Nov 22;10:5310. doi: 10.1038/s41467-019-13287-y (PMC6874648; doi:10.1038/s41467-019-13287-y)
Supplement: Supplementary file 5 — Supplementary Data 1 [file 41467_2019_13287_MOESM5_ESM.xlsx]

## Sheet: GLOBAL Epi-based
Supplementary Data 1
Database	HA accession numbers	Isolate_Name	Subtype	Lineage	Location	LocationTrait	Host order	HostTrait	Collection_Date	GISAID Submitting_Lab	GISAID Originating_Lab
GISAID	EPI58676	A/chicken/Sudan/2115-9/2006	A / H5N1	2.2	Africa / Sudan	CentralAfrica	Galliformes	DomGal	2006	NCBI	na
GISAID	EPI46000	A/chicken/Sudan/1784-10/2006	A / H5N1	2.2	Africa / Sudan	CentralAfrica	Galliformes	DomGal	2006	NCBI	na
GISAID	EPI58657	A/chicken/Sudan/1784-8/2006	A / H5N1	2.2	Africa / Sudan	CentralAfrica	Galliformes	DomGal	2006	NCBI	na
GISAID	EPI227594	A/Bar_headed_goose/Qinghai/1A/2005	A / H5N1	2.2	Asia / China	CentralAsia	Anseriformes	WildAns	2005	NCBI	na
GISAID	EPI98575	A/bar-headed_goose/Qinghai/0510/05	A / H5N1	2.2	Asia / China / Qinghai Province	CentralAsia	Anseriformes	WildAns	2005	NCBI	na
GISAID	EPI106014	A/swan/Qinghai/01/2006	A / H5N1	2.2	Asia / China / Qinghai Province	CentralAsia	Anseriformes	WildAns	2006	NCBI	na
GISAID	EPI171517	A/bar-headed_goose/Qinghai/1/2006	A / H5N1	2.2	Asia / China / Qinghai Province	CentralAsia	Anseriformes	WildAns	2006-05-15	NCBI	na
GISAID	EPI171519	A/bar-headed_goose/Qinghai/3/2006	A / H5N1	2.2	Asia / China / Qinghai Province	CentralAsia	Anseriformes	WildAns	2006-06-07	NCBI	na
GISAID	EPI171527	A/bar-headed_goose/Qinghai/11/2006	A / H5N1	2.2	Asia / China / Qinghai Province	CentralAsia	Anseriformes	WildAns	2006-08-18	NCBI	na
GISAID	EPI171552	A/bar-headed_goose/Qinghai/1/2007	A / H5N1	2.2	Asia / China / Qinghai Province	CentralAsia	Anseriformes	WildAns	2007-05-10	NCBI	na
GISAID	EPI171531	A/bar-headed_goose/Qinghai/5/2007	A / H5N1	2.2	Asia / China / Qinghai Province	CentralAsia	Anseriformes	WildAns	2007-06-19	NCBI	na
GISAID	EPI171538	A/bar-headed_goose/Qinghai/13/2007	A / H5N1	2.2	Asia / China / Qinghai Province	CentralAsia	Anseriformes	WildAns	2007-09-22	NCBI	na
GISAID	EPI97183	A/Brown-headed_Gull/Qinghai/3/05	A / H5N1	2.2	Asia / China / Qinghai Province	CentralAsia	Charadriiformes	WildOthers	2005	NCBI	na
GISAID	EPI97179	A/Great_Black-headed_Gull/Qinghai/2/05	A / H5N1	2.2	Asia / China / Qinghai Province	CentralAsia	Charadriiformes	WildOthers	2005	NCBI	na
GISAID	EPI106012	A/black-headed_gull/Qinghai/3/2006	A / H5N1	2.2	Asia / China / Qinghai Province	CentralAsia	Charadriiformes	WildOthers	2006	NCBI	na
GISAID	EPI171529	A/brown-headed_gull/Qinghai/3/2007	A / H5N1	2.2	Asia / China / Qinghai Province	CentralAsia	Charadriiformes	WildOthers	2007-05-17	NCBI	na
GISAID	EPI171553	A/brown-headed_gull/Qinghai/6/2007	A / H5N1	2.2	Asia / China / Qinghai Province	CentralAsia	Charadriiformes	WildOthers	2007-06-22	NCBI	na
GISAID	EPI171537	A/great_black-headed_gull/Qinghai/12/2007	A / H5N1	2.2	Asia / China / Qinghai Province	CentralAsia	Charadriiformes	WildOthers	2007-08-18	NCBI	na
GISAID	EPI222117	A/great_black-headed_gull/Qinghai/2/2007	A / H5N1	2.2	Asia / China	CentralAsia	Charadriiformes	WildOthers	2007-09	NCBI	na
GISAID	EPI125689	A/domestic_goose/Pavlodar/1/2005	A / H5N1	2.2	Asia / Kazakhstan / Pavlodar	CentralAsia	Anseriformes	DomAns	2005	NCBI	na
GISAID	EPI166656	A/chicken/Astana/6/2005	A / H5N1	2.2	Asia / Kazakhstan / Astana / Astana	CentralAsia	Galliformes	DomGal	2005-06	NCBI	na
GISAID	EPI1250	A/bar-headed_goose/Mongolia/1/05	A / H5N1	2.2	Asia / Mongolia / Khunt Lake, Bulgan	CentralAsia	Anseriformes	WildAns	2005-06	NCBI	na
GISAID	EPI1254	A/whooper_swan/Mongolia/4/05	A / H5N1	2.2	Asia / Mongolia	CentralAsia	Anseriformes	WildAns	2005	NCBI	na
GISAID	EPI1780	A/whooper_swan/Mongolia/2/06	A / H5N1	2.2	Asia / Mongolia / Khunt Lake, Bulgan	CentralAsia	Anseriformes	WildAns	2006-05	NCBI	na
GISAID	EPI2711	A/common_goldeneye/Mongolia/12/2006	A / H5N1	2.2	Asia / Mongolia / Erkhel Lake, Khuvsugul	CentralAsia	Anseriformes	WildAns	2006-05	NCBI	na
GISAID	EPI103038	A/duck/Kurgan/08/2005	A / H5N1	2.2	Europe / Russian Federation / Kurgan Oblast	CentralAsia	Anseriformes	DomAns	2005	NCBI	na
GISAID	EPI99669	A/duck/Novosibirsk/56/2005	A / H5N1	2.2	Europe / Russian Federation / Novosibirsk Oblast	CentralAsia	Anseriformes	DomAns	2005	NCBI	na
GISAID	EPI114798	A/goose/Suzdalka/10/05	A / H5N1	2.2	Europe / Russian Federation / Novosibirsk Oblast / Suzdalka	CentralAsia	Anseriformes	DomAns	2005	NCBI	na
GISAID	EPI114796	A/chicken/Omsk/14/05	A / H5N1	2.2	Europe / Russian Federation / Omsk	CentralAsia	Galliformes	DomGal	2005	NCBI	na
GISAID	EPI103022	A/chicken/Kurgan/05/2005	A / H5N1	2.2	Europe / Russian Federation / Kurgan Oblast	CentralAsia	Galliformes	DomGal	2005	NCBI	na
GISAID	EPI114794	A/chicken/Suzdalka/06/05	A / H5N1	2.2	Europe / Russian Federation / Novosibirsk Oblast / Suzdalka	CentralAsia	Galliformes	DomGal	2005	NCBI	na
GISAID	EPI106418	A/wild_duck/Omsk/103-01/05	A / H5N1	2.2	Europe / Russian Federation / Omsk Oblast	CentralAsia	Anseriformes	WildAns	2005	NCBI	na
GISAID	EPI99667	A/grebe/Novosibirsk/29/2005	A / H5N1	2.2	Europe / Russian Federation / Novosibirsk Oblast	CentralAsia	Podicipediformes	WildOthers	2005	NCBI	na
GISAID	EPI106728	A/grebe/Tyva/Tyv06-1/2006	A / H5N1	2.2	Europe / Russian Federation / Tyva Republic	CentralAsia	Podicipediformes	WildOthers	2006-06-24	NCBI	na
GISAID	EPI225053	A/common_gull/Chany/P/2006	A / H5N1	2.2	Europe / Russian Federation / Chany	CentralAsia	Charadriiformes	WildOthers	2006-07-18	NCBI	na
GISAID	EPI275806	A/chicken/Liaoning/23/2005	A / H5N1	2.2	Asia / China / Liaoning Province	EastAsia	Galliformes	DomGal	2005	NCBI	na
GISAID	EPI107841	A/Guinea_fowl/Shantou/1341/2006	A / H5N1	2.2	Asia / China / Shantou	EastAsia	Galliformes	DomGal	2006	NCBI	na
GISAID	EPI100492	A/migratory_duck/Jiangxi/2300/2005	A / H5N1	2.2	Asia / China / Jiangxi Province	EastAsia	Anseriformes	WildAns	2005	NCBI	na
GISAID	EPI276078	A/wild_duck/Liaoning/8/2006	A / H5N1	2.2	Asia / China / Liaoning Province	EastAsia	Anseriformes	WildAns	2006	NCBI	na
GISAID	EPI276062	A/pied_megpie/Liaoning/7/2006	A / H5N1	2.2	Asia / China / Liaoning Province	EastAsia	Passeriformes	WildOthers	2006	NCBI	na
GISAID	EPI222326	A/mountain_hawk-eagle/Kumamoto/1/07	A / H5N1	2.2	Asia / Japan / Kumamoto	EastAsia	Accipitriformes	WildOthers	2007	NCBI	na
GISAID	EPI126269	A/duck/Korea/Asan6/2006	A / H5N1	2.2	Asia / Korea, Republic of	EastAsia	Anseriformes	DomAns	2006	NCBI	na
GISAID	EPI126250	A/duck/Korea/Asan5/2006	A / H5N1	2.2	Asia / Korea, Republic of	EastAsia	Anseriformes	DomAns	2006	NCBI	na
GISAID	EPI225005	A/chicken/Korea/IS/2006	A / H5N1	2.2	Asia / Korea, Republic of	EastAsia	Galliformes	DomGal	2006	NCBI	na
GISAID	EPI126288	A/quail/Korea/KJ4/2006	A / H5N1	2.2	Asia / Korea, Republic of	EastAsia	Galliformes	DomGal	2006	NCBI	na
GISAID	EPI231237	A/swan/Mellach/215/2006	A / H5N1	2.2	Europe / Austria / Mellach	EastEU	Anseriformes	WildAns	2006-02-13	NCBI	na
GISAID	EPI231131	A/goose/Wien/1966/2006	A / H5N1	2.2	Europe / Austria / Wien	EastEU	Anseriformes	WildAns	2006-04-03	NCBI	na
GISAID	EPI231133	A/grebe/Bregenz/907/2006	A / H5N1	2.2	Europe / Austria / Bregenz	EastEU	Podicipediformes	WildOthers	2006-03-04	NCBI	na
GISAID	EPI231129	A/egret/Wien/1977/2006	A / H5N1	2.2	Europe / Austria / Wien	EastEU	Pelecaniformes	WildOthers	2006-04-03	NCBI	na
GISAID	EPI224611	A/Cygnus_olor/BIH/1/2006	A / H5N1	2.2	Europe / Bosnia and Herzegovina	EastEU	Anseriformes	WildAns	2006	NCBI	na
GISAID	EPI47200	A/cygnus_olor/Croatia/1/2005	A / H5N1	2.2	Europe / Croatia	EastEU	Anseriformes	WildAns	2005	NCBI	na
GISAID	EPI136629	A/turkey/Czech_Republic/10309-3/07	A / H5N1	2.2	Europe / Czech Republic / Tisova	EastEU	Galliformes	DomGal	2007-06-19	NCBI	na
GISAID	EPI136607	A/Cygnus_olor/Czech_Republic/5583/06	A / H5N1	2.2	Europe / Czech Republic / Jihocesky Kraj / Ceske Budejovice	EastEU	Anseriformes	WildAns	2006-03-25	NCBI	na
GISAID	EPI136613	A/Cygnus_olor/Czech_Republic/7185/06	A / H5N1	2.2	Europe / Czech Republic / Jihocesky Kraj / Ceske Budejovice	EastEU	Anseriformes	WildAns	2006-04-08	NCBI	na
GISAID	EPI136631	A/Cygnus_olor/Czech_Republic/10732/07	A / H5N1	2.2	Europe / Czech Republic / Lednice	EastEU	Anseriformes	WildAns	2007-06-25	NCBI	na
GISAID	EPI115111	A/goose/Hungary/3413/2007	A / H5N1	2.2	Europe / Hungary	EastEU	Anseriformes	DomAns	2007	NCBI	na
GISAID	EPI184079	A/goose/Hungary/14756/2006	A / H5N1	2.2	Europe / Hungary	EastEU	Anseriformes	DomAns	2006-06-06	NCBI	na
GISAID	EPI184095	A/mute_swan/Hungary/3472/2006	A / H5N1	2.2	Europe / Hungary	EastEU	Anseriformes	WildAns	2006-02-06	NCBI	na
GISAID	EPI586011	A/mute_swan/Hungary/4999/2006	A / H5N1	2.2	Europe / Hungary	EastEU	Anseriformes	WildAns	2006-02-20	NCBI	na
GISAID	EPI171604	A/turkey/Poland/R3249/2007	A / H5N1	2.2	Europe / Poland	EastEU	Galliformes	DomGal	2007	NCBI	na
GISAID	EPI156797	A/chicken/Poland/38-140V08/2007	A / H5N1	2.2	Europe / Poland / Masovian Voivodeship	EastEU	Galliformes	DomGal	2007-12-04	National Veterinary Research Institut Poland, PIWet-PIB	na
GISAID	EPI156821	A/swan/Poland/467-136V08/2006	A / H5N1	2.2	Europe / Poland / Lubusz Voivodeship	EastEU	Anseriformes	WildAns	2006-03-10	National Veterinary Research Institut Poland, PIWet-PIB	na
GISAID	EPI156837	A/swan/Poland/1242-139V08/2006	A / H5N1	2.2	Europe / Poland / Kuyavian-Pomeranian Voivodeship	EastEU	Anseriformes	WildAns	2006-04-03	National Veterinary Research Institut Poland, PIWet-PIB	na
GISAID	EPI156829	A/hawk/Poland/937-138V08/2006	A / H5N1	2.2	Europe / Poland / Lubusz Voivodeship	EastEU	Accipitriformes	WildOthers	2006-03-24	National Veterinary Research Institut Poland, PIWet-PIB	na
GISAID	EPI156805	A/buzzard/Poland/MB266B-141V08/2007	A / H5N1	2.2	Europe / Poland / Warmian-Masurian Voivodeship	EastEU	Accipitriformes	WildOthers	2007-12-11	National Veterinary Research Institut Poland, PIWet-PIB	na
GISAID	EPI174768	A/domestic_duck/Buzau/RO-AI-036/2005	A / H5N1	2.2	Europe / Romania / Judetul Buzau / Buzau	EastEU	Anseriformes	DomAns	2005	NCBI	na
GISAID	EPI174763	A/domestic_goose/Constanta/RO-AI-008/2005	A / H5N1	2.2	Europe / Romania / Judetul Constanta / Constanta	EastEU	Anseriformes	DomAns	2005	NCBI	na
GISAID	EPI174753	A/domestic_duck/Bucharest/RO-AI-485/2006	A / H5N1	2.2	Europe / Romania / Municipiul Bucuresti / Bucharest	EastEU	Anseriformes	DomAns	2006	NCBI	na
GISAID	EPI221934	A/duck/Romania/TL/nov/2007	A / H5N1	2.2	Europe / Romania	EastEU	Anseriformes	DomAns	2007-11	NCBI	na
GISAID	EPI174737	A/chicken/Calarasi/RO-AI-091/2005	A / H5N1	2.2	Europe / Romania / Calarasi	EastEU	Galliformes	DomGal	2005	NCBI	na
GISAID	EPI174742	A/Guinea_fowl/Constanta/RO-AI-159/2006	A / H5N1	2.2	Europe / Romania / Judetul Constanta / Constanta	EastEU	Galliformes	DomGal	2006	NCBI	na
GISAID	EPI221829	A/chicken/Romania/TL/nov/2007	A / H5N1	2.2	Europe / Romania	EastEU	Galliformes	DomGal	2007-11	NCBI	na
GISAID	EPI174762	A/mute_swan/Constanta/RO-AI-007/2005	A / H5N1	2.2	Europe / Romania / Judetul Constanta / Constanta	EastEU	Anseriformes	WildAns	2005	NCBI	na
GISAID	EPI174760	A/mute_swan/Tulcea/RO-AI-005/2005	A / H5N1	2.2	Europe / Romania / Judetul Tulcea	EastEU	Anseriformes	WildAns	2005	NCBI	na
GISAID	EPI225791	A/wild_goose/Braila/RO-AI-074/2006	A / H5N1	2.2	Europe / Romania / Braila	EastEU	Anseriformes	WildAns	2006	NCBI	na
GISAID	EPI234493	A/green_heron/Vaslui/RO-AI-006/2005	A / H5N1	2.2	Europe / Romania / Vaslui	EastEU	Pelecaniformes	WildOthers	2005	NCBI	na
GISAID	EPI225332	A/owl/Constanta/RO-AI-351/2006	A / H5N1	2.2	Europe / Romania / Constanta	EastEU	Strigiformes	WildOthers	2006	NCBI	na
GISAID	EPI114800	A/goose/Krasnoozerskoe/627/05	A / H5N1	2.2	Europe / Russian Federation / Voronezh Oblast / Krasnoozerskiy	CentralAsia	Anseriformes	DomAns	2005	NCBI	na
GISAID	EPI133597	A/muscovy_duck/Rostov-on-Don/51/2007	A / H5N1	2.2	Europe / Russian Federation / Rostov Oblast / Rostov-na-Donu	EastEU	Anseriformes	DomAns	2007-12-15	NCBI	na
GISAID	EPI114806	A/chicken/Tula/4/05	A / H5N1	2.2	Europe / Russian Federation / Tula	EastEU	Galliformes	DomGal	2005	NCBI	na
GISAID	EPI106408	A/chicken/Tambov/570-2/05	A / H5N1	2.2	Europe / Russian Federation / Tambov Oblast	EastEU	Galliformes	DomGal	2005	NCBI	na
GISAID	EPI221740	A/chicken/Domodedovo/MK/2007	A / H5N1	2.2	Europe / Russian Federation / Domodedovo	EastEU	Galliformes	DomGal	2007-01-14	NCBI	na
GISAID	EPI128362	A/chicken/Rostov-on-Don/35/2007	A / H5N1	2.2	Europe / Russian Federation / Rostov Oblast / Rostov-na-Donu	EastEU	Galliformes	DomGal	2007-12-14	NCBI	na
GISAID	EPI210057	A/chicken/Adygea/203/06	A / H5N1	2.2	Europe / Russian Federation / Krasnodar Krai	EastEU	Galliformes	DomGal	2006-03	Istituto Zooprofilattico Sperimentale Delle Venezie	Federal Centre for Animal Health (ARRIAH)
GISAID	EPI225037	A/chicken/Reshoty/02/2006	A / H5N1	2.2	Europe / Russian Federation / Reshoty	EastEU	Galliformes	DomGal	2006-06	NCBI	na
GISAID	EPI263404	A/Cygnus_olor/Caspian_Sea/2006	A / H5N1	2.2	Europe / Russian Federation / Caspian Sea	EastEU	Anseriformes	WildAns	2006	NCBI	na
GISAID	EPI101483	A/Cygnus_olor/Astrakhan/Ast05-2-2/2005	A / H5N1	2.2	Europe / Russian Federation / Astrakhan Oblast	EastEU	Anseriformes	WildAns	2005-11-26	NCBI	na
GISAID	EPI101724	A/Cygnus_olor/Astrakhan/Ast05-2-3/2005	A / H5N1	2.2	Europe / Russian Federation / Astrakhan Oblast	EastEU	Anseriformes	WildAns	2005-12-01	NCBI	na
GISAID	EPI126535	A/Cygnus_cygnus/Krasnodar/329/07	A / H5N1	2.2	Europe / Russian Federation / Krasnodar	EastEU	Anseriformes	WildAns	2007-09-06	NCBI	na
GISAID	EPI133524	A/starling/Rostov-on-Don/39/2007	A / H5N1	2.2	Europe / Russian Federation / Rostov Oblast / Rostov-na-Donu	EastEU	Passeriformes	WildOthers	2007-12-15	NCBI	na
GISAID	EPI171686	A/Mergus_albellus/Slovakia/Vh212/2006	A / H5N1	2.2	Europe / Slovakia / Podunajske Biskupice	EastEU	Anseriformes	WildAns	2006-02-17	NCBI	na
GISAID	EPI136625	A/Peregrine_falcon/Slovakia/Vh246/06	A / H5N1	2.2	Europe / Slovakia / Gabcikovo	EastEU	Falconidae	WildOthers	2006-02-18	NCBI	na
GISAID	EPI171706	A/Anas_platyrhynchos/Slovenia/359/2006	A / H5N1	2.2	Europe / Slovenia	EastEU	Anseriformes	WildAns	2006	NCBI	na
GISAID	EPI171696	A/cygnus_olor/Slovenia/156/06	A / H5N1	2.2	Europe / Slovenia	EastEU	Anseriformes	WildAns	2006	NCBI	na
GISAID	EPI171701	A/Ardea_cinerea/Slovenia/185/06	A / H5N1	2.2	Europe / Slovenia	EastEU	Pelecaniformes	WildOthers	2006	NCBI	na
GISAID	EPI106410	A/goose/Crimea/615/05	A / H5N1	2.2	Europe / Ukraine / Crimea	EastEU	Anseriformes	DomAns	2005	NCBI	na
GISAID	EPI105596	A/chicken/Crimea/08/2005	A / H5N1	2.2	Europe / Ukraine / Crimea	EastEU	Galliformes	DomGal	2005	NCBI	na
GISAID	EPI352360	A/chicken/Ukraine/AV453/2008	A / H5N1	2.2	Europe / Ukraine	EastEU	Galliformes	DomGal	2008	NCBI	na
GISAID	EPI110251	A/teal/Egypt/14051-NAMRU3/2005	A / H5N1	2.2	Africa / Egypt / Damietta governorate	MiddleEast	Anseriformes	DomAns	2005	NCBI	na
GISAID	EPI165117	A/duck/Egypt/F5/2006	A / H5N1	2.2	Africa / Egypt / El-Minia Governorate	MiddleEast	Anseriformes	DomAns	2006-12-25	NCBI	na
GISAID	EPI136781	A/duck/Egypt/07322S-NLQP/2007	A / H5N1	2.2	Africa / Egypt / Samalot, Menia	MiddleEast	Anseriformes	DomAns	2007-03-20	NCBI	na
GISAID	EPI245979	A/duck/Egypt/0867-NLQP/2008	A / H5N1	2.2	Africa / Egypt / Giza	MiddleEast	Anseriformes	DomAns	2008-02-10	NCBI	na
GISAID	EPI214896	A/duck/Egypt/0923-NLQP/2009	A / H5N1	2.2	Africa / Egypt / Gharbia	MiddleEast	Anseriformes	DomAns	2009-02-09	NCBI	na
GISAID	EPI340150	A/duck/Egypt/10331SF/2010	A / H5N1	2.2	Africa / Egypt / Fayoum	MiddleEast	Anseriformes	DomAns	2010-10-12	NCBI	na
GISAID	EPI369190	A/duck/Egypt/11762s/2011	A / H5N1	2.2	Africa / Egypt / Menia	MiddleEast	Anseriformes	DomAns	2011-11-29	NCBI	na
GISAID	EPI225076	A/duck/Egypt/2253-3/2006	A / H5N1	2.2	Africa / Egypt / Dakhalia	MiddleEast	Anseriformes	DomAns	2006-06	NCBI	na
GISAID	EPI283781	A/goose/Egypt/09134sml/2009	A / H5N1	2.2	Africa / Egypt / Sohag	MiddleEast	Anseriformes	DomAns	2009-09	NCBI	na
GISAID	EPI127760	A/chicken/Egypt/06207-NLQP/2006	A / H5N1	2.2	Africa / Egypt / Sharqia	MiddleEast	Galliformes	DomGal	2006-02-19	NCBI	na
GISAID	EPI165116	A/chicken/Egypt/F4/2006	A / H5N1	2.2	Africa / Egypt / Beni-Suef Governorate	MiddleEast	Galliformes	DomGal	2006-12-05	NCBI	na
GISAID	EPI165151	A/chicken/Egypt/R3/2007	A / H5N1	2.2	Africa / Egypt / Beni-Suef Governorate, Aborady Village	MiddleEast	Galliformes	DomGal	2007-02-01	NCBI	na
GISAID	EPI398357	A/chicken/Giza/CAI24/2008	A / H5N1	2.2	Africa / Egypt / Giza	MiddleEast	Galliformes	DomGal	2008-09-30	NCBI	na
GISAID	EPI398310	A/chicken/Giza/CAI17/2009	A / H5N1	2.2	Africa / Egypt / Giza	MiddleEast	Galliformes	DomGal	2009-07-01	NCBI	na
GISAID	EPI340166	A/chicken/Egypt/10112SG/2010	A / H5N1	2.2	Africa / Egypt / Dakahlia	MiddleEast	Galliformes	DomGal	2010-06-26	NCBI	na
GISAID	EPI340083	A/chicken/Egypt/1123AL/2011	A / H5N1	2.2	Africa / Egypt / Luxor	MiddleEast	Galliformes	DomGal	2011-04-26	NCBI	na
GISAID	EPI115432	A/duck/Egypt/13010N3-CLEVB/2006	A / H5N1	2.2	Africa / Egypt / Menofiya governorate	MiddleEast	Anseriformes	WildAns	2006	NCBI	na
GISAID	EPI620862	A/duck/Egypt/0923-NLQP/2009	A / H5N1	2.2	Africa / Egypt / Gharbia	MiddleEast	Anseriformes	WildAns	2009-02	NCBI	na
GISAID	EPI153757	A/egret/Egypt/1162-NAMRU3/2006	A / H5N1	2.2	Africa / Egypt	MiddleEast	Pelecaniformes	WildOthers	2006-02	NCBI	na
GISAID	EPI127728	A/crow/Egypt/9382NAMRU3-CLEVB111/2007	A / H5N1	2.2	Africa / Egypt	MiddleEast	Gruiformes	WildOthers	2007	NCBI	na
GISAID	EPI168075	A/chicken/Iran/53-3/2008	A / H5N1	2.2	Asia / Iran, Islamic Republic of	MiddleEast	Galliformes	DomGal	2008	NCBI	na
GISAID	EPI103004	A/cygnus_cygnus/Iran/754/2006	A / H5N1	2.2	Asia / Iran, Islamic Republic of	MiddleEast	Anseriformes	WildAns	2006-02	NCBI	na
GISAID	EPI102990	A/domestic_goose/Iraq/812/2006	A / H5N1	2.2	Asia / Iraq	MiddleEast	Anseriformes	DomAns	2006-02	NCBI	na
GISAID	EPI116416	A/chicken/Israel/397/2006	A / H5N1	2.2	Asia / Israel	MiddleEast	Galliformes	DomGal	2006	NCBI	na
GISAID	EPI116418	A/turkey/Israel/446/2006	A / H5N1	2.2	Asia / Israel	MiddleEast	Galliformes	DomGal	2006	NCBI	na
GISAID	EPI141221	A/chicken/Israel/1055/2008	A / H5N1	2.2	Asia / Israel	MiddleEast	Galliformes	DomGal	2008	NCBI	na
GISAID	EPI267066	A/chicken/Israel/65/2010	A / H5N1	2.2	Asia / Israel / Ein Shemer	MiddleEast	Galliformes	DomGal	2010-01-25	NCBI	na
GISAID	EPI132682	A/chicken/Kuwait/KISR9/2007	A / H5N1	2.2	Asia / Kuwait	MiddleEast	Galliformes	DomGal	2007	NCBI	na
GISAID	EPI132663	A/chicken/Kuwait/KISR8/2007	A / H5N1	2.2	Asia / Kuwait	MiddleEast	Galliformes	DomGal	2007	NCBI	na
GISAID	EPI225077	A/duck/Gaza/760/2006	A / H5N1	2.2	Asia / Palestinian Territory / Gaza Strip	MiddleEast	Anseriformes	DomAns	2006	NCBI	na
GISAID	EPI224963	A/chicken/Gaza/714/2006	A / H5N1	2.2	Asia / Palestinian Territory / Gaza Strip	MiddleEast	Galliformes	DomGal	2006	NCBI	na
GISAID	EPI169513	A/duck/Saudi_Arabia/3489-61VIR08/2007	A / H5N1	2.2	Asia / Saudi Arabia / South Ar-Riyad	MiddleEast	Anseriformes	DomAns	2007	Istituto Zooprofilattico Sperimentale Delle Venezie	na
GISAID	EPI132113	A/turkey/Saudi_Arabia/6732-6/2007	A / H5N1	2.2	Asia / Saudi Arabia	MiddleEast	Galliformes	DomGal	2007	NCBI	na
GISAID	EPI169518	A/chicken/Saudi_Arabia/3489-79/2008	A / H5N1	2.2	Asia / Saudi Arabia	MiddleEast	Galliformes	DomGal	2008	Istituto Zooprofilattico Sperimentale Delle Venezie	na
GISAID	EPI154335	A/falcon/Saudi_Arabia/D1795/2005	A / H5N1	2.2	Asia / Saudi Arabia	MiddleEast	Falconidae	WildOthers	2005	NCBI	na
GISAID	EPI152208	A/falcon/Saudi_Arabia/6732-2/2007	A / H5N1	2.2	Asia / Saudi Arabia	MiddleEast	Falconidae	WildOthers	2007	NCBI	na
GISAID	EPI305544	A/Duck/Turkey-Igdir/09rs2841-20/2005	A / H5N1	2.2	Asia / Turkey / Igdir	MiddleEast	Anseriformes	DomAns	2005-12-26	Istituto Zooprofilattico Sperimentale Delle Venezie	na
GISAID	EPI305543	A/Goose/Turkey-Agri/09rs2841-17/2006	A / H5N1	2.2	Asia / Turkey / Agri	MiddleEast	Anseriformes	DomAns	2006-01-06	Istituto Zooprofilattico Sperimentale Delle Venezie	na
GISAID	EPI102703	A/turkey/Turkey/1/2005	A / H5N1	2.2	Asia / Turkey / Manyas	MiddleEast	Galliformes	DomGal	2005-10-01	NCBI	na
GISAID	EPI305540	A/Chicken/Turkey-Agri/09rs2841-10/2005	A / H5N1	2.2	Asia / Turkey / Agri	MiddleEast	Galliformes	DomGal	2005-12-11	Istituto Zooprofilattico Sperimentale Delle Venezie	na
GISAID	EPI305545	A/Chicken/Turkey-Erzurum/09rs2841-21/2006	A / H5N1	2.2	Asia / Turkey / Erzurum	MiddleEast	Galliformes	DomGal	2006-01-04	Istituto Zooprofilattico Sperimentale Delle Venezie	na
GISAID	EPI305589	A/Chicken/Turkey-Adiyaman/09rs2841-115/2006	A / H5N1	2.2	Asia / Turkey / Adiyaman	MiddleEast	Galliformes	DomGal	2006-02-08	Istituto Zooprofilattico Sperimentale Delle Venezie	na
GISAID	EPI357032	A/chicken/Turkey/Goncaaydin_ist982/2006	A / H5N1	2.2	Asia / Turkey / Goncaaydin	MiddleEast	Galliformes	DomGal	2006-03-06	NCBI	na
GISAID	EPI305594	A/Chicken/Turkey-Batman/09rs2842-90/2007	A / H5N1	2.2	Asia / Turkey / Batman	MiddleEast	Galliformes	DomGal	2007-02-15	Istituto Zooprofilattico Sperimentale Delle Venezie	na
GISAID	EPI356892	A/chicken/Turkey/Ipsala563/2008	A / H5N1	2.2	Asia / Turkey / Ipsala	MiddleEast	Galliformes	DomGal	2008-03-17	NCBI	na
GISAID	EPI305615	A/Owl/Turkey-Tunceli/09rs2841-102/2006	A / H5N1	2.2	Asia / Turkey / Tunceli	MiddleEast	Afroaves	WildOthers	2006-01-31	Istituto Zooprofilattico Sperimentale Delle Venezie	na
GISAID	EPI356896	A/seagull/Turkey/Cayeli_ist04/2006	A / H5N1	2.2	Asia / Turkey / Cayeli	MiddleEast	Charadriiformes	WildOthers	2006-03-07	NCBI	na
GISAID	EPI305616	A/Sparrow/Turkey-Batman/09rs2842-104/2007	A / H5N1	2.2	Asia / Turkey / Batman	MiddleEast	Passeriformes	WildOthers	2007-02-15	Istituto Zooprofilattico Sperimentale Delle Venezie	na
GISAID	EPI58581	A/chicken/Afghanistan/1573-65/2006	A / H5N1	2.2	Asia / Afghanistan / Nengarhar	SouthAsia	Galliformes	DomGal	2006	NCBI	na
GISAID	EPI105626	A/chicken/Afghanistan/1207/2006	A / H5N1	2.2	Asia / Afghanistan	SouthAsia	Galliformes	DomGal	2006-03	NCBI	na
GISAID	EPI190660	A/chicken/Bangladesh/362/2007	A / H5N1	2.2	Asia / Bangladesh	SouthAsia	Galliformes	DomGal	2007	NCBI	na
GISAID	EPI190654	A/chicken/Bangladesh/CD-08_09_BL-418/2009	A / H5N1	2.2	Asia / Bangladesh	SouthAsia	Galliformes	DomGal	2009	NCBI	na
GISAID	EPI510273	A/chicken/Bangladesh/9636/2010	A / H5N1	2.2	Asia / Bangladesh / Dhaka	SouthAsia	Galliformes	DomGal	2010-07-10	NCBI	na
GISAID	EPI869846	A/chicken/Bangladesh/PAI327/2011	A / H5N1	2.2	Asia / Bangladesh	SouthAsia	Galliformes	DomGal	2011-03-17	Centers for Disease Control and Prevention	icddr,b International Centre for Diarrhoeal Disease Research, Bangladesh
GISAID	EPI336725	A/chicken/Bhutan/248006/2010	A / H5N1	2.2	Asia / Bhutan / Chukha	SouthAsia	Galliformes	DomGal	2010-02-17	NCBI	na
GISAID	EPI317293	A/chicken/Bhutan/248009/2010	A / H5N1	2.2	Asia / Bhutan / Chukha	SouthAsia	Galliformes	DomGal	2010-02-20	NCBI	na
GISAID	EPI275710	A/bar-headed_goose/Tibet/8/2006	A / H5N1	2.2	Asia / China / Tibet Autonomous Region	SouthAsia	Anseriformes	WildAns	2006	NCBI	na
GISAID	EPI276054	A/great_cormorant/Tibet/12/2006	A / H5N1	2.2	Asia / China / Tibet Autonomous Region	SouthAsia	Suliformes	WildOthers	2006	NCBI	na
GISAID	EPI295959	A/goose/Tripura/103596/2008	A / H5N1	2.2	Asia / India / Tripura	SouthAsia	Anseriformes	DomAns	2008-04-01	NCBI	na
GISAID	EPI163686	A/chicken/Jalgaon/13735/2006	A / H5N1	2.2	Asia / India / Maharashtra / Jalgaon	SouthAsia	Galliformes	DomGal	2006-02-25	NCBI	na
GISAID	EPI352513	A/chicken/West_Bengal/82583/2008	A / H5N1	2.2	Asia / India / West Bengal	SouthAsia	Galliformes	DomGal	2008-01-12	NCBI	na
GISAID	EPI352481	A/chicken/Sikkim/151466/2009	A / H5N1	2.2	Asia / India / Sikkim	SouthAsia	Galliformes	DomGal	2009-01-15	NCBI	na
GISAID	EPI287692	A/chicken/West_Bengal/239022/2010	A / H5N1	2.2	Asia / India / West_Bengal	SouthAsia	Galliformes	DomGal	2010-01-12	NCBI	na
GISAID	EPI306395	A/chicken/Nandurbar/7966/2006	A / H5N1	2.2	Asia / India / Nandurbar	SouthAsia	Galliformes	DomGal	2006-02	NCBI	na
GISAID	EPI255774	A/crow/Assam/142119/2008	A / H5N1	2.2	Asia / India / Assam	SouthAsia	Gruiformes	WildOthers	2008-12	NCBI	na
GISAID	EPI225131	A/goose/Lahore-Pakistan/NARC-3321/4/2006	A / H5N1	2.2	Asia / Pakistan / Lahore	SouthAsia	Anseriformes	DomAns	2006	NCBI	na
GISAID	EPI175721	A/goose/Islamabad/NARC7757/2007	A / H5N1	2.2	Asia / Pakistan / Islamabad Capital Territory / Islamabad	SouthAsia	Anseriformes	DomAns	2007	NCBI	na
GISAID	EPI175684	A/chicken/Sihala/NARC3303.4/2006	A / H5N1	2.2	Asia / Pakistan / Sihala	SouthAsia	Galliformes	DomGal	2006	NCBI	na
GISAID	EPI222450	A/peacock/Mansehra-Pakistan/NARC-7558/02/2007	A / H5N1	2.2	Asia / Pakistan / Mansehra	SouthAsia	Galliformes	DomGal	2007	NCBI	na
GISAID	EPI323284	A/chicken/Lahore/NARC-3320/2006	A / H5N1	2.2	Asia / Pakistan / Lahore	SouthAsia	Galliformes	DomGal	2006-04-18	NCBI	na
GISAID	EPI382226	A/chicken/Pakistan-Khi/NARC-612/2008	A / H5N1	2.2	Asia / Pakistan / Khi	SouthAsia	Galliformes	DomGal	2008-04-15	NCBI	na
GISAID	EPI221860	A/crow/Peshawer/NARC7914/2007	A / H5N1	2.2	Asia / Pakistan / Peshawer	SouthAsia	Gruiformes	WildOthers	2007	NCBI	na
GISAID	EPI382269	A/crow/Pakistan-Khi/NARC-11672/2008	A / H5N1	2.2	Asia / Pakistan / Khi	SouthAsia	Gruiformes	WildOthers	2008-02-12	NCBI	na
GISAID	EPI132115	A/chicken/Benin/6693-16/2007	A / H5N1	2.2	Africa / Benin / Cotonou	WestAfrica	Galliformes	DomGal	2007	NCBI	na
GISAID	EPI156788	A/chicken/Benin/6693-1/2007	A / H5N1	2.2	Africa / Benin / Adjarra	WestAfrica	Galliformes	DomGal	2007-12	Istituto Zooprofilattico Sperimentale Delle Venezie	na
GISAID	EPI14166	A/chicken/Burkina_Faso/01.03/2006	A / H5N1	2.2	Africa / Burkina Faso / Sokoroni	WestAfrica	Galliformes	DomGal	2006-05-24	NCBI	na
GISAID	EPI224957	A/chicken/Burkina_Faso/13.1/2006	A / H5N1	2.2	Africa / Burkina Faso / Bobo Dioulasso	WestAfrica	Galliformes	DomGal	2006-05-23	NCBI	na
GISAID	EPI14160	A/Hooded_vulture/Burkina_Faso/1/2006	A / H5N1	2.2	Africa / Burkina Faso / Ouagadougou	WestAfrica	Accipitriformes	WildOthers	2006-03-14	NCBI	na
GISAID	EPI105696	A/chicken/Ivory_Coast/1787/2006	A / H5N1	2.2	Africa / Cote d'Ivoire	WestAfrica	Galliformes	DomGal	2006-05	NCBI	na
GISAID	EPI58771	A/turkey/Ivory_Coast/4372-4/2006	A / H5N1	2.2	Africa / Cote d'Ivoire / Abidjan	WestAfrica	Galliformes	DomGal	2006	NCBI	na
GISAID	EPI118968	A/chicken/Ghana/3160-NAMRU3/2007	A / H5N1	2.2	Africa / Ghana / Tema	WestAfrica	Galliformes	DomGal	2007	NCBI	na
GISAID	EPI127770	A/chicken/Ghana/2534/2007	A / H5N1	2.2	Africa / Ghana / Tema	WestAfrica	Galliformes	DomGal	2007-04-24	NCBI	na
GISAID	EPI47694	A/duck/Niger/914/2006	A / H5N1	2.2	Africa / Niger / Magaria	WestAfrica	Anseriformes	DomAns	2006	NCBI	na
GISAID	EPI106197	A/chicken/Niger/2130-7/2006	A / H5N1	2.2	Africa / Niger	WestAfrica	Galliformes	DomGal	2006-05	NCBI	na
GISAID	EPI161702	A/duck/Nigeria/3724-2/2008	A / H5N1	2.2	Africa / Nigeria / Gombe State / Gombe	WestAfrica	Anseriformes	DomAns	2008	Istituto Zooprofilattico Sperimentale Delle Venezie	na
GISAID	EPI233580	A/duck/Nigeria/08RS848-20/2006	A / H5N1	2.2	Africa / Nigeria / Taraba	WestAfrica	Anseriformes	DomAns	2006-06-25	NCBI	na
GISAID	EPI233748	A/goose/Nigeria/08RS848-56/2007	A / H5N1	2.2	Africa / Nigeria / Katsina	WestAfrica	Anseriformes	DomAns	2007-01-11	NCBI	na
GISAID	EPI233532	A/duck/Nigeria/08RS848-120/2007	A / H5N1	2.2	Africa / Nigeria / Kwara	WestAfrica	Anseriformes	DomAns	2007-11-21	NCBI	na
GISAID	EPI152329	A/chicken/Nigeria/228-5/2006	A / H5N1	2.2	Africa / Nigeria	WestAfrica	Galliformes	DomGal	2006	NCBI	na
GISAID	EPI45943	A/chicken/Nigeria/641/2006	A / H5N1	2.2	Africa / Nigeria / Kaduna State	WestAfrica	Galliformes	DomGal	2006-01-17	NCBI	na
GISAID	EPI233436	A/chicken/Nigeria/08RS848-1/2006	A / H5N1	2.2	Africa / Nigeria / Katsina	WestAfrica	Galliformes	DomGal	2006-02-14	NCBI	na
GISAID	EPI233444	A/guinea_fowl/Nigeria/08RS848-10/2006	A / H5N1	2.2	Africa / Nigeria / Jigawa	WestAfrica	Galliformes	DomGal	2006-04-04	NCBI	na
GISAID	EPI233404	A/chicken/Nigeria/08VIR4337-438/2006	A / H5N1	2.2	Africa / Nigeria / Nassarawa	WestAfrica	Galliformes	DomGal	2006-05-19	NCBI	na
GISAID	EPI233628	A/chicken/Nigeria/08RS848-33/2006	A / H5N1	2.2	Africa / Nigeria / Taraba	WestAfrica	Galliformes	DomGal	2006-07-19	NCBI	na
GISAID	EPI233636	A/chicken/Nigeria/08RS848-35/2006	A / H5N1	2.2	Africa / Nigeria / Lagos	WestAfrica	Galliformes	DomGal	2006-08-09	NCBI	na
GISAID	EPI233668	A/chicken/Nigeria/08RS848-40/2006	A / H5N1	2.2	Africa / Nigeria / Delta	WestAfrica	Galliformes	DomGal	2006-09-02	NCBI	na
GISAID	EPI233676	A/chicken/Nigeria/08RS848-41/2006	A / H5N1	2.2	Africa / Nigeria / Anambra	WestAfrica	Galliformes	DomGal	2006-10-10	NCBI	na
GISAID	EPI233740	A/chicken/Nigeria/08RS848-54/2006	A / H5N1	2.2	Africa / Nigeria / Kano	WestAfrica	Galliformes	DomGal	2006-12-31	NCBI	na
GISAID	EPI233884	A/guinea_fowl/Nigeria/08RS848-78/2007	A / H5N1	2.2	Africa / Nigeria / Plateau	WestAfrica	Galliformes	DomGal	2007-03-15	NCBI	na
GISAID	EPI233996	A/chicken/Nigeria/08RS848-99/2007	A / H5N1	2.2	Africa / Nigeria / Zamfara	WestAfrica	Galliformes	DomGal	2007-06-25	NCBI	na
GISAID	EPI233468	A/chicken/Nigeria/08RS848-104/2007	A / H5N1	2.2	Africa / Nigeria / Ogun	WestAfrica	Galliformes	DomGal	2007-08-10	NCBI	na
GISAID	EPI233548	A/chicken/Nigeria/08RS848-122/2007	A / H5N1	2.2	Africa / Nigeria / Ogun	WestAfrica	Galliformes	DomGal	2007-10-18	NCBI	na
GISAID	EPI233339	A/chicken/Nigeria/08VIR4337-344/2008	A / H5N1	2.2	Africa / Nigeria / Kano	WestAfrica	Galliformes	DomGal	2008-07-16	NCBI	na
GISAID	EPI233331	A/chicken/Nigeria/08VIR4337-343/2008	A / H5N1	2.2	Africa / Nigeria / Katsina	WestAfrica	Galliformes	DomGal	2008-07-16	NCBI	na
GISAID	EPI225790	A/vulture/Nigeria/VRD184/2006	A / H5N1	2.2	Africa / Nigeria / Vom	WestAfrica	Accipitriformes	WildOthers	2006	NCBI	na
GISAID	EPI156760	A/chicken/Togo/4106-4/2007	A / H5N1	2.2	Africa / Togo / ADETIKOPE	WestAfrica	Galliformes	DomGal	2007	Istituto Zooprofilattico Sperimentale Delle Venezie	na
GISAID	EPI127778	A/chicken/Togo/4106-1/2007	A / H5N1	2.2	Africa / Togo / AGBATA	WestAfrica	Galliformes	DomGal	2007	NCBI	na
GISAID	EPI116248	A/fowl/Denmark/60296/06	A / H5N1	2.2	Europe / Denmark	WestEU	Galliformes	DomGal	2006	NCBI	na
GISAID	EPI241665	A/peacock/Denmark/60295/2006	A / H5N1	2.2	Europe / Denmark / Region Syddanmark / Kerteminde Kommune	WestEU	Galliformes	DomGal	2006-05-16	Statens Serum Institute	National Veterinary Institute
GISAID	EPI241721	A/tufted_duck/Denmark/6431/2006	A / H5N1	2.2	Europe / Denmark / Region Syddanmark / AEro	WestEU	Anseriformes	WildAns	2006-03-15	Statens Serum Institute	National Veterinary Institute
GISAID	EPI241656	A/whooper_swan/Denmark/7275/2006	A / H5N1	2.2	Europe / Denmark / Region Hovedstaden / Rudersdal	WestEU	Anseriformes	WildAns	2006-04-05	Statens Serum Institute	National Veterinary Institute
GISAID	EPI241640	A/buzzard/Denmark/6370/2006	A / H5N1	2.2	Europe / Denmark / Region Sjaland / Vordingborg Kommune / Svinoe	WestEU	Accipitriformes	WildOthers	2006-03-15	Statens Serum Institute	National Veterinary Institute
GISAID	EPI241648	A/great_crested_grebe/Denmark/7498/2006	A / H5N1	2.2	Europe / Denmark / Region Syddanmark / Sonderborg Kommune	WestEU	Podicipediformes	WildOthers	2006-04-28	Statens Serum Institute	Technical University of Denmark
GISAID	EPI14330	A/turkey/France/06222-1.1/2006	A / H5N1	2.2	Europe / France / Ain (La Dombes area)	WestEU	Galliformes	DomGal	2006-02-23	NCBI	na
GISAID	EPI14334	A/greylag_goose/France/06310/2006	A / H5N1	2.2	Europe / France / Ain (La Dombes area)	WestEU	Anseriformes	WildAns	2006-03-07	NCBI	na
GISAID	EPI14328	A/common_pochard/France/06167-2.1/2006	A / H5N1	2.2	Europe / France / Ain (La Dombes area)	WestEU	Anseriformes	WildAns	2006-02-16	NCBI	na
GISAID	EPI171737	A/domestic_goose/Germany/R1400/07	A / H5N1	2.2	Europe / Germany	WestEU	Anseriformes	DomAns	2007	NCBI	na
GISAID	EPI166709	A/domestic_duck/Germany/R874/2008	A / H5N1	2.2	Europe / Germany / Saxony	WestEU	Anseriformes	DomAns	2008-10	Friedrich-Loeffler-Institut	na
GISAID	EPI14252	A/turkey/Germany/R1077/06	A / H5N1	2.2	Europe / Germany	WestEU	Galliformes	DomGal	2006	NCBI	na
GISAID	EPI171660	A/chicken/Germany/R3234/2007	A / H5N1	2.2	Europe / Germany	WestEU	Galliformes	DomGal	2007	NCBI	na
GISAID	EPI550516	A/swan/Germany/R65/2008	A / H5N1	2.2	Europe / Germany / North	WestEU	Anseriformes	WildAns	2008-11-17	NCBI	na
GISAID	EPI237573	A/tufted_duck/Bavaria/26/2006	A / H5N1	2.2	Europe / Germany / Bavaria	WestEU	Anseriformes	WildAns	2006-03	NCBI	na
GISAID	EPI237591	A/goosander/Bavaria/34/2006	A / H5N1	2.2	Europe / Germany / Bavaria	WestEU	Anseriformes	WildAns	2006-04	NCBI	na
GISAID	EPI237620	A/Canada_goose/Bavaria/4/2007	A / H5N1	2.2	Europe / Germany / Bavaria	WestEU	Anseriformes	WildAns	2007-06	NCBI	na
GISAID	EPI237634	A/wild_duck/Bavaria/12/2007	A / H5N1	2.2	Europe / Germany / Bavaria	WestEU	Anseriformes	WildAns	2007-08	NCBI	na
GISAID	EPI353352	A/gull/Germany/R882/2006	A / H5N1	2.2	Europe / Germany / North	WestEU	Charadriiformes	WildOthers	2006	NCBI	na
GISAID	EPI171745	A/great_crested_grebe/Germany/R1406/07	A / H5N1	2.2	Europe / Germany	WestEU	Podicipediformes	WildOthers	2007	NCBI	na
GISAID	EPI14531	A/black-necked_grebe/Germany/R1393/07	A / H5N1	2.2	Europe / Germany / Central	WestEU	Podicipediformes	WildOthers	2007	NCBI	na
GISAID	EPI237585	A/great_crested_grebe/Bavaria/31/2006	A / H5N1	2.2	Europe / Germany / Bavaria	WestEU	Podicipediformes	WildOthers	2006-04	NCBI	na
GISAID	EPI103020	A/mallard/Italy/835/2006	A / H5N1	2.2	Europe / Italy / Umbria	WestEU	Anseriformes	WildAns	2006-02	NCBI	na
GISAID	EPI47713	A/cygnus_olor/Italy/742/2006	A / H5N1	2.2	Europe / Italy / Sicily	WestEU	Anseriformes	WildAns	2006-02-10	NCBI	na
GISAID	EPI164652	A/goosander/Sweden/V539/06	A / H5N1	2.2	Europe / Sweden	WestEU	Anseriformes	WildAns	2006-03-03	NCBI	na
GISAID	EPI164650	A/tufted_duck/Sweden/V1027/06	A / H5N1	2.2	Europe / Sweden	WestEU	Anseriformes	WildAns	2006-04-06	NCBI	na
GISAID	EPI164644	A/eagle_owl/Sweden/V618/2006	A / H5N1	2.2	Europe / Sweden	WestEU	Strigiformes	WildOthers	2006-03-09	NCBI	na
GISAID	EPI164648	A/herring_gull/Sweden/V1116/06	A / H5N1	2.2	Europe / Sweden	WestEU	Charadriiformes	WildOthers	2006-04-07	NCBI	na
GISAID	EPI120042	A/mallard/Switzerland/V558/2006	A / H5N1	2.2	Europe / Switzerland / Romanshorn	WestEU	Anseriformes	WildAns	2006-03-11	NCBI	na
GISAID	EPI120028	A/mute_swan/Switzerland/V68/2006	A / H5N1	2.2	Europe / Switzerland / Schaffhausen	WestEU	Anseriformes	WildAns	2006-02-22	NCBI	na
GISAID	EPI240788	A/common_pochard/Switzerland/WV4080110/2008	A / H5N1	2.2	Europe / Switzerland / Lake Sempach	WestEU	Anseriformes	WildAns	2008-02-19	NCBI	na
GISAID	EPI120030	A/little_grebe/Switzerland/V330/2006	A / H5N1	2.2	Europe / Switzerland / Schaffhausen	WestEU	Podicipediformes	WildOthers	2006-03-06	NCBI	na
GISAID	EPI115059	A/turkey/England/250/2007	A / H5N1	2.2	Europe / United Kingdom	WestEU	Galliformes	DomGal	2007	NCBI	na
GISAID	EPI133571	A/whooper_swan/Scotland/1430/2006	A / H5N1	2.2	Europe / United Kingdom / Scotland	WestEU	Anseriformes	WildAns	2006-03-31	NCBI	na
GISAID	EPI352956	A/Canada_goose/England/AV578-8276/2008	A / H5N1	2.2	Europe / United Kingdom / Dorset	WestEU	Anseriformes	WildAns	2008-02-01	NCBI	na
