# Supplementary material for: Disentangling the role of Africa in the global spread of H5 highly pathogenic avian influenza
Source: Nat Commun. 2019 Nov 22;10:5310. doi: 10.1038/s41467-019-13287-y (PMC6874648; doi:10.1038/s41467-019-13287-y)
Supplement: Supplementary file 6 — Supplementary Data 2 [file 41467_2019_13287_MOESM6_ESM.xlsx]

## Sheet: GLOBAL Tree-based
Supplementary Data 2
Database	HA accession numbers	Isolate_Name	Subtype	Lineage	Location	LocationTrait	Host order	HostTrait	Collection_Date	GISAID Submitting_Lab	GISAID Originating_Lab
GISAID	EPI106352	A/chicken/Sudan/1784/2006	A / H5N1	2.2	Africa / Sudan	CentralAfrica	Galliformes	DomGal	2006	NCBI	na
GISAID	EPI227594	A/Bar_headed_goose/Qinghai/1A/2005	A / H5N1	2.2	Asia / China	CentralAsia	Anseriformes	WildAns	2005	NCBI	na
GISAID	EPI222117	A/great_black-headed_gull/Qinghai/2/2007	A / H5N1	2.2	Asia / China	CentralAsia	Charadriiformes	WildOthers	2007-09	NCBI	na
GISAID	EPI98575	A/bar-headed_goose/Qinghai/0510/05	A / H5N1	2.2	Asia / China / Qinghai Province	CentralAsia	Anseriformes	WildAns	2005	NCBI	na
GISAID	EPI97702	A/black-headed_goose/Qinghai/1/2005	A / H5N1	2.2	Asia / China / Qinghai Province	CentralAsia	Anseriformes	WildAns	2005	NCBI	na
GISAID	EPI275702	A/bar-headed_goose/Qinghai/3/2005	A / H5N1	2.2	Asia / China / Qinghai Province	CentralAsia	Anseriformes	WildAns	2005	NCBI	na
GISAID	EPI225840	A/bar-headed_goose/Qinghai/F/2006	A / H5N1	2.2	Asia / China / Qinghai Province	CentralAsia	Anseriformes	WildAns	2006	NCBI	na
GISAID	EPI275694	A/bar-headed_goose/Qinghai/1-HVRI/2006	A / H5N1	2.2	Asia / China / Qinghai Province	CentralAsia	Anseriformes	WildAns	2006	NCBI	na
GISAID	EPI171527	A/bar-headed_goose/Qinghai/11/2006	A / H5N1	2.2	Asia / China / Qinghai Province	CentralAsia	Anseriformes	WildAns	2006-08-18	NCBI	na
GISAID	EPI354422	A/bar-headed_goose/Qinghai/3/2007	A / H5N1	2.2	Asia / China / Qinghai Province	CentralAsia	Anseriformes	WildAns	2007-05	NCBI	na
GISAID	EPI97708	A/great_black-headed_gull/Qinghai/1/2005	A / H5N1	2.2	Asia / China / Qinghai Province	CentralAsia	Charadriiformes	WildOthers	2005	NCBI	na
GISAID	EPI171537	A/great_black-headed_gull/Qinghai/12/2007	A / H5N1	2.2	Asia / China / Qinghai Province	CentralAsia	Charadriiformes	WildOthers	2007-08-18	NCBI	na
GISAID	EPI166656	A/chicken/Astana/6/2005	A / H5N1	2.2	Asia / Kazakhstan / Astana / Astana	CentralAsia	Galliformes	DomGal	2005-06	NCBI	na
GISAID	EPI125689	A/domestic_goose/Pavlodar/1/2005	A / H5N1	2.2	Asia / Kazakhstan / Pavlodar	CentralAsia	Anseriformes	DomAns	2005	NCBI	na
GISAID	EPI1250	A/bar-headed_goose/Mongolia/1/05	A / H5N1	2.2	Asia / Mongolia	CentralAsia	Anseriformes	WildAns	2005	NCBI	na
GISAID	EPI1252	A/whooper_swan/Mongolia/3/05	A / H5N1	2.2	Asia / Mongolia	CentralAsia	Anseriformes	WildAns	2005	NCBI	na
GISAID	EPI103022	A/chicken/Kurgan/05/2005	A / H5N1	2.2	Europe / Russian Federation / Kurgan Oblast	CentralAsia	Galliformes	DomGal	2005	NCBI	na
GISAID	EPI99669	A/duck/Novosibirsk/56/2005	A / H5N1	2.2	Europe / Russian Federation / Novosibirsk Oblast	CentralAsia	Anseriformes	DomAns	2005	NCBI	na
GISAID	EPI99667	A/grebe/Novosibirsk/29/2005	A / H5N1	2.2	Europe / Russian Federation / Novosibirsk Oblast	CentralAsia	Podicipediformes	WildOthers	2005	NCBI	na
GISAID	EPI114798	A/goose/Suzdalka/10/05	A / H5N1	2.2	Europe / Russian Federation / Novosibirsk Oblast / Suzdalka	CentralAsia	Anseriformes	DomAns	2005	NCBI	na
GISAID	EPI106418	A/wild_duck/Omsk/103-01/05	A / H5N1	2.2	Europe / Russian Federation / Omsk Oblast	CentralAsia	Anseriformes	WildAns	2005	NCBI	na
GISAID	EPI106316	A/grebe/Tyva/Tyv06-2/06	A / H5N1	2.2	Europe / Russian Federation / Tyva Republic	CentralAsia	Podicipediformes	WildOthers	2006-06-24	NCBI	na
GISAID	EPI100490	A/migratory_duck/Jiangxi/2295/2005	A / H5N1	2.2	Asia / China / Jiangxi Province	EastAsia	Anseriformes	WildAns	2005	NCBI	na
GISAID	EPI275806	A/chicken/Liaoning/23/2005	A / H5N1	2.2	Asia / China / Liaoning Province	EastAsia	Galliformes	DomGal	2005	NCBI	na
GISAID	EPI276078	A/wild_duck/Liaoning/8/2006	A / H5N1	2.2	Asia / China / Liaoning Province	EastAsia	Anseriformes	WildAns	2006	NCBI	na
GISAID	EPI126231	A/chicken/Korea/IS3/2006	A / H5N1	2.2	Asia / Korea, Republic of	EastAsia	Galliformes	DomGal	2006	NCBI	na
GISAID	EPI231248	A/swan/Voecklabruck/1484/2006	A / H5N1	2.2	Europe / Austria	EastEU	Anseriformes	WildAns	2006-03-20	NCBI	na
GISAID	EPI231225	A/swan/Hainburg/2172/2006	A / H5N1	2.2	Europe / Austria	EastEU	Anseriformes	WildAns	2006-04-10	NCBI	na
GISAID	EPI224611	A/Cygnus_olor/BIH/1/2006	A / H5N1	2.2	Europe / Bosnia and Herzegovina	EastEU	Anseriformes	WildAns	2006	NCBI	na
GISAID	EPI136605	A/Cygnus_olor/Czech_Republic/10814/06	A / H5N1	2.2	Europe / Czech Republic	EastEU	Anseriformes	WildAns	2006-05-12	NCBI	na
GISAID	EPI184079	A/goose/Hungary/14756/2006	A / H5N1	2.2	Europe / Hungary	EastEU	Anseriformes	DomAns	2006-06-06	NCBI	na
GISAID	EPI156805	A/buzzard/Poland/MB266B-141V08/2007	A / H5N1	2.2	Europe / Poland / Warmian-Masurian Voivodeship	EastEU	Accipitriformes	WildOthers	2007-12-11	National Veterinary Research Institut Poland, PIWet-PIB	na
GISAID	EPI171690	A/chicken/Romania/3076/05	A / H5N1	2.2	Europe / Romania	EastEU	Galliformes	DomGal	2005	NCBI	na
GISAID	EPI174737	A/chicken/Calarasi/RO-AI-091/2005	A / H5N1	2.2	Europe / Romania	EastEU	Galliformes	DomGal	2005	NCBI	na
GISAID	EPI174741	A/chicken/Dambovita/RO-AI-131/2006	A / H5N1	2.2	Europe / Romania	EastEU	Galliformes	DomGal	2006	NCBI	na
GISAID	EPI225792	A/wild_goose/Olt/RO-AI-288/2006	A / H5N1	2.2	Europe / Romania	EastEU	Anseriformes	WildAns	2006	NCBI	na
GISAID	EPI174755	A/chicken/Bacau/RO-AI-527/2006	A / H5N1	2.2	Europe / Romania / Judetul Bacau / Bacau	EastEU	Galliformes	DomGal	2006	NCBI	na
GISAID	EPI174768	A/domestic_duck/Buzau/RO-AI-036/2005	A / H5N1	2.2	Europe / Romania / Judetul Buzau / Buzau	EastEU	Anseriformes	DomAns	2005	NCBI	na
GISAID	EPI174770	A/turkey/Buzau/RO-AI-045/2005	A / H5N1	2.2	Europe / Romania / Judetul Buzau / Buzau	EastEU	Galliformes	DomGal	2005	NCBI	na
GISAID	EPI174742	A/Guinea_fowl/Constanta/RO-AI-159/2006	A / H5N1	2.2	Europe / Romania / Judetul Constanta / Constanta	EastEU	Galliformes	DomGal	2006	NCBI	na
GISAID	EPI174739	A/chicken/Dolj/RO-AI-103/2006	A / H5N1	2.2	Europe / Romania / Judetul Dolj	EastEU	Galliformes	DomGal	2006	NCBI	na
GISAID	EPI174760	A/mute_swan/Tulcea/RO-AI-005/2005	A / H5N1	2.2	Europe / Romania / Judetul Tulcea	EastEU	Anseriformes	WildAns	2005	NCBI	na
GISAID	EPI105706	A/chicken/Krasnodar/01/2006	A / H5N1	2.2	Europe / Russian Federation	EastEU	Galliformes	DomGal	2006	NCBI	na
GISAID	EPI118586	A/chicken/Russia_Krasnodar/2/2007	A / H5N1	2.2	Europe / Russian Federation	EastEU	Galliformes	DomGal	2007	NCBI	na
GISAID	EPI125411	A/chicken/Krasnodar/300/07	A / H5N1	2.2	Europe / Russian Federation	EastEU	Galliformes	DomGal	2007-09-05	NCBI	na
GISAID	EPI225037	A/chicken/Reshoty/02/2006	A / H5N1	2.2	Europe / Russian Federation	EastEU	Galliformes	DomGal	2006-06	NCBI	na
GISAID	EPI128362	A/chicken/Rostov-on-Don/35/2007	A / H5N1	2.2	Europe / Russian Federation / Rostov Oblast / Rostov-na-Donu	EastEU	Galliformes	DomGal	2007-12-14	NCBI	na
GISAID	EPI106408	A/chicken/Tambov/570-2/05	A / H5N1	2.2	Europe / Russian Federation / Tambov Oblast	EastEU	Galliformes	DomGal	2005	NCBI	na
GISAID	EPI106414	A/chicken/Volgograd/236/06	A / H5N1	2.2	Europe / Russian Federation / Volgograd Oblast	EastEU	Galliformes	DomGal	2006	NCBI	na
GISAID	EPI210009	A/chicken/Volgograd/236/06	A / H5N1	2.2	Europe / Russian Federation / Volgograd Oblast	EastEU	Galliformes	DomGal	2006-03	Istituto Zooprofilattico Sperimentale Delle Venezie	na
GISAID	EPI105588	A/chicken/Crimea/04/2005	A / H5N1	2.2	Europe / Ukraine	EastEU	Galliformes	DomGal	2005	NCBI	na
GISAID	EPI136781	A/duck/Egypt/07322S-NLQP/2007	A / H5N1	2.2	Africa / Egypt	MiddleEast	Anseriformes	DomAns	2007-03-20	NCBI	na
GISAID	EPI214896	A/duck/Egypt/0923-NLQP/2009	A / H5N1	2.2	Africa / Egypt	MiddleEast	Anseriformes	DomAns	2009-02-09	NCBI	na
GISAID	EPI165116	A/chicken/Egypt/F4/2006	A / H5N1	2.2	Africa / Egypt	MiddleEast	Galliformes	DomGal	2006-12-05	NCBI	na
GISAID	EPI165151	A/chicken/Egypt/R3/2007	A / H5N1	2.2	Africa / Egypt	MiddleEast	Galliformes	DomGal	2007-02-01	NCBI	na
GISAID	EPI340166	A/chicken/Egypt/10112SG/2010	A / H5N1	2.2	Africa / Egypt	MiddleEast	Galliformes	DomGal	2010-06-26	NCBI	na
GISAID	EPI340083	A/chicken/Egypt/1123AL/2011	A / H5N1	2.2	Africa / Egypt	MiddleEast	Galliformes	DomGal	2011-04-26	NCBI	na
GISAID	EPI620862	A/duck/Egypt/0923-NLQP/2009	A / H5N1	2.2	Africa / Egypt	MiddleEast	Anseriformes	WildAns	2009	NCBI	na
GISAID	EPI127728	A/crow/Egypt/9382NAMRU3-CLEVB111/2007	A / H5N1	2.2	Africa / Egypt	MiddleEast	Gruiformes	WildOthers	2007	NCBI	na
GISAID	EPI398357	A/chicken/Giza/CAI24/2008	A / H5N1	2.2	Africa / Egypt / Giza	MiddleEast	Galliformes	DomGal	2008-09-30	NCBI	na
GISAID	EPI398310	A/chicken/Giza/CAI17/2009	A / H5N1	2.2	Africa / Egypt / Giza	MiddleEast	Galliformes	DomGal	2009-07-01	NCBI	na
GISAID	EPI369190	A/duck/Egypt/11762s/2011	A / H5N1	2.2	Africa / Egypt / Menia	MiddleEast	Anseriformes	DomAns	2011-11-29	NCBI	na
GISAID	EPI168075	A/chicken/Iran/53-3/2008	A / H5N1	2.2	Asia / Iran, Islamic Republic of	MiddleEast	Galliformes	DomGal	2008	NCBI	na
GISAID	EPI102990	A/domestic_goose/Iraq/812/2006	A / H5N1	2.2	Asia / Iraq	MiddleEast	Anseriformes	DomAns	2006	NCBI	na
GISAID	EPI267066	A/chicken/Israel/65/2010	A / H5N1	2.2	Asia / Israel	MiddleEast	Galliformes	DomGal	2010-01-25	NCBI	na
GISAID	EPI336862	A/turkey/Jenin/341/2011	A / H5N1	2.2	Asia / Israel	MiddleEast	Galliformes	DomGal	2011-03-02	NCBI	na
GISAID	EPI336863	A/turkey/Israel/362/2011	A / H5N1	2.2	Asia / Israel	MiddleEast	Galliformes	DomGal	2011-03-06	NCBI	na
GISAID	EPI338187	A/harrier/Israel/531/2011	A / H5N1	2.2	Asia / Israel	MiddleEast	Accipitriformes	WildOthers	2011-04-07	NCBI	na
GISAID	EPI224961	A/chicken/Gaza/713/2006	A / H5N1	2.2	Asia / Palestinian Territory / Gaza Strip	MiddleEast	Galliformes	DomGal	2006	NCBI	na
GISAID	EPI169517	A/chicken/Saudi_Arabia/3489-75VIR08/2007	A / H5N1	2.2	Asia / Saudi Arabia	MiddleEast	Galliformes	DomGal	2007	Istituto Zooprofilattico Sperimentale Delle Venezie	na
GISAID	EPI154335	A/falcon/Saudi_Arabia/D1795/2005	A / H5N1	2.2	Asia / Saudi Arabia	MiddleEast	Falconidae	WildOthers	2005	NCBI	na
GISAID	EPI152208	A/falcon/Saudi_Arabia/6732-2/2007	A / H5N1	2.2	Asia / Saudi Arabia	MiddleEast	Falconidae	WildOthers	2007	NCBI	na
GISAID	EPI356893	A/chicken/Turkey/Sirapinar_ist706/2006	A / H5N1	2.2	Asia / Turkey	MiddleEast	Galliformes	DomGal	2006-01-19	NCBI	na
GISAID	EPI356780	A/chicken/Turkey/Baklali_ist955/2006	A / H5N1	2.2	Asia / Turkey	MiddleEast	Galliformes	DomGal	2006-02-24	NCBI	na
GISAID	EPI357031	A/chicken/Turkey/Silivri_ist962/2006	A / H5N1	2.2	Asia / Turkey	MiddleEast	Galliformes	DomGal	2006-02-27	NCBI	na
GISAID	EPI356781	A/chicken/Turkey/B.Cekmece_ist980/2006	A / H5N1	2.2	Asia / Turkey	MiddleEast	Galliformes	DomGal	2006-03-06	NCBI	na
GISAID	EPI356899	A/chicken/Turkey/Taflan_ist15/2006	A / H5N1	2.2	Asia / Turkey	MiddleEast	Galliformes	DomGal	2006-03-07	NCBI	na
GISAID	EPI356892	A/chicken/Turkey/Ipsala563/2008	A / H5N1	2.2	Asia / Turkey	MiddleEast	Galliformes	DomGal	2008-03-17	NCBI	na
GISAID	EPI305602	A/Turkey/Turkey/Batman/09rs2842-110/2007	A / H5N1	2.2	Asia / Turkey / Batman	MiddleEast	Galliformes	DomGal	2007-02-15	Istituto Zooprofilattico Sperimentale Delle Venezie	na
GISAID	EPI293936	A/Chicken/Turkey-Batman/09rs2841-71/2006	A / H5N1	2.2	Asia / Turkey / Batman Province	MiddleEast	Galliformes	DomGal	2006-01-26	Istituto Zooprofilattico Sperimentale Delle Venezie	na
GISAID	EPI293952	A/Chicken/Turkey-Batman/09rs2842-92/2007	A / H5N1	2.2	Asia / Turkey / Batman Province	MiddleEast	Galliformes	DomGal	2007-02	Istituto Zooprofilattico Sperimentale Delle Venezie	na
GISAID	EPI293960	A/Chicken/Turkey-Edirne/09rs2843-5/2008	A / H5N1	2.2	Asia / Turkey / Edirne Province	MiddleEast	Galliformes	DomGal	2008-03-14	Istituto Zooprofilattico Sperimentale Delle Venezie	na
GISAID	EPI305556	A/Chicken/Turkey-Elazi/09rs2841-52/2006	A / H5N1	2.2	Asia / Turkey / Elazi	MiddleEast	Galliformes	DomGal	2006-01-23	Istituto Zooprofilattico Sperimentale Delle Venezie	na
GISAID	EPI305590	A/Chicken/Turkey-Elazig/09rs2841-117/2006	A / H5N1	2.2	Asia / Turkey / Elazig	MiddleEast	Galliformes	DomGal	2006-03-16	Istituto Zooprofilattico Sperimentale Delle Venezie	na
GISAID	EPI305545	A/Chicken/Turkey-Erzurum/09rs2841-21/2006	A / H5N1	2.2	Asia / Turkey / Erzurum	MiddleEast	Galliformes	DomGal	2006-01-04	Istituto Zooprofilattico Sperimentale Delle Venezie	na
GISAID	EPI305559	A/Chicken/Turkey-Eskisehir/09rs2841-63/2006	A / H5N1	2.2	Asia / Turkey / Eskisehir	MiddleEast	Galliformes	DomGal	2006-01-27	Istituto Zooprofilattico Sperimentale Delle Venezie	na
GISAID	EPI305570	A/Chicken/Turkey-Gaziantep/09rs2841-81/2006	A / H5N1	2.2	Asia / Turkey / Gaziantep	MiddleEast	Galliformes	DomGal	2006-02-08	Istituto Zooprofilattico Sperimentale Delle Venezie	na
GISAID	EPI293912	A/Chicken/Turkey-Isparta/09rs2841-37/2006	A / H5N1	2.2	Asia / Turkey / Isparta Province	MiddleEast	Galliformes	DomGal	2006-01-23	Istituto Zooprofilattico Sperimentale Delle Venezie	na
GISAID	EPI305574	A/Chicken/Turkey-Konya/09rs2841-85/2006	A / H5N1	2.2	Asia / Turkey / Konya	MiddleEast	Galliformes	DomGal	2006-02-08	Istituto Zooprofilattico Sperimentale Delle Venezie	na
GISAID	EPI305557	A/Chicken/Turkey-Mugla/09rs2841-54/2006	A / H5N1	2.2	Asia / Turkey / Mugla	MiddleEast	Galliformes	DomGal	2006-01-23	Istituto Zooprofilattico Sperimentale Delle Venezie	na
GISAID	EPI305607	A/Chicken/Turkey-Sakarya/09rs2843-3/2008	A / H5N1	2.2	Asia / Turkey / Sakarya	MiddleEast	Galliformes	DomGal	2008-02-04	Istituto Zooprofilattico Sperimentale Delle Venezie	na
GISAID	EPI305608	A/Chicken/Turkey-Sakarya/09rs2843-4/2008	A / H5N1	2.2	Asia / Turkey / Sakarya	MiddleEast	Galliformes	DomGal	2008-02-07	Istituto Zooprofilattico Sperimentale Delle Venezie	na
GISAID	EPI305585	A/Chicken/Turkey-Siirt/09rs2841-105/2006	A / H5N1	2.2	Asia / Turkey / Siirt	MiddleEast	Galliformes	DomGal	2006-02-14	Istituto Zooprofilattico Sperimentale Delle Venezie	na
GISAID	EPI305604	A/Chicken/Turkey-Zonguldak/09rs2842-112/2008	A / H5N1	2.2	Asia / Turkey / Zonguldak	MiddleEast	Galliformes	DomGal	2008-01-15	Istituto Zooprofilattico Sperimentale Delle Venezie	na
GISAID	EPI190660	A/chicken/Bangladesh/362/2007	A / H5N1	2.2	Asia / Bangladesh	SouthAsia	Galliformes	DomGal	2007	NCBI	na
GISAID	EPI190638	A/chicken/Bangladesh/FDIL(G)514/2007	A / H5N1	2.2	Asia / Bangladesh	SouthAsia	Galliformes	DomGal	2007	NCBI	na
GISAID	EPI190636	A/chicken/Bangladesh/FDIL(G)500/2007	A / H5N1	2.2	Asia / Bangladesh	SouthAsia	Galliformes	DomGal	2007	NCBI	na
GISAID	EPI190652	A/chicken/Bangladesh/CD586-08-BL-409/2008	A / H5N1	2.2	Asia / Bangladesh	SouthAsia	Galliformes	DomGal	2008	NCBI	na
GISAID	EPI190651	A/chicken/Bangladesh/FD(J)-2550BL-411/2008	A / H5N1	2.2	Asia / Bangladesh	SouthAsia	Galliformes	DomGal	2008	NCBI	na
GISAID	EPI190645	A/chicken/Bangladesh/FD(J)-435-BL-156/2008	A / H5N1	2.2	Asia / Bangladesh	SouthAsia	Galliformes	DomGal	2008	NCBI	na
GISAID	EPI190643	A/chicken/Bangladesh/FD(G)-170-BL-141/2008	A / H5N1	2.2	Asia / Bangladesh	SouthAsia	Galliformes	DomGal	2008	NCBI	na
GISAID	EPI190640	A/chicken/Bangladesh/FD(S)-44-BL-144/2008	A / H5N1	2.2	Asia / Bangladesh	SouthAsia	Galliformes	DomGal	2008	NCBI	na
GISAID	EPI190644	A/chicken/Bangladesh/FD(J)-424-BL-152/2008	A / H5N1	2.2	Asia / Bangladesh	SouthAsia	Galliformes	DomGal	2008	NCBI	na
GISAID	EPI190642	A/chicken/Bangladesh/FD(B)-120-BL-148/2008	A / H5N1	2.2	Asia / Bangladesh	SouthAsia	Galliformes	DomGal	2008	NCBI	na
GISAID	EPI190649	A/chicken/Bangladesh/CD-590(08)-BL-410/2008	A / H5N1	2.2	Asia / Bangladesh	SouthAsia	Galliformes	DomGal	2008	NCBI	na
GISAID	EPI190647	A/chicken/Bangladesh/FD(J)-462-BL-195/2008	A / H5N1	2.2	Asia / Bangladesh	SouthAsia	Galliformes	DomGal	2008	NCBI	na
GISAID	EPI190654	A/chicken/Bangladesh/CD-08(09)BL-418/2009	A / H5N1	2.2	Asia / Bangladesh	SouthAsia	Galliformes	DomGal	2009	NCBI	na
GISAID	EPI353714	A/chicken/Bangladesh/11rs1984-7/2010	A / H5N1	2.2	Asia / Bangladesh	SouthAsia	Galliformes	DomGal	2010	NCBI	na
GISAID	EPI283273	A/chicken/Bangladesh/1151-10/2010	A / H5N1	2.2	Asia / Bangladesh	SouthAsia	Galliformes	DomGal	2010	NCBI	na
GISAID	EPI283268	A/chicken/Bangladesh/1151-9/2010	A / H5N1	2.2	Asia / Bangladesh	SouthAsia	Galliformes	DomGal	2010	NCBI	na
GISAID	EPI353715	A/chicken/Bangladesh/11rs1984-8/2010	A / H5N1	2.2	Asia / Bangladesh	SouthAsia	Galliformes	DomGal	2010	NCBI	na
GISAID	EPI340417	A/chicken/Bangladesh/11rs1984-5/2010	A / H5N1	2.2	Asia / Bangladesh	SouthAsia	Galliformes	DomGal	2010	NCBI	na
GISAID	EPI353717	A/chicken/Bangladesh/11rs1984-10/2010	A / H5N1	2.2	Asia / Bangladesh	SouthAsia	Galliformes	DomGal	2010	NCBI	na
GISAID	EPI353716	A/chicken/Bangladesh/11rs1984-9/2010	A / H5N1	2.2	Asia / Bangladesh	SouthAsia	Galliformes	DomGal	2010	NCBI	na
GISAID	EPI353724	A/chicken/Bangladesh/11rs1984-25/2011	A / H5N1	2.2	Asia / Bangladesh	SouthAsia	Galliformes	DomGal	2011	NCBI	na
GISAID	EPI340405	A/chicken/Bangladesh/11rs1984-29/2011	A / H5N1	2.2	Asia / Bangladesh	SouthAsia	Galliformes	DomGal	2011	NCBI	na
GISAID	EPI353725	A/chicken/Bangladesh/11rs1984-26/2011	A / H5N1	2.2	Asia / Bangladesh	SouthAsia	Galliformes	DomGal	2011	NCBI	na
GISAID	EPI340407	A/chicken/Bangladesh/11rs1984-27/2011	A / H5N1	2.2	Asia / Bangladesh	SouthAsia	Galliformes	DomGal	2011	NCBI	na
GISAID	EPI340399	A/chicken/Bangladesh/11rs1984-44/2011	A / H5N1	2.2	Asia / Bangladesh	SouthAsia	Galliformes	DomGal	2011	NCBI	na
GISAID	EPI340408	A/chicken/Bangladesh/11rs1984-23/2011	A / H5N1	2.2	Asia / Bangladesh	SouthAsia	Galliformes	DomGal	2011	NCBI	na
GISAID	EPI340410	A/chicken/Bangladesh/11rs1984-20/2011	A / H5N1	2.2	Asia / Bangladesh	SouthAsia	Galliformes	DomGal	2011	NCBI	na
GISAID	EPI448087	A/chicken/Bangladesh/0411/2010	A / H5N1	2.2	Asia / Bangladesh	SouthAsia	Galliformes	DomGal	2010-01-12	Centers for Disease Control and Prevention	Institute of Epidemiology Disease Control and Research (IEDCR) & Bangladesh National Influenza Centre (NIC)
GISAID	EPI510273	A/chicken/Bangladesh/9636/2010	A / H5N1	2.2	Asia / Bangladesh	SouthAsia	Galliformes	DomGal	2010-07-10	NCBI	na
GISAID	EPI869846	A/chicken/Bangladesh/PAI327/2011	A / H5N1	2.2	Asia / Bangladesh	SouthAsia	Anseriformes	DomGal	2011-03-17	Centers for Disease Control and Prevention	icddr,b International Centre for Diarrhoeal Disease Research, Bangladesh
GISAID	EPI275710	A/bar-headed_goose/Tibet/8/2006	A / H5N1	2.2	Asia / China / Tibet Autonomous Region	SouthAsia	Anseriformes	WildAns	2006	NCBI	na
GISAID	EPI276054	A/great_cormorant/Tibet/12/2006	A / H5N1	2.2	Asia / China / Tibet Autonomous Region	SouthAsia	Suliformes	WildOthers	2006	NCBI	na
GISAID	EPI295959	A/goose/Tripura/103596/2008	A / H5N1	2.2	Asia / India	SouthAsia	Anseriformes	DomAns	2008-04-01	NCBI	na
GISAID	EPI438830	A/chicken/India/81753/2008	A / H5N1	2.2	Asia / India	SouthAsia	Galliformes	DomGal	2008-01-19	NCBI	na
GISAID	EPI287579	A/chicken/West_Bengal/81760/2008	A / H5N1	2.2	Asia / India	SouthAsia	Galliformes	DomGal	2008-01-19	NCBI	na
GISAID	EPI372255	A/chicken/India/81766/2008	A / H5N1	2.2	Asia / India	SouthAsia	Galliformes	DomGal	2008-01-19	NCBI	na
GISAID	EPI438846	A/chicken/India/81890/2008	A / H5N1	2.2	Asia / India	SouthAsia	Galliformes	DomGal	2008-01-21	NCBI	na
GISAID	EPI221308	A/chicken/India/WB-NIV2664/2008	A / H5N1	2.2	Asia / India	SouthAsia	Galliformes	DomGal	2008-01-22	NCBI	na
GISAID	EPI221310	A/chicken/India/WB-NIV2665/2008	A / H5N1	2.2	Asia / India	SouthAsia	Galliformes	DomGal	2008-01-22	NCBI	na
GISAID	EPI221318	A/chicken/India/WB-NIV2806/2008	A / H5N1	2.2	Asia / India	SouthAsia	Galliformes	DomGal	2008-01-23	NCBI	na
GISAID	EPI221314	A/chicken/India/WB-NIV2800/2008	A / H5N1	2.2	Asia / India	SouthAsia	Galliformes	DomGal	2008-01-23	NCBI	na
GISAID	EPI221326	A/chicken/India/WB-NIV2813/2008	A / H5N1	2.2	Asia / India	SouthAsia	Galliformes	DomGal	2008-01-25	NCBI	na
GISAID	EPI221324	A/chicken/India/WB-NIV2812/2008	A / H5N1	2.2	Asia / India	SouthAsia	Galliformes	DomGal	2008-01-25	NCBI	na
GISAID	EPI438894	A/chicken/India/96880/2008	A / H5N1	2.2	Asia / India	SouthAsia	Galliformes	DomGal	2008-03-06	NCBI	na
GISAID	EPI372239	A/chicken/India/100071/2008	A / H5N1	2.2	Asia / India	SouthAsia	Galliformes	DomGal	2008-03-15	NCBI	na
GISAID	EPI220309	A/chicken/India/AS-NIV15983/2008	A / H5N1	2.2	Asia / India	SouthAsia	Galliformes	DomGal	2008-11-27	NCBI	na
GISAID	EPI291945	A/chicken/Assam/142007/2008	A / H5N1	2.2	Asia / India	SouthAsia	Galliformes	DomGal	2008-12-07	NCBI	na
GISAID	EPI220311	A/chicken/India/WB-NIV16915/2008	A / H5N1	2.2	Asia / India	SouthAsia	Galliformes	DomGal	2008-12-16	NCBI	na
GISAID	EPI287574	A/chicken/West_Bengal/170564/2009	A / H5N1	2.2	Asia / India	SouthAsia	Galliformes	DomGal	2009-03-09	NCBI	na
GISAID	EPI219319	A/chicken/India/WB-NIV96526/2009	A / H5N1	2.2	Asia / India	SouthAsia	Galliformes	DomGal	2009-05-23	NCBI	na
GISAID	EPI287692	A/chicken/West_Bengal/239022/2010	A / H5N1	2.2	Asia / India	SouthAsia	Galliformes	DomGal	2010-01-12	NCBI	na
GISAID	EPI287607	A/chicken/West_Bengal/155505/2009	A / H5N1	2.2	Asia / India	SouthAsia	Galliformes	DomGal	2009-01	NCBI	na
GISAID	EPI354416	A/chicken/Sikkim/151464/2009	A / H5N1	2.2	Asia / India	SouthAsia	Galliformes	DomGal	2009-01	NCBI	na
GISAID	EPI255774	A/crow/Assam/142119/2008	A / H5N1	2.2	Asia / India / Assam	SouthAsia	Gruiformes	WildOthers	2008-12	NCBI	na
GISAID	EPI106676	A/chicken/Jalgaon/8824/2006	A / H5N1	2.2	Asia / India / Maharashtra	SouthAsia	Galliformes	DomGal	2006	NCBI	na
GISAID	EPI163694	A/chicken/Jalgaon/13732/2006	A / H5N1	2.2	Asia / India / Maharashtra / Jalgaon	SouthAsia	Galliformes	DomGal	2006-02-21	NCBI	na
GISAID	EPI163686	A/chicken/Jalgaon/13735/2006	A / H5N1	2.2	Asia / India / Maharashtra / Jalgaon	SouthAsia	Galliformes	DomGal	2006-02-25	NCBI	na
GISAID	EPI174900	A/chicken/Manipur/NIV9743/2007	A / H5N1	2.2	Asia / India / Manipur	SouthAsia	Galliformes	DomGal	2007-07-19	NCBI	na
GISAID	EPI352513	A/chicken/West_Bengal/82583/2008	A / H5N1	2.2	Asia / India / West Bengal	SouthAsia	Galliformes	DomGal	2008-01-12	NCBI	na
GISAID	EPI222448	A/peacock/Chakshahzad/NARC9238/2007	A / H5N1	2.2	Asia / Pakistan	SouthAsia	Galliformes	DomGal	2007	NCBI	na
GISAID	EPI321389	A/chicken/Pakistan/SPVC-8/2007	A / H5N1	2.2	Asia / Pakistan	SouthAsia	Galliformes	DomGal	2007	NCBI	na
GISAID	EPI321383	A/chicken/Pakistan/SPVC-5/2007	A / H5N1	2.2	Asia / Pakistan	SouthAsia	Galliformes	DomGal	2007	NCBI	na
GISAID	EPI382226	A/chicken/Pakistan-Khi/NARC-612/2008	A / H5N1	2.2	Asia / Pakistan	SouthAsia	Galliformes	DomGal	2008-04-15	NCBI	na
GISAID	EPI175723	A/turkey/Islamabad/NARC7873/2007	A / H5N1	2.2	Asia / Pakistan / Islamabad Capital Territory	SouthAsia	Galliformes	DomGal	2007	NCBI	na
GISAID	EPI156788	A/chicken/Benin/6693-1/2007	A / H5N1	2.2	Africa / Benin	WestAfrica	Galliformes	DomGal	2007-12	Istituto Zooprofilattico Sperimentale Delle Venezie	na
GISAID	EPI224957	A/chicken/Burkina_Faso/13.1/2006	A / H5N1	2.2	Africa / Burkina Faso	WestAfrica	Galliformes	DomGal	2006-05-23	NCBI	na
GISAID	EPI14160	A/Hooded_vulture/Burkina_Faso/1/2006	A / H5N1	2.2	Africa / Burkina Faso	WestAfrica		WildOthers	2006	NCBI	na
GISAID	EPI105696	A/chicken/Ivory_Coast/1787/2006	A / H5N1	2.2	Africa / Cote d'Ivoire	WestAfrica	Galliformes	DomGal	2006	NCBI	na
GISAID	EPI118968	A/chicken/Ghana/3160-NAMRU3/2007	A / H5N1	2.2	Africa / Ghana	WestAfrica	Galliformes	DomGal	2007	NCBI	na
GISAID	EPI233444	A/guinea_fowl/Nigeria/08RS848-10/2006	A / H5N1	2.2	Africa / Nigeria	WestAfrica	Anseriformes	DomAns	2006-04-04	NCBI	na
GISAID	EPI233884	A/guinea_fowl/Nigeria/08RS848-78/2007	A / H5N1	2.2	Africa / Nigeria	WestAfrica	Anseriformes	DomAns	2007-03-15	NCBI	na
GISAID	EPI153812	A/chicken/Nigeria/VRD44/2006	A / H5N1	2.2	Africa / Nigeria	WestAfrica	Galliformes	DomGal	2006	NCBI	na
GISAID	EPI153809	A/chicken/Nigeria/VRD311/2006	A / H5N1	2.2	Africa / Nigeria	WestAfrica	Galliformes	DomGal	2006	NCBI	na
GISAID	EPI153808	A/chicken/Nigeria/VRD284/2006	A / H5N1	2.2	Africa / Nigeria	WestAfrica	Galliformes	DomGal	2006	NCBI	na
GISAID	EPI14342	A/chicken/Nigeria/OD9/2006	A / H5N1	2.2	Africa / Nigeria	WestAfrica	Galliformes	DomGal	2006	NCBI	na
GISAID	EPI153803	A/chicken/Nigeria/VRD145/2006	A / H5N1	2.2	Africa / Nigeria	WestAfrica	Galliformes	DomGal	2006	NCBI	na
GISAID	EPI153816	A/chicken/Nigeria/VRD193/2006	A / H5N1	2.2	Africa / Nigeria	WestAfrica	Galliformes	DomGal	2006	NCBI	na
GISAID	EPI153807	A/chicken/Nigeria/VRD218/2006	A / H5N1	2.2	Africa / Nigeria	WestAfrica	Galliformes	DomGal	2006	NCBI	na
GISAID	EPI14350	A/chicken/Nigeria/FA4/2006	A / H5N1	2.2	Africa / Nigeria	WestAfrica	Galliformes	DomGal	2006	NCBI	na
GISAID	EPI153817	A/chicken/Nigeria/VRD286/2006	A / H5N1	2.2	Africa / Nigeria	WestAfrica	Galliformes	DomGal	2006	NCBI	na
GISAID	EPI124899	A/chicken/Nigeria/1071-23/2007	A / H5N1	2.2	Africa / Nigeria	WestAfrica	Galliformes	DomGal	2007	NCBI	na
GISAID	EPI160883	A/chicken/Nigeria/OG5/2007	A / H5N1	2.2	Africa / Nigeria	WestAfrica	Galliformes	DomGal	2007	NCBI	na
GISAID	EPI124881	A/chicken/Nigeria/1071-22/2007	A / H5N1	2.2	Africa / Nigeria	WestAfrica	Galliformes	DomGal	2007	NCBI	na
GISAID	EPI124809	A/chicken/Nigeria/1071-7/2007	A / H5N1	2.2	Africa / Nigeria	WestAfrica	Galliformes	DomGal	2007	NCBI	na
GISAID	EPI160888	A/chicken/Nigeria/EKI15/2007	A / H5N1	2.2	Africa / Nigeria	WestAfrica	Galliformes	DomGal	2007	NCBI	na
GISAID	EPI160887	A/chicken/Nigeria/OYO14/2007	A / H5N1	2.2	Africa / Nigeria	WestAfrica	Galliformes	DomGal	2007	NCBI	na
GISAID	EPI160884	A/chicken/Nigeria/LAG6/2007	A / H5N1	2.2	Africa / Nigeria	WestAfrica	Galliformes	DomGal	2007	NCBI	na
GISAID	EPI124935	A/chicken/Nigeria/1071-30/2007	A / H5N1	2.2	Africa / Nigeria	WestAfrica	Galliformes	DomGal	2007	NCBI	na
GISAID	EPI153820	A/guinea_fowl/Nigeria/VRD005/2007	A / H5N1	2.2	Africa / Nigeria	WestAfrica	Galliformes	DomGal	2007	NCBI	na
GISAID	EPI233364	A/chicken/Nigeria/08VIR4337-380/2006	A / H5N1	2.2	Africa / Nigeria	WestAfrica	Galliformes	DomGal	2006-02-21	NCBI	na
GISAID	EPI233372	A/chicken/Nigeria/08VIR4337-387/2006	A / H5N1	2.2	Africa / Nigeria	WestAfrica	Galliformes	DomGal	2006-02-25	NCBI	na
GISAID	EPI233716	A/chicken/Nigeria/08RS848-5/2006	A / H5N1	2.2	Africa / Nigeria	WestAfrica	Galliformes	DomGal	2006-02-27	NCBI	na
GISAID	EPI233524	A/turkey/Nigeria/08RS848-12/2006	A / H5N1	2.2	Africa / Nigeria	WestAfrica	Galliformes	DomGal	2006-04-15	NCBI	na
GISAID	EPI233396	A/chicken/Nigeria/08VIR4337-434/2006	A / H5N1	2.2	Africa / Nigeria	WestAfrica	Galliformes	DomGal	2006-05-12	NCBI	na
GISAID	EPI233404	A/chicken/Nigeria/08VIR4337-438/2006	A / H5N1	2.2	Africa / Nigeria	WestAfrica	Galliformes	DomGal	2006-05-19	NCBI	na
GISAID	EPI233564	A/chicken/Nigeria/08RS848-15/2006	A / H5N1	2.2	Africa / Nigeria	WestAfrica	Galliformes	DomGal	2006-06-07	NCBI	na
GISAID	EPI233572	A/chicken/Nigeria/08RS848-17/2006	A / H5N1	2.2	Africa / Nigeria	WestAfrica	Galliformes	DomGal	2006-06-25	NCBI	na
GISAID	EPI233588	A/chicken/Nigeria/08RS848-21/2006	A / H5N1	2.2	Africa / Nigeria	WestAfrica	Galliformes	DomGal	2006-06-28	NCBI	na
GISAID	EPI233620	A/chicken/Nigeria/08RS848-28/2006	A / H5N1	2.2	Africa / Nigeria	WestAfrica	Galliformes	DomGal	2006-07-14	NCBI	na
GISAID	EPI233636	A/chicken/Nigeria/08RS848-35/2006	A / H5N1	2.2	Africa / Nigeria	WestAfrica	Galliformes	DomGal	2006-08-09	NCBI	na
GISAID	EPI233668	A/chicken/Nigeria/08RS848-40/2006	A / H5N1	2.2	Africa / Nigeria	WestAfrica	Galliformes	DomGal	2006-09-02	NCBI	na
GISAID	EPI233700	A/chicken/Nigeria/08RS848-45/2006	A / H5N1	2.2	Africa / Nigeria	WestAfrica	Galliformes	DomGal	2006-12-02	NCBI	na
GISAID	EPI233732	A/chicken/Nigeria/08RS848-52/2006	A / H5N1	2.2	Africa / Nigeria	WestAfrica	Galliformes	DomGal	2006-12-13	NCBI	na
GISAID	EPI233724	A/chicken/Nigeria/08RS848-50/2006	A / H5N1	2.2	Africa / Nigeria	WestAfrica	Galliformes	DomGal	2006-12-13	NCBI	na
GISAID	EPI233420	A/chicken/Nigeria/08VIR4337-497/2007	A / H5N1	2.2	Africa / Nigeria	WestAfrica	Galliformes	DomGal	2007-01-08	NCBI	na
GISAID	EPI233764	A/chicken/Nigeria/08RS848-59/2007	A / H5N1	2.2	Africa / Nigeria	WestAfrica	Galliformes	DomGal	2007-01-20	NCBI	na
GISAID	EPI233812	A/chicken/Nigeria/08RS848-68/2007	A / H5N1	2.2	Africa / Nigeria	WestAfrica	Galliformes	DomGal	2007-02-14	NCBI	na
GISAID	EPI233852	A/chicken/Nigeria/08RS848-74/2007	A / H5N1	2.2	Africa / Nigeria	WestAfrica	Galliformes	DomGal	2007-02-26	NCBI	na
GISAID	EPI233860	A/chicken/Nigeria/08RS848-75/2007	A / H5N1	2.2	Africa / Nigeria	WestAfrica	Galliformes	DomGal	2007-03-09	NCBI	na
GISAID	EPI233956	A/chicken/Nigeria/08RS848-92/2007	A / H5N1	2.2	Africa / Nigeria	WestAfrica	Galliformes	DomGal	2007-07-12	NCBI	na
GISAID	EPI233452	A/chicken/Nigeria/08RS848-100/2007	A / H5N1	2.2	Africa / Nigeria	WestAfrica	Galliformes	DomGal	2007-08-02	NCBI	na
GISAID	EPI233980	A/chicken/Nigeria/08RS848-96/2007	A / H5N1	2.2	Africa / Nigeria	WestAfrica	Galliformes	DomGal	2007-08-03	NCBI	na
GISAID	EPI233476	A/chicken/Nigeria/08RS848-106/2007	A / H5N1	2.2	Africa / Nigeria	WestAfrica	Galliformes	DomGal	2007-08-20	NCBI	na
GISAID	EPI233540	A/chicken/Nigeria/08RS848-121/2007	A / H5N1	2.2	Africa / Nigeria	WestAfrica	Galliformes	DomGal	2007-10-18	NCBI	na
GISAID	EPI161702	A/duck/Nigeria/3724-2/2008	A / H5N1	2.2	Africa / Nigeria / Gombe State	WestAfrica	Anseriformes	DomAns	2008	Istituto Zooprofilattico Sperimentale Delle Venezie	na
GISAID	EPI14034	A/chicken/Nigeria/BA209/2006	A / H5N1	2.2	Africa / Nigeria / Lagos State	WestAfrica	Galliformes	DomGal	2006	NCBI	na
GISAID	EPI14046	A/chicken/Nigeria/SO452/2006	A / H5N1	2.2	Africa / Nigeria / Lagos State	WestAfrica	Galliformes	DomGal	2006	NCBI	na
GISAID	EPI14170	A/chicken/Nigeria/SO294/2006	A / H5N1	2.2	Africa / Nigeria / Lagos State	WestAfrica	Galliformes	DomGal	2006-02-24	NCBI	na
GISAID	EPI127778	A/chicken/Togo/4106-1/2007	A / H5N1	2.2	Africa / Togo	WestAfrica	Galliformes	DomGal	2007	NCBI	na
GISAID	EPI116234	A/peacock/Denmark/60295/06	A / H5N1	2.2	Europe / Denmark	WestEU	Galliformes	DomGal	2006	NCBI	na
GISAID	EPI116240	A/tufted_duck/Denmark/6540/06	A / H5N1	2.2	Europe / Denmark	WestEU	Anseriformes	WildAns	2006	NCBI	na
GISAID	EPI116246	A/great_crested_grebe/Denmark/7498/06	A / H5N1	2.2	Europe / Denmark	WestEU	Podicipediformes	WildOthers	2006	NCBI	na
GISAID	EPI14332	A/mute_swan/France/06303/2006	A / H5N1	2.2	Europe / France	WestEU	Anseriformes	WildAns	2006	NCBI	na
GISAID	EPI184642	A/mute_swan/France/070203/2007	A / H5N1	2.2	Europe / France	WestEU	Anseriformes	WildAns	2007	NCBI	na
GISAID	EPI171749	A/domestic_duck/Germany/R1772/2007	A / H5N1	2.2	Europe / Germany	WestEU	Anseriformes	DomAns	2007	NCBI	na
GISAID	EPI14252	A/turkey/Germany/R1077/06	A / H5N1	2.2	Europe / Germany	WestEU	Galliformes	DomGal	2006	NCBI	na
GISAID	EPI353341	A/Canada_goose/Germany/R71/2006	A / H5N1	2.2	Europe / Germany	WestEU	Anseriformes	WildAns	2006	NCBI	na
GISAID	EPI14230	A/Canada_goose/Germany/R71/2006	A / H5N1	2.2	Europe / Germany	WestEU	Anseriformes	WildAns	2006	NCBI	na
GISAID	EPI14274	A/tufted_duck/Germany/R1240/06	A / H5N1	2.2	Europe / Germany	WestEU	Anseriformes	WildAns	2006	NCBI	na
GISAID	EPI14264	A/falcon/Germany/R899/06	A / H5N1	2.2	Europe / Germany	WestEU	Falconidae	WildOthers	2006	NCBI	na
GISAID	EPI14258	A/stork/Germany/R1239/06	A / H5N1	2.2	Europe / Germany	WestEU	Ciconiiformes	WildOthers	2006	NCBI	na
GISAID	EPI14266	A/great_crested_grebe/Germany/R1226/06	A / H5N1	2.2	Europe / Germany	WestEU	Podicipediformes	WildOthers	2006	NCBI	na
GISAID	EPI14254	A/eagle_owl/Germany/R1166/06	A / H5N1	2.2	Europe / Germany	WestEU	Strigiformes	WildOthers	2006	NCBI	na
GISAID	EPI171745	A/great_crested_grebe/Germany/R1406/07	A / H5N1	2.2	Europe / Germany	WestEU	Podicipediformes	WildOthers	2007	NCBI	na
GISAID	EPI162921	A/great_crested_grebe/Germany/R1406/07	A / H5N1	2.2	Europe / Germany	WestEU	Podicipediformes	WildOthers	2007	Friedrich-Loeffler-Institut	na
GISAID	EPI114605	A/swan/Bavaria/14/2006	A / H5N1	2.2	Europe / Germany / Bavaria	WestEU	Anseriformes	WildAns	2006	NCBI	na
GISAID	EPI237614	A/swan/Bavaria/2/2007	A / H5N1	2.2	Europe / Germany / Bavaria	WestEU	Anseriformes	WildAns	2007-06	NCBI	na
GISAID	EPI237622	A/swan/Bavaria/5/2007	A / H5N1	2.2	Europe / Germany / Bavaria	WestEU	Anseriformes	WildAns	2007-06	NCBI	na
GISAID	EPI237636	A/wild_duck/Bavaria/13/2007	A / H5N1	2.2	Europe / Germany / Bavaria	WestEU	Anseriformes	WildAns	2007-08	NCBI	na
GISAID	EPI105622	A/common_bussard/Bavaria/2/2006	A / H5N1	2.2	Europe / Germany / Bavaria	WestEU	Accipitriformes	WildOthers	2006	NCBI	na
GISAID	EPI164651	A/tufted_duck/Sweden/V599/06	A / H5N1	2.2	Europe / Sweden	WestEU	Anseriformes	WildAns	2006-03-07	NCBI	na
GISAID	EPI110712	A/goosander/Switzerland/V82/06	A / H5N1	2.2	Europe / Switzerland	WestEU	Anseriformes	WildAns	2006	NCBI	na
GISAID	EPI240788	A/common_pochard/Switzerland/WV4080110/2008	A / H5N1	2.2	Europe / Switzerland	WestEU	Anseriformes	WildAns	2008-02-19	NCBI	na
GISAID	EPI115059	A/turkey/England/250/2007	A / H5N1	2.2	Europe / United Kingdom	WestEU	Galliformes	DomGal	2007	NCBI	na
GISAID	EPI352956	A/Canada_goose/England/AV578-8276/2008	A / H5N1	2.2	Europe / United Kingdom / Dorset	WestEU	Anseriformes	WildAns	2008-02-01	NCBI	na
