# Supplementary material for: Disentangling the role of Africa in the global spread of H5 highly pathogenic avian influenza
Source: Nat Commun. 2019 Nov 22;10:5310. doi: 10.1038/s41467-019-13287-y (PMC6874648; doi:10.1038/s41467-019-13287-y)
Supplement: Supplementary file 7 — Supplementary Data 3 [file 41467_2019_13287_MOESM7_ESM.xlsx]

## Sheet: GLOBAL random
Supplementary Data 3
Database	HA accession numbers	Isolate_Name	Subtype	Lineage	Location	LocationTrait	Host order	HostTrait	Collection_Date	GISAID Submitting_Lab	GISAID Originating_Lab
GISAID	EPI171706	A/Anas_platyrhynchos/Slovenia/359/2006	A / H5N1	2.2	Europe / Slovenia	EastEU	Anseriformes	WildAns	2006	NCBI	na
GISAID	EPI171701	A/Ardea_cinerea/Slovenia/185/06	A / H5N1	2.2	Europe / Slovenia	EastEU	Pelecaniformes	WildOthers	2006	NCBI	na
GISAID	EPI171518	A/bar-headed_goose/Qinghai/2/2006	A / H5N1	2.2	Asia / China / Qinghai Province	CentralAsia	Anseriformes	WildAns	2006-06-07	NCBI	na
GISAID	EPI171528	A/bar-headed_goose/Qinghai/2/2007	A / H5N1	2.2	Asia / China / Qinghai Province	CentralAsia	Anseriformes	WildAns	2007-05-10	NCBI	na
GISAID	EPI354422	A/bar-headed_goose/Qinghai/3/2007	A / H5N1	2.2	Asia / China / Qinghai Province	CentralAsia	Anseriformes	WildAns	2007-05	NCBI	na
GISAID	EPI171521	A/bar-headed_goose/Qinghai/5/2006	A / H5N1	2.2	Asia / China / Qinghai Province	CentralAsia	Anseriformes	WildAns	2006-06-17	NCBI	na
GISAID	EPI171531	A/bar-headed_goose/Qinghai/5/2007	A / H5N1	2.2	Asia / China / Qinghai Province	CentralAsia	Anseriformes	WildAns	2007-06-19	NCBI	na
GISAID	EPI171522	A/bar-headed_goose/Qinghai/6/2006	A / H5N1	2.2	Asia / China / Qinghai Province	CentralAsia	Anseriformes	WildAns	2006-07-18	NCBI	na
GISAID	EPI97177	A/Bar-headed_Goose/Qinghai/68/05	A / H5N1	2.2	Asia / China / Qinghai Province	CentralAsia	Anseriformes	WildAns	2005	NCBI	na
GISAID	EPI171525	A/bar-headed_goose/Qinghai/9/2006	A / H5N1	2.2	Asia / China / Qinghai Province	CentralAsia	Anseriformes	WildAns	2006-07-18	NCBI	na
GISAID	EPI97702	A/black-headed_goose/Qinghai/1/2005	A / H5N1	2.2	Asia / China / Qinghai Province	CentralAsia	Anseriformes	WildAns	2005	NCBI	na
GISAID	EPI114587	A/buzzard/Bavaria/5/2006	A / H5N1	2.2	Europe / Germany / Bavaria	WestEU	Accipitriformes	WildOthers	2006	NCBI	na
GISAID	EPI47124	A/chicken/Afghanistan/1207/2006	A / H5N1	2.2	Asia / Afghanistan	SouthAsia	Galliformes	DomGal	2006	NCBI	na
GISAID	EPI58581	A/chicken/Afghanistan/1573-65/2006	A / H5N1	2.2	Asia / Afghanistan	SouthAsia	Galliformes	DomGal	2006	NCBI	na
GISAID	EPI448087	A/chicken/Bangladesh/0411/2010	A / H5N1	2.2	Asia / Bangladesh	SouthAsia	Galliformes	DomGal	2010-01-12	Centers for Disease Control and Prevention	Institute of Epidemiology Disease Control and Research (IEDCR) & Bangladesh National Influenza Centre (NIC)
GISAID	EPI340410	A/chicken/Bangladesh/11rs1984-20/2011	A / H5N1	2.2	Asia / Bangladesh	SouthAsia	Galliformes	DomGal	2011	NCBI	na
GISAID	EPI353715	A/chicken/Bangladesh/11rs1984-8/2010	A / H5N1	2.2	Asia / Bangladesh	SouthAsia	Galliformes	DomGal	2010	NCBI	na
GISAID	EPI190655	A/chicken/Bangladesh/394/2007	A / H5N1	2.2	Asia / Bangladesh	SouthAsia	Galliformes	DomGal	2007	NCBI	na
GISAID	EPI190659	A/chicken/Bangladesh/531/2007	A / H5N1	2.2	Asia / Bangladesh	SouthAsia	Galliformes	DomGal	2007	NCBI	na
GISAID	EPI190641	A/chicken/Bangladesh/CD-48-BL-165/2008	A / H5N1	2.2	Asia / Bangladesh	SouthAsia	Galliformes	DomGal	2008	NCBI	na
GISAID	EPI190643	A/chicken/Bangladesh/FD_G_-170-BL-141/2008	A / H5N1	2.2	Asia / Bangladesh	SouthAsia	Galliformes	DomGal	2008	NCBI	na
GISAID	EPI190650	A/chicken/Bangladesh/FD_G_-91-BL-415/2008	A / H5N1	2.2	Asia / Bangladesh	SouthAsia	Galliformes	DomGal	2008	NCBI	na
GISAID	EPI190647	A/chicken/Bangladesh/FD_J_-462-BL-195/2008	A / H5N1	2.2	Asia / Bangladesh	SouthAsia	Galliformes	DomGal	2008	NCBI	na
GISAID	EPI190640	A/chicken/Bangladesh/FD_S_-44-BL-144/2008	A / H5N1	2.2	Asia / Bangladesh	SouthAsia	Galliformes	DomGal	2008	NCBI	na
GISAID	EPI336717	A/chicken/Bhutan/248007/2010	A / H5N1	2.2	Asia / Bhutan	SouthAsia	Galliformes	DomGal	2010-02-17	NCBI	na
GISAID	EPI317293	A/chicken/Bhutan/248009/2010	A / H5N1	2.2	Asia / Bhutan	SouthAsia	Galliformes	DomGal	2010-02-20	NCBI	na
GISAID	EPI224957	A/chicken/Burkina_Faso/13.1/2006	A / H5N1	2.2	Africa / Burkina Faso	WestAfrica	Galliformes	DomGal	2006-05-23	NCBI	na
GISAID	EPI620940	A/chicken/Egypt/07118-NLQP/2007	A / H5N1	2.2	Africa / Egypt	MiddleEast	Galliformes	DomGal	2007	NCBI	na
GISAID	EPI136771	A/chicken/Egypt/07701S-NLQP/2007	A / H5N1	2.2	Africa / Egypt	MiddleEast	Galliformes	DomGal	2007-12-30	NCBI	na
GISAID	EPI182360	A/chicken/Egypt/08124S-NLQP/2008	A / H5N1	2.2	Africa / Egypt	MiddleEast	Galliformes	DomGal	2008-01-10	NCBI	na
GISAID	EPI182359	A/chicken/Egypt/0875S-NLQP/2008	A / H5N1	2.2	Africa / Egypt	MiddleEast	Galliformes	DomGal	2008-01-06	NCBI	na
GISAID	EPI245980	A/chicken/Egypt/0882-NLQP/2008	A / H5N1	2.2	Africa / Egypt	MiddleEast	Galliformes	DomGal	2008-06	NCBI	na
GISAID	EPI214878	A/chicken/Egypt/0910QL-NLQP/2009	A / H5N1	2.2	Africa / Egypt	MiddleEast	Galliformes	DomGal	2009-04	NCBI	na
GISAID	EPI214881	A/chicken/Egypt/0920-NLQP/2009	A / H5N1	2.2	Africa / Egypt	MiddleEast	Galliformes	DomGal	2009-02	NCBI	na
GISAID	EPI245995	A/chicken/Egypt/09277s-NLQP/2009	A / H5N1	2.2	Africa / Egypt	MiddleEast	Galliformes	DomGal	2009-04	NCBI	na
GISAID	EPI214883	A/chicken/Egypt/09359S-NLQP/2009	A / H5N1	2.2	Africa / Egypt	MiddleEast	Galliformes	DomGal	2009-04	NCBI	na
GISAID	EPI245990	A/chicken/Egypt/0962-NLQP/2009	A / H5N1	2.2	Africa / Egypt	MiddleEast	Galliformes	DomGal	2009-03	NCBI	na
GISAID	EPI620928	A/chicken/Egypt/096L-NLQP/2009	A / H5N1	2.2	Africa / Egypt	MiddleEast	Galliformes	DomGal	2009	NCBI	na
GISAID	EPI352540	A/chicken/Egypt/1/2009	A / H5N1	2.2	Africa / Egypt / Qalyubia	MiddleEast	Galliformes	DomGal	2009	NCBI	na
GISAID	EPI283802	A/chicken/Egypt/10127s/2010	A / H5N1	2.2	Africa / Egypt	MiddleEast	Galliformes	DomGal	2010-02	NCBI	na
GISAID	EPI283805	A/chicken/Egypt/101604v/2010	A / H5N1	2.2	Africa / Egypt	MiddleEast	Galliformes	DomGal	2010-02	NCBI	na
GISAID	EPI283825	A/chicken/Egypt/1022L/2010	A / H5N1	2.2	Africa / Egypt	MiddleEast	Galliformes	DomGal	2010-05	NCBI	na
GISAID	EPI340156	A/chicken/Egypt/10259SF/2010	A / H5N1	2.2	Africa / Egypt	MiddleEast	Galliformes	DomGal	2010-08-08	NCBI	na
GISAID	EPI283790	A/chicken/Egypt/1031/2010	A / H5N1	2.2	Africa / Egypt	MiddleEast	Galliformes	DomGal	2010-01	NCBI	na
GISAID	EPI340144	A/chicken/Egypt/10413SF/2010	A / H5N1	2.2	Africa / Egypt	MiddleEast	Galliformes	DomGal	2010-12-10	NCBI	na
GISAID	EPI283794	A/chicken/Egypt/1042/2010	A / H5N1	2.2	Africa / Egypt	MiddleEast	Galliformes	DomGal	2010-02	NCBI	na
GISAID	EPI340145	A/chicken/Egypt/10512AG/2010	A / H5N1	2.2	Africa / Egypt	MiddleEast	Galliformes	DomGal	2010-11-22	NCBI	na
GISAID	EPI283801	A/chicken/Egypt/1052s/2010	A / H5N1	2.2	Africa / Egypt	MiddleEast	Galliformes	DomGal	2010-02	NCBI	na
GISAID	EPI173595	A/chicken/Egypt/10NLQP-CLEVB299/2008	A / H5N1	2.2	Africa / Egypt	MiddleEast	Galliformes	DomGal	2008-04-19	NCBI	na
GISAID	EPI340126	A/chicken/Egypt/112AF/2011	A / H5N1	2.2	Africa / Egypt	MiddleEast	Galliformes	DomGal	2011-01-20	NCBI	na
GISAID	EPI340121	A/chicken/Egypt/1146SF/2011	A / H5N1	2.2	Africa / Egypt	MiddleEast	Galliformes	DomGal	2011-01-22	NCBI	na
GISAID	EPI340128	A/chicken/Egypt/1155AG/2011	A / H5N1	2.2	Africa / Egypt	MiddleEast	Galliformes	DomGal	2011-01-16	NCBI	na
GISAID	EPI340118	A/chicken/Egypt/1158SF/2011	A / H5N1	2.2	Africa / Egypt	MiddleEast	Galliformes	DomGal	2011-01-27	NCBI	na
GISAID	EPI340108	A/chicken/Egypt/115AD/2011	A / H5N1	2.2	Africa / Egypt	MiddleEast	Galliformes	DomGal	2011-02-26	NCBI	na
GISAID	EPI348149	A/chicken/Egypt/11VIR4453-159/VRLCU/2010	A / H5N1	2.2	Africa / Egypt	MiddleEast	Galliformes	DomGal	2010	Istituto Zooprofilattico Sperimentale Delle Venezie	na
GISAID	EPI348163	A/chicken/Egypt/11VIR4453-175/VRLCU/2010	A / H5N1	2.2	Africa / Egypt	MiddleEast	Galliformes	DomGal	2010	Istituto Zooprofilattico Sperimentale Delle Venezie	na
GISAID	EPI348151	A/chicken/Egypt/11VIR4453-270/2010	A / H5N1	2.2	Africa / Egypt	MiddleEast	Galliformes	DomGal	2010	Istituto Zooprofilattico Sperimentale Delle Venezie	na
GISAID	EPI115083	A/chicken/Egypt/1300-NAMRU3/2007	A / H5N1	2.2	Africa / Egypt	MiddleEast	Galliformes	DomGal	2007	NCBI	na
GISAID	EPI173598	A/chicken/Egypt/15NLQP-CLEVB244/2008	A / H5N1	2.2	Africa / Egypt	MiddleEast	Galliformes	DomGal	2008-02-23	NCBI	na
GISAID	EPI287361	A/chicken/Egypt/2095-70/2010	A / H5N1	2.2	Africa / Egypt	MiddleEast	Galliformes	DomGal	2010-03-23	Istituto Zooprofilattico Sperimentale Delle Venezie	na
GISAID	EPI173602	A/chicken/Egypt/20NLQP-CLEVB238/2008	A / H5N1	2.2	Africa / Egypt / Sharqia	MiddleEast	Galliformes	DomGal	2008-01-26	NCBI	na
GISAID	EPI156748	A/chicken/Egypt/2628-3/2007	A / H5N1	2.2	Africa / Egypt / Damietta	MiddleEast	Galliformes	DomGal	2007-03	Istituto Zooprofilattico Sperimentale Delle Venezie	na
GISAID	EPI173588	A/chicken/Egypt/2NLQP-CLEVB330/2008	A / H5N1	2.2	Africa / Egypt / Cairo / Cairo	MiddleEast	Galliformes	DomGal	2008-06-15	NCBI	na
GISAID	EPI127720	A/chicken/Egypt/3049NAMRU3-CLEVB75/2007	A / H5N1	2.2	Africa / Egypt	MiddleEast	Galliformes	DomGal	2007	NCBI	na
GISAID	EPI287366	A/chicken/Egypt/3982-4/2010	A / H5N1	2.2	Africa / Egypt	MiddleEast	Galliformes	DomGal	2010-01-15	Istituto Zooprofilattico Sperimentale Delle Venezie	na
GISAID	EPI287377	A/chicken/Egypt/3982-44/2010	A / H5N1	2.2	Africa / Egypt	MiddleEast	Galliformes	DomGal	2010	Istituto Zooprofilattico Sperimentale Delle Venezie	na
GISAID	EPI287382	A/chicken/Egypt/3982-78/2010	A / H5N1	2.2	Africa / Egypt	MiddleEast	Galliformes	DomGal	2010-02-02	Istituto Zooprofilattico Sperimentale Delle Venezie	na
GISAID	EPI287369	A/chicken/Egypt/3982-9/2010	A / H5N1	2.2	Africa / Egypt	MiddleEast	Galliformes	DomGal	2010-02-24	Istituto Zooprofilattico Sperimentale Delle Venezie	na
GISAID	EPI254427	A/chicken/Egypt/488N3-CLEVB/2008	A / H5N1	2.2	Africa / Egypt / Sharqia	MiddleEast	Galliformes	DomGal	2008-01	NCBI	na
GISAID	EPI173590	A/chicken/Egypt/4NLQP-CLEVB308/2008	A / H5N1	2.2	Africa / Egypt	MiddleEast	Galliformes	DomGal	2008-05-05	NCBI	na
GISAID	EPI156768	A/chicken/Egypt/5169-3/2007	A / H5N1	2.2	Africa / Egypt / Asyut / Asyut	MiddleEast	Galliformes	DomGal	2007-06	Istituto Zooprofilattico Sperimentale Delle Venezie	na
GISAID	EPI173594	A/chicken/Egypt/8NLQP-CLEVB304/2008	A / H5N1	2.2	Africa / Egypt	MiddleEast	Galliformes	DomGal	2008-04-25	NCBI	na
GISAID	EPI127730	A/chicken/Egypt/9383NAMRU3-CLEVB112/2007	A / H5N1	2.2	Africa / Egypt	MiddleEast	Galliformes	DomGal	2007	NCBI	na
GISAID	EPI127732	A/chicken/Egypt/9384NAMRU3-CLEVB118/2007	A / H5N1	2.2	Africa / Egypt	MiddleEast	Galliformes	DomGal	2007	NCBI	na
GISAID	EPI127740	A/chicken/Egypt/9388NAMRU3-CLEVB149/2007	A / H5N1	2.2	Africa / Egypt	MiddleEast	Galliformes	DomGal	2007	NCBI	na
GISAID	EPI127742	A/chicken/Egypt/9389NAMRU3-CLEVB150/2007	A / H5N1	2.2	Africa / Egypt	MiddleEast	Galliformes	DomGal	2007	NCBI	na
GISAID	EPI310237	A/chicken/Egypt/F8/2009	A / H5N1	2.2	Africa / Egypt	MiddleEast	Galliformes	DomGal	2009-03-24	NCBI	na
GISAID	EPI493571	A/chicken/Egypt/Q1995A/2010	A / H5N1	2.2	Africa / Egypt	MiddleEast	Galliformes	DomGal	2010-07-23	NCBI	na
GISAID	EPI165151	A/chicken/Egypt/R3/2007	A / H5N1	2.2	Africa / Egypt	MiddleEast	Galliformes	DomGal	2007-02-01	NCBI	na
GISAID	EPI318201	A/chicken/Egypt/RIMD12-3/2008	A / H5N1	2.2	Africa / Egypt / Beheira	MiddleEast	Galliformes	DomGal	2008-11	NCBI	na
GISAID	EPI318209	A/chicken/Egypt/RIMD13-1/2008	A / H5N1	2.2	Africa / Egypt / Beheira	MiddleEast	Galliformes	DomGal	2008-10	NCBI	na
GISAID	EPI493430	A/chicken/Egypt/S3280E/2011	A / H5N1	2.2	Africa / Egypt	MiddleEast	Galliformes	DomGal	2011-05-12	NCBI	na
GISAID	EPI127770	A/chicken/Ghana/2534/2007	A / H5N1	2.2	Africa / Ghana	WestAfrica	Galliformes	DomGal	2007-04-24	NCBI	na
GISAID	EPI118964	A/chicken/Ghana/3158-NAMRU3/2007	A / H5N1	2.2	Africa / Ghana	WestAfrica	Galliformes	DomGal	2007	NCBI	na
GISAID	EPI118966	A/chicken/Ghana/3159-NAMRU3/2007	A / H5N1	2.2	Africa / Ghana	WestAfrica	Galliformes	DomGal	2007	NCBI	na
GISAID	EPI398349	A/chicken/Giza/CAI23/2008	A / H5N1	2.2	Africa / Egypt / Giza	MiddleEast	Galliformes	DomGal	2008-06-30	NCBI	na
GISAID	EPI398357	A/chicken/Giza/CAI24/2008	A / H5N1	2.2	Africa / Egypt / Giza	MiddleEast	Galliformes	DomGal	2008-09-30	NCBI	na
GISAID	EPI398254	A/chicken/Giza/CAI6/2008	A / H5N1	2.2	Africa / Egypt / Giza	MiddleEast	Galliformes	DomGal	2008-07-01	NCBI	na
GISAID	EPI372247	A/chicken/India/241272/2010	A / H5N1	2.2	Asia / India	SouthAsia	Galliformes	DomGal	2010-01-18	NCBI	na
GISAID	EPI114969	A/chicken/India/NIV33487/06	A / H5N1	2.2	Asia / India	SouthAsia	Galliformes	DomGal	2006	NCBI	na
GISAID	EPI221299	A/chicken/India/WB-NIV2653/2008	A / H5N1	2.2	Asia / India	SouthAsia	Galliformes	DomGal	2008-01-21	NCBI	na
GISAID	EPI221318	A/chicken/India/WB-NIV2806/2008	A / H5N1	2.2	Asia / India	SouthAsia	Galliformes	DomGal	2008-01-23	NCBI	na
GISAID	EPI221322	A/chicken/India/WB-NIV2811/2008	A / H5N1	2.2	Asia / India	SouthAsia	Galliformes	DomGal	2008-01-25	NCBI	na
GISAID	EPI221326	A/chicken/India/WB-NIV2813/2008	A / H5N1	2.2	Asia / India	SouthAsia	Galliformes	DomGal	2008-01-25	NCBI	na
GISAID	EPI219317	A/chicken/India/WB-NIV92456/2009	A / H5N1	2.2	Asia / India	SouthAsia	Galliformes	DomGal	2009-03-10	NCBI	na
GISAID	EPI168075	A/chicken/Iran/53-3/2008	A / H5N1	2.2	Asia / Iran, Islamic Republic of	MiddleEast	Galliformes	DomGal	2008	NCBI	na
GISAID	EPI116416	A/chicken/Israel/397/2006	A / H5N1	2.2	Asia / Israel	MiddleEast	Galliformes	DomGal	2006	NCBI	na
GISAID	EPI106676	A/chicken/Jalgaon/8824/2006	A / H5N1	2.2	Asia / India / Maharashtra	SouthAsia	Galliformes	DomGal	2006	NCBI	na
GISAID	EPI225005	A/chicken/Korea/IS/2006	A / H5N1	2.2	Asia / Korea, Republic of	EastAsia	Galliformes	DomGal	2006	NCBI	na
GISAID	EPI275806	A/chicken/Liaoning/23/2005	A / H5N1	2.2	Asia / China / Liaoning Province	EastAsia	Galliformes	DomGal	2005	NCBI	na
GISAID	EPI175729	A/chicken/Manshera/NARC10337/2007	A / H5N1	2.2	Asia / Pakistan / Punjab / Manshera	SouthAsia	Galliformes	DomGal	2007	NCBI	na
GISAID	EPI398278	A/chicken/Menofia/CAI10/2010	A / H5N1	2.2	Africa / Egypt	MiddleEast	Galliformes	DomGal	2010-09-01	NCBI	na
GISAID	EPI398186	A/chicken/Menofia/CAI28/2009	A / H5N1	2.2	Africa / Egypt	MiddleEast	Galliformes	DomGal	2009-10-01	NCBI	na
GISAID	EPI398191	A/chicken/Menofia/CAI29/2009	A / H5N1	2.2	Africa / Egypt	MiddleEast	Galliformes	DomGal	2009-10-01	NCBI	na
GISAID	EPI398390	A/chicken/Menofia/CAI39/2010	A / H5N1	2.2	Africa / Egypt	MiddleEast	Galliformes	DomGal	2010-03-03	NCBI	na
GISAID	EPI106195	A/chicken/Niger/2130-8/2006	A / H5N1	2.2	Africa / Niger	WestAfrica	Galliformes	DomGal	2006	NCBI	na
GISAID	EPI233516	A/chicken/Nigeria/08RS848-118/2007	A / H5N1	2.2	Africa / Nigeria	WestAfrica	Galliformes	DomGal	2007-10-01	NCBI	na
GISAID	EPI233556	A/chicken/Nigeria/08RS848-14/2006	A / H5N1	2.2	Africa / Nigeria	WestAfrica	Galliformes	DomGal	2006-06-07	NCBI	na
GISAID	EPI233644	A/chicken/Nigeria/08RS848-38/2006	A / H5N1	2.2	Africa / Nigeria	WestAfrica	Galliformes	DomGal	2006-09-02	NCBI	na
GISAID	EPI233676	A/chicken/Nigeria/08RS848-41/2006	A / H5N1	2.2	Africa / Nigeria	WestAfrica	Galliformes	DomGal	2006-10-10	NCBI	na
GISAID	EPI233724	A/chicken/Nigeria/08RS848-50/2006	A / H5N1	2.2	Africa / Nigeria	WestAfrica	Galliformes	DomGal	2006-12-13	NCBI	na
GISAID	EPI233812	A/chicken/Nigeria/08RS848-68/2007	A / H5N1	2.2	Africa / Nigeria	WestAfrica	Galliformes	DomGal	2007-02-14	NCBI	na
GISAID	EPI233908	A/chicken/Nigeria/08RS848-83/2007	A / H5N1	2.2	Africa / Nigeria	WestAfrica	Galliformes	DomGal	2007-03-27	NCBI	na
GISAID	EPI233964	A/chicken/Nigeria/08RS848-93/2007	A / H5N1	2.2	Africa / Nigeria	WestAfrica	Galliformes	DomGal	2007-07-21	NCBI	na
GISAID	EPI233980	A/chicken/Nigeria/08RS848-96/2007	A / H5N1	2.2	Africa / Nigeria	WestAfrica	Galliformes	DomGal	2007-08-03	NCBI	na
GISAID	EPI233356	A/chicken/Nigeria/08VIR4337-378/2006	A / H5N1	2.2	Africa / Nigeria	WestAfrica	Galliformes	DomGal	2006-02-21	NCBI	na
GISAID	EPI124809	A/chicken/Nigeria/1071-7/2007	A / H5N1	2.2	Africa / Nigeria	WestAfrica	Galliformes	DomGal	2007	NCBI	na
GISAID	EPI152321	A/chicken/Nigeria/228-6/2006	A / H5N1	2.2	Africa / Nigeria	WestAfrica	Galliformes	DomGal	2006	NCBI	na
GISAID	EPI45943	A/chicken/Nigeria/641/2006	A / H5N1	2.2	Africa / Nigeria	WestAfrica	Galliformes	DomGal	2006-01-17	NCBI	na
GISAID	EPI14338	A/chicken/Nigeria/FA6/2006	A / H5N1	2.2	Africa / Nigeria	WestAfrica	Galliformes	DomGal	2006	NCBI	na
GISAID	EPI160884	A/chicken/Nigeria/LAG6/2007	A / H5N1	2.2	Africa / Nigeria	WestAfrica	Galliformes	DomGal	2007	NCBI	na
GISAID	EPI14352	A/chicken/Nigeria/OD8/2006	A / H5N1	2.2	Africa / Nigeria	WestAfrica	Galliformes	DomGal	2006	NCBI	na
GISAID	EPI160886	A/chicken/Nigeria/OG11/2007	A / H5N1	2.2	Africa / Nigeria	WestAfrica	Galliformes	DomGal	2007	NCBI	na
GISAID	EPI160883	A/chicken/Nigeria/OG5/2007	A / H5N1	2.2	Africa / Nigeria	WestAfrica	Galliformes	DomGal	2007	NCBI	na
GISAID	EPI14168	A/chicken/Nigeria/SO227/2006	A / H5N1	2.2	Africa / Nigeria / Lagos State	WestAfrica	Galliformes	DomGal	2006-02-24	NCBI	na
GISAID	EPI14170	A/chicken/Nigeria/SO294/2006	A / H5N1	2.2	Africa / Nigeria / Lagos State	WestAfrica	Galliformes	DomGal	2006-02-24	NCBI	na
GISAID	EPI14176	A/chicken/Nigeria/SO470/2006	A / H5N1	2.2	Africa / Nigeria / Lagos State	WestAfrica	Galliformes	DomGal	2006-02-24	NCBI	na
GISAID	EPI14058	A/chicken/Nigeria/SO493/2006	A / H5N1	2.2	Africa / Nigeria / Lagos State	WestAfrica	Galliformes	DomGal	2006	NCBI	na
GISAID	EPI153807	A/chicken/Nigeria/VRD218/2006	A / H5N1	2.2	Africa / Nigeria	WestAfrica	Galliformes	DomGal	2006	NCBI	na
GISAID	EPI153813	A/chicken/Nigeria/VRD457/2006	A / H5N1	2.2	Africa / Nigeria	WestAfrica	Galliformes	DomGal	2006	NCBI	na
GISAID	EPI153814	A/chicken/Nigeria/VRD49/2006	A / H5N1	2.2	Africa / Nigeria	WestAfrica	Galliformes	DomGal	2006	NCBI	na
GISAID	EPI382226	A/chicken/Pakistan-Khi/NARC-612/2008	A / H5N1	2.2	Asia / Pakistan	SouthAsia	Galliformes	DomGal	2008-04-15	NCBI	na
GISAID	EPI321391	A/chicken/Pakistan/SPVC-8/2008	A / H5N1	2.2	Asia / Pakistan	SouthAsia	Galliformes	DomGal	2008	NCBI	na
GISAID	EPI168662	A/chicken/Qalubia/1/2006	A / H5N1	2.2	Africa / Egypt / Qalyubia	MiddleEast	Galliformes	DomGal	2006-02-22	NCBI	na
GISAID	EPI398294	A/chicken/Qalubia/CAI14/2008	A / H5N1	2.2	Africa / Egypt	MiddleEast	Galliformes	DomGal	2008-03-01	NCBI	na
GISAID	EPI171688	A/chicken/Romania/2910/05	A / H5N1	2.2	Europe / Romania / Judetul Tulcea	EastEU	Galliformes	DomGal	2005	NCBI	na
GISAID	EPI171691	A/chicken/Romania/3293/05	A / H5N1	2.2	Europe / Romania	EastEU	Galliformes	DomGal	2005	NCBI	na
GISAID	EPI221829	A/chicken/Romania/TL/nov/2007	A / H5N1	2.2	Europe / Romania	EastEU	Galliformes	DomGal	2007-11	NCBI	na
GISAID	EPI128362	A/chicken/Rostov-on-Don/35/2007	A / H5N1	2.2	Europe / Russian Federation / Rostov Oblast / Rostov-na-Donu	EastEU	Galliformes	DomGal	2007-12-14	NCBI	na
GISAID	EPI354416	A/chicken/Sikkim/151464/2009	A / H5N1	2.2	Asia / India	SouthAsia	Galliformes	DomGal	2009-01	NCBI	na
GISAID	EPI352481	A/chicken/Sikkim/151466/2009	A / H5N1	2.2	Asia / India / Sikkim	SouthAsia	Galliformes	DomGal	2009-01-15	NCBI	na
GISAID	EPI46000	A/chicken/Sudan/1784-10/2006	A / H5N1	2.2	Africa / Sudan	CentralAfrica	Galliformes	DomGal	2006	NCBI	na
GISAID	EPI106352	A/chicken/Sudan/1784/2006	A / H5N1	2.2	Africa / Sudan	CentralAfrica	Galliformes	DomGal	2006	NCBI	na
GISAID	EPI114794	A/chicken/Suzdalka/06/05	A / H5N1	2.2	Europe / Russian Federation / Novosibirsk Oblast / Suzdalka	CentralAsia	Galliformes	DomGal	2005	NCBI	na
GISAID	EPI127778	A/chicken/Togo/4106-1/2007	A / H5N1	2.2	Africa / Togo	WestAfrica	Galliformes	DomGal	2007	NCBI	na
GISAID	EPI305541	A/Chicken/Turkey-Agri/09rs2841-12/2006	A / H5N1	2.2	Asia / Turkey / Agri	MiddleEast	Galliformes	DomGal	2006-01-06	Istituto Zooprofilattico Sperimentale Delle Venezie	na
GISAID	EPI293936	A/Chicken/Turkey-Batman/09rs2841-71/2006	A / H5N1	2.2	Asia / Turkey / Batman Province	MiddleEast	Galliformes	DomGal	2006-01-26	Istituto Zooprofilattico Sperimentale Delle Venezie	na
GISAID	EPI305594	A/Chicken/Turkey-Batman/09rs2842-90/2007	A / H5N1	2.2	Asia / Turkey / Batman	MiddleEast	Galliformes	DomGal	2007-02-15	Istituto Zooprofilattico Sperimentale Delle Venezie	na
GISAID	EPI305598	A/Chicken/Turkey-Batman/09rs2842-96/2007	A / H5N1	2.2	Asia / Turkey / Batman	MiddleEast	Galliformes	DomGal	2007-02-15	Istituto Zooprofilattico Sperimentale Delle Venezie	na
GISAID	EPI305564	A/Chicken/Turkey-Diyarbakir/09rs2841-70/2006	A / H5N1	2.2	Asia / Turkey / Diyarbakir	MiddleEast	Galliformes	DomGal	2006-01-26	Istituto Zooprofilattico Sperimentale Delle Venezie	na
GISAID	EPI305565	A/Chicken/Turkey-Diyarbakir/09rs2841-74/2006	A / H5N1	2.2	Asia / Turkey / Diyarbakir	MiddleEast	Galliformes	DomGal	2006-01-26	Istituto Zooprofilattico Sperimentale Delle Venezie	na
GISAID	EPI305599	A/Chicken/Turkey-Diyarbakir/09rs2842-100/2006	A / H5N1	2.2	Asia / Turkey / Diyarbakir	MiddleEast	Galliformes	DomGal	2007-02-15	Istituto Zooprofilattico Sperimentale Delle Venezie	na
GISAID	EPI305542	A/Chicken/Turkey-Igdir/09rs2841-14/2006	A / H5N1	2.2	Asia / Turkey / Igdir	MiddleEast	Galliformes	DomGal	2006-01-04	Istituto Zooprofilattico Sperimentale Delle Venezie	na
GISAID	EPI293912	A/Chicken/Turkey-Isparta/09rs2841-37/2006	A / H5N1	2.2	Asia / Turkey / Isparta Province	MiddleEast	Galliformes	DomGal	2006-01-23	Istituto Zooprofilattico Sperimentale Delle Venezie	na
GISAID	EPI305574	A/Chicken/Turkey-Konya/09rs2841-85/2006	A / H5N1	2.2	Asia / Turkey / Konya	MiddleEast	Galliformes	DomGal	2006-02-08	Istituto Zooprofilattico Sperimentale Delle Venezie	na
GISAID	EPI305587	A/Chicken/Turkey-Malatya/09rs2841-108/2006	A / H5N1	2.2	Asia / Turkey / Malatya	MiddleEast	Galliformes	DomGal	2006-01-31	Istituto Zooprofilattico Sperimentale Delle Venezie	na
GISAID	EPI305581	A/Chicken/Turkey-Malatya/09rs2841-97/2006	A / H5N1	2.2	Asia / Turkey / Malatya	MiddleEast	Galliformes	DomGal	2006-02-08	Istituto Zooprofilattico Sperimentale Delle Venezie	na
GISAID	EPI293920	A/Chicken/Turkey-Mus/09rs2841-50/2006	A / H5N1	2.2	Asia / Turkey / Mus Province	MiddleEast	Galliformes	DomGal	2006-01-23	Istituto Zooprofilattico Sperimentale Delle Venezie	na
GISAID	EPI293928	A/Chicken/Turkey-Mus/09rs2841-51/2006	A / H5N1	2.2	Asia / Turkey / Mus Province	MiddleEast	Galliformes	DomGal	2006-01-23	Istituto Zooprofilattico Sperimentale Delle Venezie	na
GISAID	EPI305604	A/Chicken/Turkey-Zonguldak/09rs2842-112/2008	A / H5N1	2.2	Asia / Turkey / Zonguldak	MiddleEast	Galliformes	DomGal	2008-01-15	Istituto Zooprofilattico Sperimentale Delle Venezie	na
GISAID	EPI356901	A/chicken/Turkey/Enez_ist929/2006	A / H5N1	2.2	Asia / Turkey	MiddleEast	Galliformes	DomGal	2006-02-14	NCBI	na
GISAID	EPI356782	A/chicken/Turkey/Esetce_ist986/2006	A / H5N1	2.2	Asia / Turkey	MiddleEast	Galliformes	DomGal	2006-03-08	NCBI	na
GISAID	EPI356893	A/chicken/Turkey/Sirapinar_ist706/2006	A / H5N1	2.2	Asia / Turkey	MiddleEast	Galliformes	DomGal	2006-01-19	NCBI	na
GISAID	EPI287577	A/chicken/West_Bengal/100879/2008	A / H5N1	2.2	Asia / India	SouthAsia	Galliformes	DomGal	2008-03-23	NCBI	na
GISAID	EPI287615	A/chicken/West_Bengal/193936/2009	A / H5N1	2.2	Asia / India	SouthAsia	Galliformes	DomGal	2009-05	NCBI	na
GISAID	EPI184277	A/chicken/West_Bengal/81010/2008	A / H5N1	2.2	Asia / India / West Bengal	SouthAsia	Galliformes	DomGal	2008	NCBI	na
GISAID	EPI2711	A/common_goldeneye/Mongolia/12/2006	A / H5N1	2.2	Asia / Mongolia	CentralAsia	Anseriformes	WildAns	2006	NCBI	na
GISAID	EPI225053	A/common_gull/Chany/P/2006	A / H5N1	2.2	Europe / Russian Federation	CentralAsia	Charadriiformes	WildOthers	2006-07-18	NCBI	na
GISAID	EPI102617	A/Cygnus_olor/Astrakhan/Ast05-2-1/2005	A / H5N1	2.2	Europe / Russian Federation / Astrakhan Oblast	EastEU	Anseriformes	WildAns	2005	NCBI	na
GISAID	EPI101724	A/Cygnus_olor/Astrakhan/Ast05-2-3/2005	A / H5N1	2.2	Europe / Russian Federation / Astrakhan Oblast	EastEU	Anseriformes	WildAns	2005-12-01	NCBI	na
GISAID	EPI102660	A/Cygnus_olor/Astrakhan/Ast05-2-8/2005	A / H5N1	2.2	Europe / Russian Federation / Astrakhan Oblast	EastEU	Anseriformes	WildAns	2005	NCBI	na
GISAID	EPI171612	A/Cygnus_olor/Germany/R1372/2007	A / H5N1	2.2	Europe / Germany	WestEU	Anseriformes	WildAns	2007	NCBI	na
GISAID	EPI174768	A/domestic_duck/Buzau/RO-AI-036/2005	A / H5N1	2.2	Europe / Romania / Judetul Buzau / Buzau	EastEU	Anseriformes	DomAns	2005	NCBI	na
GISAID	EPI245983	A/duck/Egypt/08355S-NLQP/2008	A / H5N1	2.2	Africa / Egypt/ Monofia	MiddleEast	Anseriformes	DomAns	2008-02	NCBI	na
GISAID	EPI245984	A/duck/Egypt/08561S-NLQP/2008	A / H5N1	2.2	Africa / Egypt / Sharqia	MiddleEast	Anseriformes	DomAns	2008-04	NCBI	na
GISAID	EPI283799	A/duck/Egypt/1011d/2010	A / H5N1	2.2	Africa / Egypt	MiddleEast	Anseriformes	DomAns	2010-02	NCBI	na
GISAID	EPI283819	A/duck/Egypt/10157s/2010	A / H5N1	2.2	Africa / Egypt / Monofia	MiddleEast	Anseriformes	DomAns	2010-03	NCBI	na
GISAID	EPI369188	A/duck/Egypt/1187/2011	A / H5N1	2.2	Africa / Egypt / Giza	MiddleEast	Anseriformes	DomAns	2011-10-22	NCBI	na
GISAID	EPI225079	A/duck/Gaza/834/2006	A / H5N1	2.2	Asia / Palestinian Territory / Gaza Strip	MiddleEast	Anseriformes	DomAns	2006	NCBI	na
GISAID	EPI14236	A/duck/Germany/R338/06	A / H5N1	2.2	Europe / Germany	WestEU	Anseriformes	WildAns	2006	NCBI	na
GISAID	EPI186118	A/duck/Germany/R854/2008	A / H5N1	2.2	Europe / Germany / Saxony	WestEU	Anseriformes	WildAns	2008	Friedrich-Loeffler-Institut	na
GISAID	EPI225089	A/duck/Hungary/11804/2006	A / H5N1	2.2	Europe / Hungary	EastEU	Anseriformes	DomAns	2006	NCBI	na
GISAID	EPI103038	A/duck/Kurgan/08/2005	A / H5N1	2.2	Europe / Russian Federation / Kurgan Oblast	CentralAsia	Anseriformes	DomAns	2005	NCBI	na
GISAID	EPI231112	A/duck/Leibnitz/243/2006	A / H5N1	2.2	Europe / Austria	EastEU	Anseriformes	WildAns	2006-02-14	NCBI	na
GISAID	EPI161702	A/duck/Nigeria/3724-2/2008	A / H5N1	2.2	Africa / Nigeria / Gombe State	WestAfrica	Anseriformes	DomAns	2008	Istituto Zooprofilattico Sperimentale Delle Venezie	na
GISAID	EPI153819	A/duck/Nigeria/VRD418/2006	A / H5N1	2.2	Africa / Nigeria	WestAfrica	Anseriformes	DomAns	2006	NCBI	na
GISAID	EPI221934	A/duck/Romania/TL/nov/2007	A / H5N1	2.2	Europe / Romania	EastEU	Anseriformes	DomAns	2007-11	NCBI	na
GISAID	EPI120032	A/duck/Switzerland/V389/2006	A / H5N1	2.2	Europe / Switzerland	WestEU	Anseriformes	WildAns	2006	NCBI	na
GISAID	EPI305544	A/Duck/Turkey-Igdir/09rs2841-20/2005	A / H5N1	2.2	Asia / Turkey / Igdir	MiddleEast	Anseriformes	DomAns	2005-12-26	Istituto Zooprofilattico Sperimentale Delle Venezie	na
GISAID	EPI231129	A/egret/Wien/1977/2006	A / H5N1	2.2	Europe / Austria	EastEU	Pelecaniformes	WildOthers	2006-04-03	NCBI	na
GISAID	EPI114607	A/falcon/Bavaria/15/2006	A / H5N1	2.2	Europe / Germany / Bavaria	WestEU	Falconidae	WildOthers	2006	NCBI	na
GISAID	EPI166052	A/falcon/Saudi_Arabia/D1936/2007	A / H5N1	2.2	Asia / Saudi Arabia	MiddleEast	Falconidae	WildOthers	2007	NCBI	na
GISAID	EPI305547	A/Goose/Turkey-Erzurum/09rs2841-24/2006	A / H5N1	2.2	Asia / Turkey / Erzurum	MiddleEast	Anseriformes	DomAns	2006-01-07	Istituto Zooprofilattico Sperimentale Delle Venezie	na
GISAID	EPI106362	A/Grebe/Tyva/Tyv06-8/2006	A / H5N1	2.2	Europe / Russian Federation / Tyva Republic	CentralAsia	Podicipediformes	WildOthers	2006-06-24	NCBI	na
GISAID	EPI233444	A/guinea_fowl/Nigeria/08RS848-10/2006	A / H5N1	2.2	Africa / Nigeria	WestAfrica	Anseriformes	DomAns	2006-04-04	NCBI	na
GISAID	EPI48055	A/guinea_fowl/Nigeria/957-12/2006	A / H5N1	2.2	Africa / Nigeria	WestAfrica	Galliformes	DomGal	2006	NCBI	na
GISAID	EPI107841	A/Guinea_fowl/Shantou/1341/2006	A / H5N1	2.2	Asia / China	EastAsia	Galliformes	DomGal	2006	NCBI	na
GISAID	EPI353352	A/gull/Germany/R882/2006	A / H5N1	2.2	Europe / Germany	WestEU	Charadriiformes	WildOthers	2006	NCBI	na
GISAID	EPI103067	A/mallard/Bavaria/1/2006	A / H5N1	2.2	Europe / Germany / Bavaria	WestEU	Anseriformes	WildAns	2006	NCBI	na
GISAID	EPI120040	A/mallard/Switzerland/V537/2006	A / H5N1	2.2	Europe / Switzerland	WestEU	Anseriformes	WildAns	2006	NCBI	na
GISAID	EPI171686	A/Mergus_albellus/Slovakia/Vh212/2006	A / H5N1	2.2	Europe / Slovakia / Podunajske Biskupice	EastEU	Anseriformes	WildAns	2006-02-17	NCBI	na
GISAID	EPI100490	A/migratory_duck/Jiangxi/2295/2005	A / H5N1	2.2	Asia / China / Jiangxi Province	EastAsia	Anseriformes	WildAns	2005	NCBI	na
GISAID	EPI114601	A/mute_swan/Bavaria/12/2006	A / H5N1	2.2	Europe / Germany / Bavaria	WestEU	Anseriformes	WildAns	2006	NCBI	na
GISAID	EPI115013	A/mute_swan/France/06299/2006	A / H5N1	2.2	Europe / France	WestEU	Anseriformes	WildAns	2006	NCBI	na
GISAID	EPI14525	A/mute_swan/Germany/R1359/07	A / H5N1	2.2	Europe / Germany	WestEU	Anseriformes	WildAns	2007	NCBI	na
GISAID	EPI184087	A/mute_swan/Hungary/4571/2006	A / H5N1	2.2	Europe / Hungary	EastEU	Anseriformes	WildAns	2006-02-16	NCBI	na
GISAID	EPI225332	A/owl/Constanta/RO-AI-351/2006	A / H5N1	2.2	Europe / Romania	EastEU	Strigiformes	WildOthers	2006	NCBI	na
GISAID	EPI222448	A/peacock/Chakshahzad/NARC9238/2007	A / H5N1	2.2	Asia / Pakistan	SouthAsia	Galliformes	DomGal	2007	NCBI	na
GISAID	EPI222450	A/peacock/Mansehra-Pakistan/NARC-7558/02/2007	A / H5N1	2.2	Asia / Pakistan	SouthAsia	Galliformes	DomGal	2007	NCBI	na
GISAID	EPI171687	A/Peregrine_falcon/Slovakia/Vh242/2006	A / H5N1	2.2	Europe / Slovakia	EastEU	Falconidae	WildOthers	2006	NCBI	na
GISAID	EPI340082	A/quail/Egypt/1171SG/2011	A / H5N1	2.2	Africa / Egypt	MiddleEast	Galliformes	DomGal	2011-05-08	NCBI	na
GISAID	EPI164649	A/smew/Sweden/V820/06	A / H5N1	2.2	Europe / Sweden	WestEU	Anseriformes	WildAns	2006-03-17	NCBI	na
GISAID	EPI237571	A/swan/Bavaria/25/2006	A / H5N1	2.2	Europe / Germany / Bavaria	WestEU	Anseriformes	WildAns	2006-03	NCBI	na
GISAID	EPI237581	A/swan/Bavaria/29/2006	A / H5N1	2.2	Europe / Germany / Bavaria	WestEU	Anseriformes	WildAns	2006-04	NCBI	na
GISAID	EPI114589	A/swan/Bavaria/6/2006	A / H5N1	2.2	Europe / Germany / Bavaria	WestEU	Anseriformes	WildAns	2006	NCBI	na
GISAID	EPI237630	A/swan/Bavaria/9/2007	A / H5N1	2.2	Europe / Germany / Bavaria	WestEU	Anseriformes	WildAns	2007-07	NCBI	na
GISAID	EPI352939	A/swan/England/AV26-70/2008	A / H5N1	2.2	Europe / United Kingdom / Dorset	WestEU	Anseriformes	WildAns	2008-01	NCBI	na
GISAID	EPI352944	A/swan/England/AV346-2195/2008	A / H5N1	2.2	Europe / United Kingdom / Dorset	WestEU	Anseriformes	WildAns	2008-01-01	NCBI	na
GISAID	EPI352946	A/swan/England/AV346-2197/2008	A / H5N1	2.2	Europe / United Kingdom / Dorset	WestEU	Anseriformes	WildAns	2008-01-01	NCBI	na
GISAID	EPI352950	A/swan/England/AV380-2326/2008	A / H5N1	2.2	Europe / United Kingdom / Dorset	WestEU	Anseriformes	WildAns	2008-01-01	NCBI	na
GISAID	EPI103075	A/swan/Germany/R65/2006	A / H5N1	2.2	Europe / Germany	WestEU	Anseriformes	WildAns	2006	NCBI	na
GISAID	EPI231229	A/swan/Krems/2354/2006	A / H5N1	2.2	Europe / Austria	EastEU	Anseriformes	WildAns	2006-04-14	NCBI	na
GISAID	EPI231240	A/swan/Perg/1358/2006	A / H5N1	2.2	Europe / Austria	EastEU	Anseriformes	WildAns	2006-03-23	NCBI	na
GISAID	EPI231252	A/swan/Wien/2323/2006	A / H5N1	2.2	Europe / Austria	EastEU	Anseriformes	WildAns	2006-04-13	NCBI	na
GISAID	EPI231254	A/swan/Ybbs/1106/2006	A / H5N1	2.2	Europe / Austria	EastEU	Anseriformes	WildAns	2006-03-10	NCBI	na
GISAID	EPI237573	A/tufted_duck/Bavaria/26/2006	A / H5N1	2.2	Europe / Germany / Bavaria	WestEU	Anseriformes	WildAns	2006-03	NCBI	na
GISAID	EPI174738	A/turkey/Braila/RO-AI-074/2005	A / H5N1	2.2	Europe / Romania / Judetul Braila / Braila	EastEU	Galliformes	DomGal	2005	NCBI	na
GISAID	EPI136759	A/turkey/Egypt/07203-NLQP/2007	A / H5N1	2.2	Africa / Egypt / Sharqia	MiddleEast	Galliformes	DomGal	2007-12-20	NCBI	na
GISAID	EPI214938	A/turkey/Egypt/0959-NLQP/2009	A / H5N1	2.2	Africa / Egypt	MiddleEast	Galliformes	DomGal	2009-02	NCBI	na
GISAID	EPI336863	A/turkey/Israel/362/2011	A / H5N1	2.2	Asia / Israel	MiddleEast	Galliformes	DomGal	2011-03-06	NCBI	na
GISAID	EPI116412	A/turkey/Israel/364/2006	A / H5N1	2.2	Asia / Israel	MiddleEast	Galliformes	DomGal	2006	NCBI	na
GISAID	EPI58752	A/turkey/Ivory_Coast/4372-3/2006	A / H5N1	2.2	Africa / Cote d'Ivoire	WestAfrica	Galliformes	DomGal	2006	NCBI	na
GISAID	EPI233524	A/turkey/Nigeria/08RS848-12/2006	A / H5N1	2.2	Africa / Nigeria	WestAfrica	Galliformes	DomGal	2006-04-15	NCBI	na
GISAID	EPI305602	A/Turkey/Turkey/Batman/09rs2842-110/2007	A / H5N1	2.2	Asia / Turkey / Batman	MiddleEast	Galliformes	DomGal	2007-02-15	Istituto Zooprofilattico Sperimentale Delle Venezie	na
GISAID	EPI305573	A/Turkey/Turkey/Konya/09rs2841-84/2006	A / H5N1	2.2	Asia / Turkey / Konya	MiddleEast	Galliformes	DomGal	2006-02-08	Istituto Zooprofilattico Sperimentale Delle Venezie	na
GISAID	EPI352361	A/turkey/Turkey/TR67Merkez2/2008	A / H5N1	2.2	Asia / Turkey	MiddleEast	Galliformes	DomGal	2008	NCBI	na
GISAID	EPI237636	A/wild_duck/Bavaria/13/2007	A / H5N1	2.2	Europe / Germany / Bavaria	WestEU	Anseriformes	WildAns	2007-08	NCBI	na
GISAID	EPI237640	A/wild_duck/Bavaria/14/2007	A / H5N1	2.2	Europe / Germany / Bavaria	WestEU	Anseriformes	WildAns	2007-08	NCBI	na
GISAID	EPI225792	A/wild_goose/Olt/RO-AI-288/2006	A / H5N1	2.2	Europe / Romania	EastEU	Anseriformes	WildAns	2006	NCBI	na
