# Supplementary material for: Disentangling the role of Africa in the global spread of H5 highly pathogenic avian influenza
Source: Nat Commun. 2019 Nov 22;10:5310. doi: 10.1038/s41467-019-13287-y (PMC6874648; doi:10.1038/s41467-019-13287-y)
Supplement: Supplementary file 8 — Supplementary Data 4 [file 41467_2019_13287_MOESM8_ESM.xlsx]

## Sheet: GLOBAL Epi-based
Supplementary Data 4
Database	HA accession numbers	Isolate_Name	Subtype	Lineage	Location	LocationTrait	Host order	HostTrait	Collection_Date	GISAID Submitting_Lab	GISAID Originating_Lab	Comments
GISAID	EPI300761	A/bar-headed_goose/Mongolia/X53/2009	A / H5N1	2321c	Asia / Mongolia	CentralAsia	Anseriformes	WildAns	2009	NCBI	na
GISAID	EPI300762	A/bar-headed_goose/Mongolia/X54/2009	A / H5N1	2321c	Asia / Mongolia	CentralAsia	Anseriformes	WildAns	2009	NCBI	na
GISAID	EPI300760	A/bar-headed_goose/Mongolia/X25/2009	A / H5N1	2321c	Asia / Mongolia	CentralAsia	Anseriformes	WildAns	2009	NCBI	na
GISAID	EPI300764	A/common_goldeneye/Mongolia/X59/2009	A / H5N1	2321c	Asia / Mongolia	CentralAsia	Anseriformes	WildAns	2009	NCBI	na
GISAID	EPI219355	A/rubby_shelduck/Mongolia/X63/2009	A / H5N1	2321c	Asia / Mongolia	CentralAsia	Anseriformes	WildAns	2009	NCBI	na
GISAID	EPI219350	A/rubby_shelduck/Mongolia/X42/2009	A / H5N1	2321c	Asia / Mongolia	CentralAsia	Anseriformes	WildAns	2009	NCBI	na
GISAID	EPI300767	A/whooper_swan/Mongolia/8/2009	A / H5N1	2321c	Asia / Mongolia	CentralAsia	Anseriformes	WildAns	2009	NCBI	na
GISAID	EPI300766	A/whooper_swan/Mongolia/6/2009	A / H5N1	2321c	Asia / Mongolia	CentralAsia	Anseriformes	WildAns	2009	NCBI	na
GISAID	EPI300765	A/whooper_swan/Mongolia/2/2009	A / H5N1	2321c	Asia / Mongolia	CentralAsia	Anseriformes	WildAns	2009	NCBI	na
GISAID	EPI269984	A/whooper_swan/Mongolia/21/2010	A / H5N1	2321c	Asia / Mongolia	CentralAsia	Anseriformes	WildAns	2010	NCBI	na
GISAID	EPI267938	A/whooper_swan/Mongolia/7/2010	A / H5N1	2321c	Asia / Mongolia	CentralAsia	Anseriformes	WildAns	2010	NCBI	na
GISAID	EPI269982	A/whooper_swan/Mongolia/11/2010	A / H5N1	2321c	Asia / Mongolia	CentralAsia	Anseriformes	WildAns	2010	NCBI	na
GISAID	EPI267930	A/whooper_swan/Mongolia/1/2010	A / H5N1	2321c	Asia / Mongolia	CentralAsia	Anseriformes	WildAns	2010	NCBI	na
GISAID	EPI300763	A/common_goldeneye/Mongolia/X60/2009	A / H5N1	2321c	Asia / Mongolia	CentralAsia	Anseriformes	WildAns	2009-08	NCBI	na
GISAID	EPI548436	A/herring_gull/Mongolia/834T2/2009	A / H5N1	2321c	Asia / Mongolia	CentralAsia	Charadriiformes	WildOthers	2009-08-01	NCBI	na
GISAID	EPI669848	A/Black-necked_Grebe/Inner_Mongolia/Trachea3/2015	A / H5N1	2321c	Asia / China / Inner Mongolia	CentralAsia	Podicipediformes	WildOthers	2015-05-12	Institute of Microbiology, Chinese Academy of Sciences	CAS Key Laboratory of Pathogenic Microbiology and Immunology, Institute of Microbiology, Chinese Academy of Sciences
GISAID	EPI669840	A/Black-necked_Grebe/Inner_Mongolia/Oropharynx_swab3/2015	A / H5N1	2321c	Asia / China / Inner Mongolia	CentralAsia	Podicipediformes	WildOthers	2015-05-12	Institute of Microbiology, Chinese Academy of Sciences	CAS Key Laboratory of Pathogenic Microbiology and Immunology, Institute of Microbiology, Chinese Academy of Sciences
GISAID	EPI669832	A/Black-necked_Grebe/Inner_Mongolia/Lung3-2/2015	A / H5N1	2321c	Asia / China / Inner Mongolia	CentralAsia	Podicipediformes	WildOthers	2015-05-12	Institute of Microbiology, Chinese Academy of Sciences	CAS Key Laboratory of Pathogenic Microbiology and Immunology, Institute of Microbiology, Chinese Academy of Sciences
GISAID	EPI669824	A/Black-necked_Grebe/Inner_Mongolia/Brain3/2015	A / H5N1	2321c	Asia / China / Inner Mongolia	CentralAsia	Podicipediformes	WildOthers	2015-05-12	Institute of Microbiology, Chinese Academy of Sciences	CAS Key Laboratory of Pathogenic Microbiology and Immunology, Institute of Microbiology, Chinese Academy of Sciences
GISAID	EPI669784	A/Black-necked_Grebe/Inner_Mongolia/Brain1/2015	A / H5N1	2321c	Asia / China / Inner Mongolia	CentralAsia	Podicipediformes	WildOthers	2015-05-12	Institute of Microbiology, Chinese Academy of Sciences	Institute of Pathogen Biology, Taishan Medical College
GISAID	EPI669856	A/Black-necked_Grebe/Inner_Mongolia/Anal_swab4/2015	A / H5N1	2321c	Asia / China / Inner Mongolia	CentralAsia	Podicipediformes	WildOthers	2015-05-12	Institute of Microbiology, Chinese Academy of Sciences	CAS Key Laboratory of Pathogenic Microbiology and Immunology, Institute of Microbiology, Chinese Academy of Sciences
GISAID	EPI553316	A/Duck/Shandong/Y02/2009	A / H5N1	2321c	Asia / China / Shandong Province	EastAsia	Anseriformes	DomAns	2009-09-01	Beijing Institute of Microbiology and Epidemiology	Qingdao Agricultural University
GISAID	EPI553308	A/Duck/Shandong/Y01/2009	A / H5N1	2321c	Asia / China / Shandong Province	EastAsia	Anseriformes	DomAns	2009-09-01	Beijing Institute of Microbiology and Epidemiology	Qingdao Agricultural University
GISAID	EPI383167	A/goose/Jiangsu/k0403/2010	A / H5N1	2321c	Asia / China	EastAsia	Anseriformes	DomAns	2010-02-10	NCBI	na
GISAID	EPI461748	A/duck/Hunan/S4150/2011	A / H5N1	2321c	Asia / China	EastAsia	Anseriformes	DomAns	2011-11-11	NCBI	na
GISAID	EPI681274	A/goose/Zhejiang/727098/2014	A / H5N1	2321c	Asia / China	EastAsia	Anseriformes	DomAns	2014-07-27	NCBI	na
GISAID	EPI681273	A/goose/Zhejiang/112071/2014	A / H5N1	2321c	Asia / China	EastAsia	Anseriformes	DomAns	2014-11-20	NCBI	na
GISAID	EPI681272	A/duck/Zhejiang/1220092/2014	A / H5N1	2321c	Asia / China	EastAsia	Anseriformes	DomAns	2014-12-20	NCBI	na
GISAID	EPI942073	A/duck/Hubei/ZYSYF2/2016	A / H5N1	2321c	Asia / China	EastAsia	Anseriformes	DomAns	2016-02-21	NCBI	na
GISAID	EPI942074	A/duck/Hubei/ZYSYF25/2016	A / H5N1	2321c	Asia / China	EastAsia	Anseriformes	DomAns	2016-02-21	NCBI	na
GISAID	EPI682910	A/duck/Wenzhou/YJYF33/2015	A / H5N1	2321c	Asia / China	EastAsia	Anseriformes	DomAns	2015-01	NCBI	na
GISAID	EPI682909	A/duck/Wenzhou/HAYXLG10/2015	A / H5N1	2321c	Asia / China	EastAsia	Anseriformes	DomAns	2015-01	NCBI	na
GISAID	EPI553300	A/Chicken/Shandong/J06/2009	A / H5N1	2321c	Asia / China / Shandong Province	EastAsia	Galliformes	DomGal	2009-09-01	Beijing Institute of Microbiology and Epidemiology	Qingdao Agricultural University
GISAID	EPI383166	A/chicken/Jiangsu/k0402/2010	A / H5N1	2321c	Asia / China	EastAsia	Galliformes	DomGal	2010-02-10	NCBI	na
GISAID	EPI687306	A/chicken/Hubei/RA18/2010	A / H5N1	2321c	Asia / China	EastAsia	Galliformes	DomGal	2010-10-17	NCBI	na
GISAID	EPI621165	A/chicken/Jiangsu/927/2013	A / H5N1	2321c	Asia / China	EastAsia	Galliformes	DomGal	2013-11-18	NCBI	na
GISAID	EPI621173	A/chicken/Jiangsu/2477/2014	A / H5N1	2321c	Asia / China	EastAsia	Galliformes	DomGal	2014-06-17	NCBI	na
GISAID	EPI682908	A/chicken/Wuhan/HAQL16/2014	A / H5N1	2321c	Asia / China	EastAsia	Galliformes	DomGal	2014-12	NCBI	na
GISAID	EPI682907	A/chicken/Wuhan/HAQL07/2014	A / H5N1	2321c	Asia / China	EastAsia	Galliformes	DomGal	2014-12	NCBI	na
GISAID	EPI447463	A/mandarin_duck/Korea/PSC24-24/2010	A / H5N1	2321c	Asia / Korea, Republic of	EastAsia	Anseriformes	WildAns	2010-12-28	NCBI	na
GISAID	EPI314811	A/mandarin_duck/Korea/K10-483/2010	A / H5N1	2321c	Asia / Korea, Republic of	EastAsia	Anseriformes	WildAns	2010-12-29	NCBI	na
GISAID	EPI314812	A/mandarin_duck/Korea/K10-485/2010	A / H5N1	2321c	Asia / Korea, Republic of	EastAsia	Anseriformes	WildAns	2010-12-29	NCBI	na
GISAID	EPI314810	A/mandarin_duck/Korea/K10-480/2010	A / H5N1	2321c	Asia / Korea, Republic of	EastAsia	Anseriformes	WildAns	2010-12-29	NCBI	na
GISAID	EPI314813	A/mandarin_duck/Korea/K10-515/2011	A / H5N1	2321c	Asia / Korea, Republic of	EastAsia	Anseriformes	WildAns	2011-01-06	NCBI	na
GISAID	EPI669760	A/Bar-headed_Goose/Qinghai/BTY2/2015	A / H5N1	2321c	Asia / China / Qing hai	CentralAsia	Anseriformes	WildAns	2015-07-14	Institute of Microbiology, Chinese Academy of Sciences	State Key Laboratory of Virology and Wuhan Institute of Virology, Chinese Academy of Sciences
GISAID	EPI325623	A/Mallard_duck/Korea/W404/2011	A / H5N1	2321c	Asia / Korea, Republic of	EastAsia	Anseriformes	WildAns	2011-01	NCBI	na
GISAID	EPI325622	A/Mallard_duck/Korea/W401/2011	A / H5N1	2321c	Asia / Korea, Republic of	EastAsia	Anseriformes	WildAns	2011-01	NCBI	na
GISAID	EPI447470	A/Eurasian_eagle_owl/Korea/23/2010	A / H5N1	2321c	Asia / Korea, Republic of	EastAsia	Strigiformes	WildOthers	2010-11-26	NCBI	na
GISAID	EPI531373	A/hill_myna/Heilongjiang/0704/2012	A / H5N1	2321c	Asia / China	EastAsia	Passeriformes	WildOthers	2012-07-04	NCBI	na
GISAID	EPI503718	A/Japanese_white-eye/Taoyuan/Q454/2012	A / H5N1	2321c	Asia / Taiwan	EastAsia	Passeriformes	WildOthers	2012-07-12	NCBI	na
GISAID	EPI669776	A/Great_black-headed_Gull/Qinghai/YO6/2015	A / H5N1	2321c	Asia / China / Qing hai	CentralAsia	Charadriiformes	WildOthers	2015-07-14	Institute of Microbiology, Chinese Academy of Sciences	State Key Laboratory of Virology and Wuhan Institute of Virology, Chinese Academy of Sciences
GISAID	EPI669768	A/Great_black-headed_Gull/Qinghai/YO1/2015	A / H5N1	2321c	Asia / China / Qing hai	CentralAsia	Charadriiformes	WildOthers	2015-07-14	Institute of Microbiology, Chinese Academy of Sciences	State Key Laboratory of Virology and Wuhan Institute of Virology, Chinese Academy of Sciences
GISAID	EPI502782	A/brown-headed_gull/Qinghai/19/2009	A / H5N1	2321c	Asia / China	CentralAsia	Charadriiformes	WildOthers	2009-06	NCBI	na
GISAID	EPI502781	A/brown-headed_gull/Qinghai/9/2009	A / H5N1	2321c	Asia / China	CentralAsia	Charadriiformes	WildOthers	2009-06	NCBI	na
GISAID	EPI502780	A/great_black-headed_gull/Qinghai/8/2009	A / H5N1	2321c	Asia / China	CentralAsia	Charadriiformes	WildOthers	2009-06	NCBI	na
GISAID	EPI594492	A/chicken/Bulgaria/5409/15	A / H5N1	2321c	Europe / Bulgaria	EastEU	Galliformes	DomGal	2015-01-30	Animal and Plant Health Agency (APHA)	NDRVMI (National Diagnostic and Research Veterinary Medical Institute)
GISAID	EPI594491	A/chicken/Bulgaria/5408/15	A / H5N1	2321c	Europe / Bulgaria	EastEU	Galliformes	DomGal	2015-01-30	Animal and Plant Health Agency (APHA)	NDRVMI (National Diagnostic and Research Veterinary Medical Institute)
GISAID	EPI594490	A/chicken/Bulgaria/5407/15	A / H5N1	2321c	Europe / Bulgaria	EastEU	Galliformes	DomGal	2015-01-30	Animal and Plant Health Agency (APHA)	NDRVMI (National Diagnostic and Research Veterinary Medical Institute)
GISAID	EPI186947	A/bean_goose/Tyva/10/2009	A / H5N1	2321c	Europe / Russian Federation / Tyva Republic	CentralAsia	Anseriformes	WildAns	2009-06-22	NCBI	na
GISAID	EPI631920	A/rook/Dovolnoe/50/2015	A / H5N1	2321c	Europe / Russian Federation / Novosibirsk Oblast / Dovolnoe	CentralAsia	Anseriformes	WildAns	2015-05-07	State Research Center of Virology and Biotechnology (VECTOR)	State Research Center of Virology and Biotechnology (VECTOR)
GISAID	EPI185240	A/great_crested_grebe/Tyva/120/2009	A / H5N1	2321c	Europe / Russian Federation / Tyva Republic	CentralAsia	Podicipediformes	WildOthers	2009-06-09	NCBI	na
GISAID	EPI186939	A/grebe/Tyva/3/2009	A / H5N1	2321c	Europe / Russian Federation / Tyva Republic	CentralAsia	Podicipediformes	WildOthers	2009-06-22	NCBI	na
GISAID	EPI296699	A/grebe/Tyva/2/2010	A / H5N1	2321c	Europe / Russian Federation	CentralAsia	Podicipediformes	WildOthers	2010-06-22	NCBI	na
GISAID	EPI592416	A/dalmatian pelican/Bulgaria/3/2015	A / H5N1	2321c	Europe / Bulgaria	EastEU	Pelecaniformes	WildOthers	2015-01-23	Animal and Plant Health Agency (APHA)	NDRVMI (National Diagnostic and Research Veterinary Medical Institute)
GISAID	EPI592605	A/dalmatian pelican/Bulgaria/4/2015	A / H5N1	2321c	Europe / Bulgaria	EastEU	Pelecaniformes	WildOthers	2015-01-23	Animal and Plant Health Agency (APHA)	NDRVMI (National Diagnostic and Research Veterinary Medical Institute)
GISAID	EPI594560	A/pelican/Romania/12449/2015	A / H5N1	2321c	Europe / Romania / Sinoie Lake - Island Ceaplaca	EastEU	Pelecaniformes	WildOthers	2015-03-26	Animal and Plant Health Agency (APHA)	NDRVMI (National Diagnostic and Research Veterinary Medical Institute)
GISAID	EPI631912	A/rook/Chany/32/2015	A / H5N1	2321c	Europe / Russian Federation / Novosibirsk Oblast / Chany lake	CentralAsia	Chordata	WildOthers	2015-05-07	State Research Center of Virology and Biotechnology (VECTOR)	State Research Center of Virology and Biotechnology (VECTOR)
GISAID	EPI631928	A/rook/Sartlan/42/2015	A / H5N1	2321c	Europe / Russian Federation / Novosibirsk Oblast / Sartlan lake	CentralAsia	Chordata	WildOthers	2015-05-07	State Research Center of Virology and Biotechnology (VECTOR)	State Research Center of Virology and Biotechnology (VECTOR)
GISAID	EPI283257	A/great_crested_grebe/Tyva/22/2010	A / H5N1	2321c	Europe / Russian Federation	CentralAsia	Podicipediformes	WildOthers	2010-06	NCBI	na
GISAID	EPI395406	A/common_pochard/Hyogo/2801B004/2011	A / H5N1	2321c	Asia / Japan / Hyogo	EastAsia	Anseriformes	DomAns	2011-01-12	NCBI	na
GISAID	EPI395403	A/common_pochard/Tottori/3102S012/2011	A / H5N1	2321c	Asia / Japan / Tottori	EastAsia	Anseriformes	DomAns	2011-02-03	NCBI	na
GISAID	EPI946753	A/chicken/Japan/AQ-HE79/2015	A / H5N1	2321c	Asia / Japan	EastAsia	Galliformes	DomGal	2015-08-03	NCBI	na
GISAID	EPI401513	A/chicken/Shimane/1/2010	A / H5N1	2321c	Asia / Japan / Shimane	EastAsia	Galliformes	DomGal	2010-11	NCBI	na
GISAID	EPI356370	A/chicken/Aichi/T1/2011	A / H5N1	2321c	Asia / Japan / Aichi	EastAsia	Galliformes	DomGal	2011-01	NCBI	na
GISAID	EPI401431	A/chicken/Kagoshima/I-2/2011	A / H5N1	2321c	Asia / Japan / Kagoshima	EastAsia	Galliformes	DomGal	2011-01	NCBI	na
GISAID	EPI401519	A/chicken/Miyazaki/TA3/2011	A / H5N1	2321c	Asia / Japan / Miyazaki	EastAsia	Galliformes	DomGal	2011-01	NCBI	na
GISAID	EPI401521	A/chicken/Oita/1/2011	A / H5N1	2321c	Asia / Japan / Oita	EastAsia	Galliformes	DomGal	2011-01	NCBI	na
GISAID	EPI401563	A/chicken/Aichi/2/2011	A / H5N1	2321c	Asia / Japan / Aichi	EastAsia	Galliformes	DomGal	2011-02	NCBI	na
GISAID	EPI401566	A/chicken/Mie/2/2011	A / H5N1	2321c	Asia / Japan / Mie	EastAsia	Galliformes	DomGal	2011-02	NCBI	na
GISAID	EPI356371	A/chicken/Mie/1/2011	A / H5N1	2321c	Asia / Japan / Mie	EastAsia	Galliformes	DomGal	2011-02	NCBI	na
GISAID	EPI401522	A/chicken/Miyazaki/8/2011	A / H5N1	2321c	Asia / Japan / Miyazaki	EastAsia	Galliformes	DomGal	2011-02	NCBI	na
GISAID	EPI401561	A/chicken/Miyazaki/11/2011	A / H5N1	2321c	Asia / Japan / Miyazaki	EastAsia	Galliformes	DomGal	2011-02	NCBI	na
GISAID	EPI401567	A/chicken/Nara/1/2011	A / H5N1	2321c	Asia / Japan / Nara	EastAsia	Galliformes	DomGal	2011-02	NCBI	na
GISAID	EPI401564	A/chicken/Wakayama/1/2011	A / H5N1	2321c	Asia / Japan / Wakayama	EastAsia	Galliformes	DomGal	2011-02	NCBI	na
GISAID	EPI401570	A/chicken/Chiba/2/2011	A / H5N1	2321c	Asia / Japan / Chiba	EastAsia	Galliformes	DomGal	2011-03	NCBI	na
GISAID	EPI401569	A/chicken/Chiba/1/2011	A / H5N1	2321c	Asia / Japan / Chiba	EastAsia	Galliformes	DomGal	2011-03	NCBI	na
GISAID	EPI401568	A/chicken/Miyazaki/13/2011	A / H5N1	2321c	Asia / Japan / Miyazaki	EastAsia	Galliformes	DomGal	2011-03	NCBI	na
GISAID	EPI326382	A/duck/Hokkaido/WZ101/2010	A / H5N1	2321c	Asia / Japan	EastAsia	Anseriformes	WildAns	2010-10-14	NCBI	na
GISAID	EPI326390	A/duck/Hokkaido/WZ83/2010	A / H5N1	2321c	Asia / Japan / Hokkaido	EastAsia	Anseriformes	WildAns	2010-10-14	NCBI	na
GISAID	EPI395411	A/tufted_duck/Shimane/5501A008/2011	A / H5N1	2321c	Asia / Japan / Shimane	EastAsia	Anseriformes	WildAns	2011-01-14	NCBI	na
GISAID	EPI395413	A/tufted_duck/Tottori/1-012/2011	A / H5N1	2321c	Asia / Japan / Tottori	EastAsia	Anseriformes	WildAns	2011-01-24	NCBI	na
GISAID	EPI355250	A/whooper_swan/Hamanaka/2011	A / H5N1	2321c	Asia / Japan	EastAsia	Anseriformes	WildAns	2011-01-30	NCBI	na
GISAID	EPI395444	A/mandarin_duck/Nagasaki/4201A012/2011	A / H5N1	2321c	Asia / Japan / Nagasaki	EastAsia	Anseriformes	WildAns	2011-01-31	NCBI	na
GISAID	EPI395400	A/mandarin_duck/Nagasaki/4201A011/2011	A / H5N1	2321c	Asia / Japan / Nagasaki	EastAsia	Anseriformes	WildAns	2011-01-31	NCBI	na
GISAID	EPI395408	A/mandarin_duck/Miyazaki/22M686/2011	A / H5N1	2321c	Asia / Japan / Miyazaki	EastAsia	Anseriformes	WildAns	2011-02-01	NCBI	na
GISAID	EPI395414	A/tufted_duck/Shimane/5502B018/2011	A / H5N1	2321c	Asia / Japan / Shimane	EastAsia	Anseriformes	WildAns	2011-02-01	NCBI	na
GISAID	EPI395402	A/tufted_duck/Tottori/3102S004/2011	A / H5N1	2321c	Asia / Japan / Tottori	EastAsia	Anseriformes	WildAns	2011-02-01	NCBI	na
GISAID	EPI395449	A/mandarin_duck/Oita/4402F038/2011	A / H5N1	2321c	Asia / Japan / Oita	EastAsia	Anseriformes	WildAns	2011-02-07	NCBI	na
GISAID	EPI395456	A/mandarin_duck/Oita/4402F042/2011	A / H5N1	2321c	Asia / Japan / Oita	EastAsia	Anseriformes	WildAns	2011-02-08	NCBI	na
GISAID	EPI395452	A/mandarin_duck/Oita/4402F041/2011	A / H5N1	2321c	Asia / Japan / Oita	EastAsia	Anseriformes	WildAns	2011-02-08	NCBI	na
GISAID	EPI395415	A/tufted_duck/Shimane/3202C002/2011	A / H5N1	2321c	Asia / Japan / Shimane	EastAsia	Anseriformes	WildAns	2011-02-09	NCBI	na
GISAID	EPI395401	A/mute_swan/Hyogo/2802F001/2011	A / H5N1	2321c	Asia / Japan / Hyogo	EastAsia	Anseriformes	WildAns	2011-02-11	NCBI	na
GISAID	EPI395453	A/mandarin_duck/Miyazaki/22M765/2011	A / H5N1	2321c	Asia / Japan / Miyazaki	EastAsia	Anseriformes	WildAns	2011-02-14	NCBI	na
GISAID	EPI395405	A/tufted_duck/Shimane/3203A004/2011	A / H5N1	2321c	Asia / Japan / Shimane	EastAsia	Anseriformes	WildAns	2011-03-06	NCBI	na
GISAID	EPI318111	A/duck/Hokkaido/28/2011	A / H5N1	2321c	Asia / Japan	EastAsia	Anseriformes	WildAns	2011-03-11	NCBI	na
GISAID	EPI318109	A/whistling_swan/Fukushima/207/2011	A / H5N1	2321c	Asia / Japan	EastAsia	Anseriformes	WildAns	2011-03-11	NCBI	na
GISAID	EPI401514	A/mute_swan/Toyama/1/2010	A / H5N1	2321c	Asia / Japan / Toyama	EastAsia	Anseriformes	WildAns	2010-12	NCBI	na
GISAID	EPI314753	A/duck/Hokkaido/2/2011	A / H5N1	2321c	Asia / Japan	EastAsia	Anseriformes	WildAns	2011-01	NCBI	na
GISAID	EPI314749	A/duck/Hokkaido/1/2011	A / H5N1	2321c	Asia / Japan	EastAsia	Anseriformes	WildAns	2011-01	NCBI	na
GISAID	EPI340365	A/pintail/Hokkaido/1/2011	A / H5N1	2321c	Asia / Japan	EastAsia	Anseriformes	WildAns	2011-01	NCBI	na
GISAID	EPI340854	A/tufted_duck/Fukushima/4/2011	A / H5N1	2321c	Asia / Japan / Fukushima	EastAsia	Anseriformes	WildAns	2011-01	NCBI	na
GISAID	EPI307960	A/tufted_duck/Fukushima/2/2011	A / H5N1	2321c	Asia / Japan / Fukushima	EastAsia	Anseriformes	WildAns	2011-01	NCBI	na
GISAID	EPI318115	A/whooper_swan/Hokkaido/A13/2011	A / H5N1	2321c	Asia / Japan / Hokkaido	EastAsia	Anseriformes	WildAns	2011-01	NCBI	na
GISAID	EPI318113	A/whooper_swan/Hokkaido/13-27/2011	A / H5N1	2321c	Asia / Japan / Hokkaido	EastAsia	Anseriformes	WildAns	2011-02	NCBI	na
GISAID	EPI318107	A/duck/Fukushima/16/2011	A / H5N1	2321c	Asia / Japan	EastAsia	Anseriformes	WildAns	2011-03	NCBI	na
GISAID	EPI401571	A/mandarin_duck/Miyazaki/22M-765/2011	A / H5N1	2321c	Asia / Japan / Miyazaki	EastAsia	Anseriformes	WildAns	2011-03	NCBI	na
GISAID	EPI340379	A/tufted_duck/Fukushima/7/2011	A / H5N1	2321c	Asia / Japan	EastAsia	Anseriformes	WildAns	2011-06	NCBI	na
GISAID	EPI398773	A/hooded_crane/Kagoshima/4612J004/2010	A / H5N1	2321c	Asia / Japan / Kagoshima	EastAsia	Gruiformes	WildOthers	2010	NCBI	na
GISAID	EPI398744	A/hooded_crane/Kagoshima/2/2010	A / H5N1	2321c	Asia / Japan / Kagoshima	EastAsia	Gruiformes	WildOthers	2010	NCBI	na
GISAID	EPI398759	A/hooded_crane/Kagoshima/4612J001/2010	A / H5N1	2321c	Asia / Japan / Kagoshima	EastAsia	Gruiformes	WildOthers	2010	NCBI	na
GISAID	EPI395412	A/black_headed_gull/Tottori/1-009/2011	A / H5N1	2321c	Asia / Japan / Tottori	EastAsia	Charadriiformes	WildOthers	2011-01-19	NCBI	na
GISAID	EPI395446	A/peregrine_falcon/Miyazaki/22M684/2011	A / H5N1	2321c	Asia / Japan / Miyazaki	EastAsia	Falconiformes	WildOthers	2011-02-02	NCBI	na
GISAID	EPI395404	A/peregrine_falcon/Tottori/3102S019/2011	A / H5N1	2321c	Asia / Japan / Tottori	EastAsia	Falconiformes	WildOthers	2011-02-06	NCBI	na
GISAID	EPI395457	A/peregrine_falcon/Miyazaki/22M754/2011	A / H5N1	2321c	Asia / Japan / Miyazaki	EastAsia	Falconiformes	WildOthers	2011-02-11	NCBI	na
GISAID	EPI395461	A/peregrine_falcon/Nagasaki/4202A039/2011	A / H5N1	2321c	Asia / Japan / Nagasaki	EastAsia	Falconiformes	WildOthers	2011-02-12	NCBI	na
GISAID	EPI395409	A/grey_heron/Oita/4402B069/2011	A / H5N1	2321c	Asia / Japan / Oita	EastAsia	Pelecaniformes	WildOthers	2011-02-15	NCBI	na
GISAID	EPI395410	A/peregrine_falcon/Miyazaki/22M771/2011	A / H5N1	2321c	Asia / Japan / Miyazaki	EastAsia	Falconiformes	WildOthers	2011-02-15	NCBI	na
GISAID	EPI318122	A/peregrine_falcon/Aomori/7/2011	A / H5N1	2321c	Asia / Japan	EastAsia	Falconiformes	WildOthers	2011-03-15	NCBI	na
GISAID	EPI401562	A/black_swan/Yamaguchi/1/2011	A / H5N1	2321c	Asia / Japan / Yamaguchi	EastAsia	Anseriformes	WildOthers	2011-02	NCBI	na
GISAID	EPI308986	A/peregrine_falcon/Tochigi/15/2011	A / H5N1	2321c	Asia / Japan / Tochigi	EastAsia	Falconiformes	WildOthers	2011-02	NCBI	na
GISAID	EPI623563	A/Duck/Dubai/2459/2014	A / H5N1	2321c	Asia / United Arab Emirates	MiddleEast	Anseriformes	DomAns	2014-12-01	Friedrich-Loeffler-Institut	na
GISAID	EPI603577	A/Quail/Dubai/AR3445-25043/2014	A / H5N1	2321c	Asia / United Arab Emirates	MiddleEast	Galliformes	DomGal	2014-12-07	Friedrich-Loeffler-Institut	na
GISAID	EPI774540	A/chicken/Lebanon/16VIR-2783-20/2016	A / H5N1	2321c	Asia / Lebanon	MiddleEast	Galliformes	DomGal	2016-05-10	Istituto Zooprofilattico Sperimentale Delle Venezie	na
GISAID	EPI837297	A/chicken/Lebanon/157/2016	A / H5N1	2321c	Asia / Lebanon	MiddleEast	Galliformes	DomGal	2016-06	NCBI	na
GISAID	EPI603561	A/Sea_Gull/Dubai/AR3443-25041/2014	A / H5N1	2321c	Asia / United Arab Emirates	MiddleEast	Charadriiformes	WildOthers	2014-12-07	Friedrich-Loeffler-Institut	na
GISAID	EPI603569	A/Stone_curlew/Dubai/AR3444-25042/2014	A / H5N1	2321c	Asia / United Arab Emirates	MiddleEast	Charadriiformes	WildOthers	2014-12-07	Friedrich-Loeffler-Institut	na
GISAID	EPI336768	A/duck/Nepal/DTS22/2010	A / H5N1	2321c	Asia / Nepal	SouthAsia	Anseriformes	DomAns	2010-02	Other Database Import	na
GISAID	EPI336767	A/duck/Nepal/DTS24/2010	A / H5N1	2321c	Asia / Nepal	SouthAsia	Anseriformes	DomAns	2010-02	Other Database Import	na
GISAID	EPI758769	A/duck/India/11CA02/2014	A / H5N1	2321c	Asia / India	SouthAsia	Anseriformes	DomAns	2014-11	Other Database Import	na
GISAID	EPI758761	A/duck/India/11CA08/2014	A / H5N1	2321c	Asia / India	SouthAsia	Anseriformes	DomAns	2014-11	Other Database Import	na
GISAID	EPI758753	A/duck/India/11TR03/2014	A / H5N1	2321c	Asia / India	SouthAsia	Anseriformes	DomAns	2014-11	Other Database Import	na
GISAID	EPI758777	A/duck/India/12TR04/2014	A / H5N1	2321c	Asia / India	SouthAsia	Anseriformes	DomAns	2014-12	Other Database Import	na
GISAID	EPI736906	A/duck/India/12CA05/2014	A / H5N1	2321c	Asia / India	SouthAsia	Anseriformes	DomAns	2014-12	Other Database Import	na
GISAID	EPI758785	A/duck/India/03CA01/2015	A / H5N1	2321c	Asia / India	SouthAsia	Anseriformes	DomAns	2015-03	Other Database Import	na
GISAID	EPI510418	A/chicken/Bangladesh/15079/2012	A / H5N1	2321c	Asia / Bangladesh	SouthAsia	Galliformes	DomGal	2012-01-18	NCBI	na
GISAID	EPI510434	A/chicken/Bangladesh/15083/2012	A / H5N1	2321c	Asia / Bangladesh	SouthAsia	Galliformes	DomGal	2012-01-18	NCBI	na
GISAID	EPI336764	A/chicken/Nepal/A135/2010	A / H5N1	2321c	Asia / Nepal	SouthAsia	Galliformes	DomGal	2010-02	Other Database Import	na
GISAID	EPI336763	A/chicken/Nepal/A136/2010	A / H5N1	2321c	Asia / Nepal	SouthAsia	Galliformes	DomGal	2010-02	Other Database Import	na
GISAID	EPI336757	A/chicken/Nepal/2-53/2010	A / H5N1	2321c	Asia / Nepal	SouthAsia	Galliformes	DomGal	2010-02	Other Database Import	na
GISAID	EPI336762	A/chicken/Nepal/81/2010	A / H5N1	2321c	Asia / Nepal	SouthAsia	Galliformes	DomGal	2010-03	Other Database Import	na
GISAID	EPI336761	A/chicken/Nepal/115/2010	A / H5N1	2321c	Asia / Nepal	SouthAsia	Galliformes	DomGal	2010-03	Other Database Import	na
GISAID	EPI336760	A/chicken/Nepal/111/2010	A / H5N1	2321c	Asia / Nepal	SouthAsia	Galliformes	DomGal	2010-03	Other Database Import	na
GISAID	EPI336759	A/chicken/Nepal/105/2010	A / H5N1	2321c	Asia / Nepal	SouthAsia	Galliformes	DomGal	2010-03	Other Database Import	na
GISAID	EPI336758	A/chicken/Nepal/5-1cl/2010	A / H5N1	2321c	Asia / Nepal	SouthAsia	Galliformes	DomGal	2010-11	Other Database Import	na
GISAID	EPI758745	A/turkey/India/01CA01/2015	A / H5N1	2321c	Asia / India	SouthAsia	Galliformes	DomGal	2015-01	Other Database Import	na
GISAID	EPI425923	A/duck/Vietnam/NCVD-1547/2012	A / H5N1	2321c	Asia / Vietnam	EastAsia	Anseriformes	DomAns	2012-07-16	Centers for Disease Control and Prevention	National Centre of Veterinary Diagnostics
GISAID	EPI408415	A/duck/Vietnam/OIE-2202/2012	A / H5N1	2321c	Asia / Vietnam	EastAsia	Anseriformes	DomAns	2012-08-11	NCBI	na
GISAID	EPI425672	A/duck/Vietnam/NCVD-1905/2012	A / H5N1	2321c	Asia / Vietnam	EastAsia	Anseriformes	DomAns	2012-08-30	Centers for Disease Control and Prevention	National Centre of Veterinary Diagnostics
GISAID	EPI898637	A/duck/Vietnam/NCVD-2047/2012	A / H5N1	2321c	Asia / Vietnam	EastAsia	Anseriformes	DomAns	2012-10-09	NCBI	na
GISAID	EPI898865	A/duck/Vietnam/NCVD-0033/2012	A / H5N1	2321c	Asia / Vietnam	EastAsia	Anseriformes	DomAns	2012-12-17	NCBI	na
GISAID	EPI545426	A/duck/Khanhhoa/CVVI-01/2013	A / H5N1	2321c	Asia / Vietnam	EastAsia	Anseriformes	DomAns	2013-01-02	NCBI	na
GISAID	EPI898727	A/duck/Vietnam/NCVD-2709/2013	A / H5N1	2321c	Asia / Vietnam	EastAsia	Anseriformes	DomAns	2013-01-16	NCBI	na
GISAID	EPI545439	A/duck/Khanhhoa/CVVI-14/2013	A / H5N1	2321c	Asia / Vietnam	EastAsia	Anseriformes	DomAns	2013-02-20	NCBI	na
GISAID	EPI545445	A/duck/Khanhhoa/CVVI-20/2013	A / H5N1	2321c	Asia / Vietnam	EastAsia	Anseriformes	DomAns	2013-03-14	NCBI	na
GISAID	EPI589835	A/duck/Quang_Ninh/15c111/2013	A / H5N1	2321c	Asia / Vietnam	EastAsia	Anseriformes	DomAns	2013-04-13	NCBI	na
GISAID	EPI461488	A/duck/Quanh_Ninh/53/2013	A / H5N1	2321c	Asia / Vietnam / Tinh Quang Ninh	EastAsia	Anseriformes	DomAns	2013-05-09	NCBI	na
GISAID	EPI775066	A/domestic_duck/LongAn/0183/2013	A / H5N1	2321c	Asia / Vietnam	EastAsia	Anseriformes	DomAns	2013-08-13	NCBI	na
GISAID	EPI775073	A/domestic_duck/VinhLong/0184/2013	A / H5N1	2321c	Asia / Vietnam	EastAsia	Anseriformes	DomAns	2013-11-11	NCBI	na
GISAID	EPI898416	A/duck/Vietnam/NCVD14-A447/2014	A / H5N1	2321c	Asia / Vietnam	EastAsia	Anseriformes	DomAns	2014-01-17	NCBI	na
GISAID	EPI545461	A/duck/Khanhhoa/CVVI-36/2014	A / H5N1	2321c	Asia / Vietnam	EastAsia	Anseriformes	DomAns	2014-02-14	NCBI	na
GISAID	EPI898473	A/duck/Vietnam/NCVD14-A490/2014	A / H5N1	2321c	Asia / Vietnam	EastAsia	Anseriformes	DomAns	2014-03-06	NCBI	na
GISAID	EPI898285	A/duck/Vietnam/NCVD14-A335/2014	A / H5N1	2321c	Asia / Vietnam	EastAsia	Anseriformes	DomAns	2014-04-01	NCBI	na
GISAID	EPI898391	A/duck/Vietnam/NCVD14-A387/2014	A / H5N1	2321c	Asia / Vietnam	EastAsia	Anseriformes	DomAns	2014-05-21	NCBI	na
GISAID	EPI898399	A/duck/Vietnam/NCVD14-A389/2014	A / H5N1	2321c	Asia / Vietnam	EastAsia	Anseriformes	DomAns	2014-07-23	NCBI	na
GISAID	EPI898513	A/duck/Vietnam/NCVD14-A502/2014	A / H5N1	2321c	Asia / Vietnam	EastAsia	Anseriformes	DomAns	2014-08-25	NCBI	na
GISAID	EPI775089	A/duck/CaMau/0238/2015	A / H5N1	2321c	Asia / Vietnam	EastAsia	Anseriformes	DomAns	2015-01-06	NCBI	na
GISAID	EPI893505	A/duck/Vietnam/HU3-16/2015	A / H5N1	2321c	Asia / Vietnam	EastAsia	Anseriformes	DomAns	2015-08-15	NCBI	na
GISAID	EPI335193	A/duck/Lao/469/2010	A / H5N1	2321c	Asia / Lao, People's Democratic Republic	EastAsia	Anseriformes	DomAns	2010-03	NCBI	na
GISAID	EPI335200	A/duck/Lao/463/2010	A / H5N1	2321c	Asia / Lao, People's Democratic Republic	EastAsia	Anseriformes	DomAns	2010-03	NCBI	na
GISAID	EPI424736	A/chicken/Vietnam/NCVD-1927/2012	A / H5N1	2321c	Asia / Vietnam	EastAsia	Galliformes	DomGal	2012-08-15	Centers for Disease Control and Prevention	National Centre of Veterinary Diagnostics
GISAID	EPI425176	A/chicken/Vietnam/NCVD-1942/2012	A / H5N1	2321c	Asia / Vietnam	EastAsia	Galliformes	DomGal	2012-09-01	Centers for Disease Control and Prevention	National Centre of Veterinary Diagnostics
GISAID	EPI898628	A/chicken/Vietnam/NCVD-1982/2012	A / H5N1	2321c	Asia / Vietnam	EastAsia	Galliformes	DomGal	2012-09-26	NCBI	na
GISAID	EPI545427	A/chicken/Khanhhoa/CVVI-02/2013	A / H5N1	2321c	Asia / Vietnam	EastAsia	Galliformes	DomGal	2013-01-02	NCBI	na
GISAID	EPI545434	A/chicken/Khanhhoa/CVVI-09/2013	A / H5N1	2321c	Asia / Vietnam	EastAsia	Galliformes	DomGal	2013-01-15	NCBI	na
GISAID	EPI559095	A/chicken/Vietnam/NCVD-KA432/2013	A / H5N1	2321c	Asia / Vietnam	EastAsia	Galliformes	DomGal	2013-01-23	NCBI	na
GISAID	EPI775034	A/pheasant/TienGiang/0024/2013	A / H5N1	2321c	Asia / Vietnam	EastAsia	Galliformes	DomGal	2013-02-04	NCBI	na
GISAID	EPI545438	A/chicken/Khanhhoa/CVVI-13/2013	A / H5N1	2321c	Asia / Vietnam	EastAsia	Galliformes	DomGal	2013-02-19	NCBI	na
GISAID	EPI898113	A/chicken/Vietnam/NCVD-2816/2013	A / H5N1	2321c	Asia / Vietnam	EastAsia	Galliformes	DomGal	2013-03-08	NCBI	na
GISAID	EPI898121	A/pheasant/Vietnam/NCVD-2999/2013	A / H5N1	2321c	Asia / Vietnam	EastAsia	Galliformes	DomGal	2013-04-04	NCBI	na
GISAID	EPI898184	A/quail/Vietnam/NCVD-3788/2013	A / H5N1	2321c	Asia / Vietnam	EastAsia	Galliformes	DomGal	2013-04-20	NCBI	na
GISAID	EPI545453	A/chicken/Khanhhoa/CVVI-28/2014	A / H5N1	2321c	Asia / Vietnam	EastAsia	Galliformes	DomGal	2014-02-05	NCBI	na
GISAID	EPI545456	A/chicken/Khanhhoa/CVVI-31/2014	A / H5N1	2321c	Asia / Vietnam	EastAsia	Galliformes	DomGal	2014-02-07	NCBI	na
GISAID	EPI545464	A/chicken/Khanhhoa/CVVI-39/2014	A / H5N1	2321c	Asia / Vietnam	EastAsia	Galliformes	DomGal	2014-02-16	NCBI	na
GISAID	EPI898440	A/chicken/Vietnam/NCVD14-A459/2014	A / H5N1	2321c	Asia / Vietnam	EastAsia	Galliformes	DomGal	2014-02-17	NCBI	na
GISAID	EPI545466	A/chicken/Khanhhoa/CVVI-41/2014	A / H5N1	2321c	Asia / Vietnam	EastAsia	Galliformes	DomGal	2014-02-19	NCBI	na
GISAID	EPI545468	A/chicken/Khanhhoa/CVVI-43/2014	A / H5N1	2321c	Asia / Vietnam	EastAsia	Galliformes	DomGal	2014-02-21	NCBI	na
GISAID	EPI545469	A/chicken/Khanhhoa/CVVI-44/2014	A / H5N1	2321c	Asia / Vietnam	EastAsia	Galliformes	DomGal	2014-02-26	NCBI	na
GISAID	EPI898489	A/chicken/Vietnam/NCVD14-A498/2014	A / H5N1	2321c	Asia / Vietnam	EastAsia	Galliformes	DomGal	2014-03-17	NCBI	na
GISAID	EPI898307	A/chicken/Vietnam/NCVD14-A380/2014	A / H5N1	2321c	Asia / Vietnam	EastAsia	Galliformes	DomGal	2014-04-20	NCBI	na
GISAID	EPI898350	A/chicken/Vietnam/NCVD14-A383/2014	A / H5N1	2321c	Asia / Vietnam	EastAsia	Galliformes	DomGal	2014-04-26	NCBI	na
GISAID	EPI898371	A/chicken/Vietnam/NCVD14-A384/2014	A / H5N1	2321c	Asia / Vietnam	EastAsia	Galliformes	DomGal	2014-05-06	NCBI	na
GISAID	EPI898407	A/chicken/Vietnam/NCVD14-A390/2014	A / H5N1	2321c	Asia / Vietnam	EastAsia	Galliformes	DomGal	2014-08-06	NCBI	na
GISAID	EPI898505	A/chicken/Vietnam/NCVD14-A501/2014	A / H5N1	2321c	Asia / Vietnam	EastAsia	Galliformes	DomGal	2014-08-11	NCBI	na
GISAID	EPI760130	A/peacock/Yunnan/3/2015	A / H5N1	2321c	Asia / China	EastAsia	Galliformes	DomGal	2015-06-02	NCBI	na
GISAID	EPI760123	A/peacock/Yunnan/1/2015	A / H5N1	2321c	Asia / China	EastAsia	Galliformes	DomGal	2015-06-02	NCBI	na
GISAID	EPI893512	A/chicken/Vietnam/HU3-67/2015	A / H5N1	2321c	Asia / Vietnam	EastAsia	Galliformes	DomGal	2015-08-15	NCBI	na
GISAID	EPI438150	A/muscovy_duck/Vietnam/LBM295/2012	A / H5N1	2321c	Asia / Vietnam	EastAsia	Anseriformes	WildAns	2012	NCBI	na
GISAID	EPI424180	A/muscovy_duck/Vietnam/LBM228/2012	A / H5N1	2321c	Asia / Vietnam	EastAsia	Anseriformes	WildAns	2012	NCBI	na
GISAID	EPI424196	A/muscovy_duck/Vietnam/LBM230/2012	A / H5N1	2321c	Asia / Vietnam	EastAsia	Anseriformes	WildAns	2012	NCBI	na
GISAID	EPI898669	A/muscovy_duck/Vietnam/NCVD-1983/2012	A / H5N1	2321c	Asia / Vietnam	EastAsia	Anseriformes	WildAns	2012-09-26	NCBI	na
GISAID	EPI559108	A/muscovy_duck/Vietnam/NCVD-KA395/2012	A / H5N1	2321c	Asia / Vietnam	EastAsia	Anseriformes	WildAns	2012-10-15	NCBI	na
GISAID	EPI459864	A/muscovy_duck/Vietnam/LBM330/2013	A / H5N1	2321c	Asia / Vietnam	EastAsia	Anseriformes	WildAns	2013-01-07	NCBI	na
GISAID	EPI461536	A/muscovy_duck/Vietnam/LBM344/2013	A / H5N1	2321c	Asia / Vietnam	EastAsia	Anseriformes	WildAns	2013-02-06	NCBI	na
GISAID	EPI460948	A/muscovy_duck/Vietnam/LBM399/2013	A / H5N1	2321c	Asia / Vietnam	EastAsia	Anseriformes	WildAns	2013-04-09	NCBI	na
GISAID	EPI459247	A/muscovy_duck/Quanh_Ninh/9/2013	A / H5N1	2321c	Asia / Vietnam	EastAsia	Anseriformes	WildAns	2013-04-10	NCBI	na
GISAID	EPI589829	A/muscovy_duck/Quang_Ninh/7c121/2013	A / H5N1	2321c	Asia / Vietnam	EastAsia	Anseriformes	WildAns	2013-04-13	NCBI	na
GISAID	EPI460932	A/muscovy_duck/Quanh_Ninh/49/2013	A / H5N1	2321c	Asia / Vietnam	EastAsia	Anseriformes	WildAns	2013-05-09	NCBI	na
GISAID	EPI567044	A/muscovy_duck/Vietnam/LBM668/2014	A / H5N1	2321c	Asia / Vietnam	EastAsia	Anseriformes	WildAns	2014-06-04	NCBI	na
GISAID	EPI567116	A/muscovy_duck/Long_An/90/2014	A / H5N1	2321c	Asia / Vietnam	EastAsia	Anseriformes	WildAns	2014-07-12	NCBI	na
GISAID	EPI567077	A/muscovy_duck/Long_An/86/2014	A / H5N1	2321c	Asia / Vietnam	EastAsia	Anseriformes	WildAns	2014-07-12	NCBI	na
GISAID	EPI898530	A/muscovy_duck/Vietnam/NCVD-15A12/2015	A / H5N1	2321c	Asia / Vietnam	EastAsia	Anseriformes	WildAns	2015-01-24	NCBI	na
GISAID	EPI898523	A/muscovy_duck/Vietnam/NCVD-15A11/2015	A / H5N1	2321c	Asia / Vietnam	EastAsia	Anseriformes	WildAns	2015-01-24	NCBI	na
GISAID	EPI893496	A/Muscovy_duck/Vietnam/HU3-353/2015	A / H5N1	2321c	Asia / Vietnam	EastAsia	Anseriformes	WildAns	2015-08-15	NCBI	na
GISAID	EPI893488	A/Muscovy_duck/Vietnam/HU3-97/2015	A / H5N1	2321c	Asia / Vietnam	EastAsia	Anseriformes	WildAns	2015-08-15	NCBI	na
GISAID	EPI806588	A/duck/Ivory_Coast/15VIR2742-2/2015	A / H5N1	2321c	Africa / Ivory Coast / Bouaké	WestAfrica	Anseriformes	DomAns	2015-04-30	NCBI	na
GISAID	EPI806455	A/duck/Ghana/15VIR5480-24/2015	A / H5N1	2321c	Africa / Ghana / Greater Accra	WestAfrica	Anseriformes	DomAns	2015-04-13	NCBI	na
GISAID	EPI1308293	A/duck/Nigeria/16VIR5840-83/2016	A / H5N1	2321c	Africa / Nigeria / Kano state	WestAfrica	Anseriformes	DomAns	2015-07-27	NCBI	na
GISAID	EPI1209058	A/duck/Cameroon/16VIR3791-21/2016	A / H5N1	2321c	Africa / Cameroon / Ebolowa	WestAfrica	Anseriformes	DomAns	2016-01-11	NCBI	na
GISAID	EPI1398258	A/duck/Ghana/16VIR4304-21/2016	A / H5N1	2321c	Africa / Ghana / Ashanti Region, Atwima Nwabiagya district	WestAfrica	Anseriformes	DomAns	2016-05-30	Istituto Zooprofilattico Sperimentale Delle Venezie	Veterinary Services Directorate, Ministry of Food and Agriculture	Generated in this study
GISAID	EPI903332	A/duck/Togo/16VIR6560-10/2016	A / H5N1	2321c	Africa / Togo / Golfe distrct Adidogome	WestAfrica	Anseriformes	DomAns	2016-06-10	Istituto Zooprofilattico Sperimentale Delle Venezie	Ministère de l´Agriculture de l´Elevage et de la Pêche
GISAID	EPI1304960	A/chicken/Nigeria/16VIR5840-44/2015	A / H5N1	2321c	Africa / Nigeria / Kaduna State	WestAfrica	Anseriformes	DomAns	2016-08-23	NCBI	na
GISAID	EPI806526	A/chicken/Burkina_Faso/15VIR1774-36/2015	A / H5N1	2321c	Africa / Burkina_Faso / (ouattara Abou) Koubri, periurban region on Ouagadougou (Kadiogo province)	WestAfrica	Galliformes	DomGal	2015-03-21	NCBI	na
GISAID	EPI806335	A/chicken/Niger/15VIR2060-12/2015	A / H5N1	2321c	Africa / Niger / Maradi	WestAfrica	Galliformes	DomGal	2015-03-23	NCBI	na
GISAID	EPI632942	A/chicken/Ghana/15VIR2588-9/2015	A / H5N1	2321c	Africa / Ghana / Greater Accra	WestAfrica	Galliformes	DomGal	2015-04-02	Istituto Zooprofilattico Sperimentale Delle Venezie	na
GISAID	EPI1308634	A/chicken/Nigeria/16VIR5840-58/2015	A / H5N1	2321c	Africa / Nigeria / Katsina State	WestAfrica	Galliformes	DomGal	2015-04-04	NCBI	na
GISAID	EPI770664	A/chicken/Ghana/29/2015	A / H5N1	2321c	Africa / Ghana / Greater Accra	WestAfrica	Galliformes	DomGal	2015-04-24	Crick Worldwide Influenza Centre	na
GISAID	EPI1308636	A/chicken/Nigeria/16VIR5840-60/2015	A / H5N1	2321c	Africa / Nigeria / Lagos State	WestAfrica	Galliformes	DomGal	2015-05-22	NCBI	na
GISAID	EPI770696	A/guinea_fowl/Ghana/2/2015	A / H5N1	2321c	Africa / Ghana / Greater Accra	WestAfrica	Galliformes	DomGal	2015-07-14
GISAID	EPI806481	A/chicken/Ghana/15VIR5480-27/2015	A / H5N1	2321c	Africa / Ghana / Greater Accra	WestAfrica	Galliformes	DomGal	2015-07-27	NCBI	na
GISAID	EPI1308583	A/chicken/Nigeria/16VIR5840-64/2015	A / H5N1	2321c	Africa / Nigeria / Delta State	WestAfrica	Galliformes	DomGal	2015-08-07	NCBI	na
GISAID	EPI1308588	A/chicken/Nigeria/16VIR5840-69/2015	A / H5N1	2321c	Africa / Nigeria / Rivers State	WestAfrica	Galliformes	DomGal	2015-08-17	NCBI	na
GISAID	EPI1308536	A/chicken/Nigeria/16VIR5840-71/2015	A / H5N1	2321c	Africa / Nigeria / Jigawa State	WestAfrica	Galliformes	DomGal	2015-09-17	NCBI	na
GISAID	EPI1308538	A/chicken/Nigeria/16VIR5840-73/2015	A / H5N1	2321c	Africa / Nigeria / Bayelsa State	WestAfrica	Galliformes	DomGal	2015-10-07	NCBI	na
GISAID	EPI1308539	A/chicken/Nigeria/16VIR5840-74/2015	A / H5N1	2321c	Africa / Nigeria / Lagos State	WestAfrica	Galliformes	DomGal	2015-11-13	NCBI	na
GISAID	EPI1308432	A/chicken/Nigeria/16VIR5840-82/2016	A / H5N1	2321c	Africa / Nigeria / Delta State	WestAfrica	Galliformes	DomGal	2015-12-11	NCBI	na
GISAID	EPI1308332	A/chicken/Nigeria/16VIR5840-90/2016	A / H5N1	2321c	Africa / Nigeria / Zamfara State	WestAfrica	Galliformes	DomGal	2016-01-14	NCBI	na
GISAID	EPI1398283	A/chicken/Niger/16VIR2650-1/2016	A / H5N1	2321c	Africa / Niger / Niamey	WestAfrica	Galliformes	DomGal	2016-02-12	Istituto Zooprofilattico Sperimentale Delle Venezie	Laboratoire Central de l'Elevage (LABOCEL)	Generated in this study
GISAID	EPI1398275	A/guinea_fowl/Nigeria/16VIR5840-98/2016	A / H5N1	2321c	Africa / Nigeria / Kano state	WestAfrica	Galliformes	DomGal	2016-03-08	Istituto Zooprofilattico Sperimentale Delle Venezie	National Veterinary Research Institute	Generated in this study
GISAID	EPI1398284	A/chicken/Niger/16VIR5239-2/2016	A / H5N1	2321c	Africa / Niger / Zinder	WestAfrica	Galliformes	DomGal	2016-03-19	Istituto Zooprofilattico Sperimentale Delle Venezie	Laboratoire Central de l'Elevage (LABOCEL)	Generated in this study
GISAID	EPI1308336	A/chicken/Nigeria/16VIR5840-99/2016	A / H5N1	2321c	Africa / Nigeria / Plateau State	WestAfrica	Galliformes	DomGal	2016-03-30	NCBI	na
GISAID	EPI824741	A/chicken/Ghana/16VIR4304-13/2016	A / H5N1	2321c	Africa / Ghana / Greater Accra	WestAfrica	Galliformes	DomGal	2016-04-02	Istituto Zooprofilattico Sperimentale Delle Venezie	Veterinary Services Directorate, Ministry of Food and Agriculture
GISAID	EPI1209066	A/chicken/Cameroon/16VIR3791-22/2016	A / H5N1	2321c	Africa / Cameroon / Bafoussam	WestAfrica	Galliformes	DomGal	2016-04-18	NCBI	na
GISAID	EPI1398259	A/guinea_fowl/Ghana/16VIR4304-25/2016	A / H5N1	2321c	Africa / Ghana / Ashanti Region, Atwima Nwabiagya district	WestAfrica	Galliformes	DomGal	2016-06-01	Istituto Zooprofilattico Sperimentale Delle Venezie	Veterinary Services Directorate, Ministry of Food and Agriculture	Generated in this study
GISAID	EPI1308989	A/chicken/Nigeria/16VIR5840-100/2016	A / H5N1	2321c	Africa / Nigeria / Lagos State	WestAfrica	Galliformes	DomGal	2016-06-10	NCBI	na
GISAID	EPI1398281	A/chicken/Togo/16VIR6560-6/2016	A / H5N1	2321c	Africa / Togo / Agonyivè district Adetikope	WestAfrica	Galliformes	DomGal	2016-06-24	Istituto Zooprofilattico Sperimentale Delle Venezie	Ministère de l´Agriculture de l´Elevage et de la Pêche	Generated in this study
GISAID	EPI1398273	A/chicken/Niger/17RS167-11/2017	A / H5N1	2321c	Africa / Niger / Saga, Niamey	WestAfrica	Galliformes	DomGal	2016-08-19	Istituto Zooprofilattico Sperimentale Delle Venezie	Laboratoire Central de l'Elevage (LABOCEL)	Generated in this study
GISAID	EPI1398252	A/chicken/Cameroon/17RS1661-8/2017	A / H5N1	2321c	Africa / Cameroon / Foumbot	WestAfrica	Galliformes	DomGal	2017-01	Istituto Zooprofilattico Sperimentale Delle Venezie	Laboratoire National Vétérinaire (LANAVET)	Generated in this study
GISAID	EPI1040219	A/chicken/Togo/17RS1021-1/2017	A / H5N1	2321c	Africa / Togo / Vo District	WestAfrica	Galliformes	DomGal	2017-06	Istituto Zooprofilattico Sperimentale Delle Venezie	Ministere de l'Agriculture, de l'Elevage et de l'Hydraulique	Generated in this study
GISAID	EPI1040221	A/chicken/Togo/17RS1021-7/201	A / H5N1	2321c	Africa / Togo / Vo District	WestAfrica	Galliformes	DomGal	2017-06	Istituto Zooprofilattico Sperimentale Delle Venezie	Ministere de l'Agriculture, de l'Elevage et de l'Hydraulique	Generated in this study
GISAID	EPI940689	A/peafowl/Kirkuk/1/2015	A / H5N1	2321c	Asia/ Iraq/ Kirkuk	MiddleEast	Galliformes	DomGal	2015	NCBI	na
GISAID	EPI940690	A/peafowl/Kirkuk/2/2015	A / H5N1	2321c	Asia/ Iraq/ Kirkuk	MiddleEast	Galliformes	DomGal	2015-07	NCBI	na
