# Supplementary material for: Disentangling the role of Africa in the global spread of H5 highly pathogenic avian influenza
Source: Nat Commun. 2019 Nov 22;10:5310. doi: 10.1038/s41467-019-13287-y (PMC6874648; doi:10.1038/s41467-019-13287-y)
Supplement: Supplementary file 9 — Supplementary Data 5 [file 41467_2019_13287_MOESM9_ESM.xlsx]

## Sheet: GLOBAL Tree-based
Supplementary Data 5
Database	HA accession numbers	Isolate_Name	Subtype	Lineage	Location	LocationTrait	Host order	HostTrait	Collection_Date	GISAID Submitting_Lab	GISAID Originating_Lab	Comments
GISAID	EPI603553	A/Falcon/Dubai/AR3430-2293/2014	A / H5N1	2321c	Asia / United Arab Emirates	MiddleEast	Falconidae	WildOthers	2014-11-17	Friedrich-Loeffler-Institut	na
GISAID	EPI395457	A/peregrine_falcon/Miyazaki/22M754/2011	A / H5N1	2321c	Asia / Japan / Miyazaki	EastAsia	Falconidae	WildOthers	2011-02-11	NCBI	na
GISAID	EPI308986	A/peregrine_falcon/Tochigi/15/2011	A / H5N1	2321c	Asia / Japan / Tochigi	EastAsia	Falconidae	WildOthers	2011-02	NCBI	na
GISAID	EPI383167	A/goose/Jiangsu/k0403/2010	A / H5N1	2321c	Asia / China	EastAsia	Anseriformes	DomAns	2010-02-10	NCBI	na
GISAID	EPI669784	A/Black-necked_Grebe/Inner_Mongolia/Brain1/2015	A / H5N1	2321c	Asia / China / Inner Mongolia	CentralAsia	Podicipediformes	WildOthers	2015-05-12	Institute of Microbiology, Chinese Academy of Sciences	Institute of Pathogen Biology, Taishan Medical College
GISAID	EPI669776	A/Great_black-headed_Gull/Qinghai/YO6/2015	A / H5N1	2321c	Asia / China / Qing hai	CentralAsia	Anseriformes	WildAns	2015-07-14	Institute of Microbiology, Chinese Academy of Sciences	State Key Laboratory of Virology and Wuhan Institute of Virology, Chinese Academy of Sciences
GISAID	EPI669768	A/Great_black-headed_Gull/Qinghai/YO1/2015	A / H5N1	2321c	Asia / China / Qing hai	CentralAsia	Anseriformes	WildAns	2015-07-14	Institute of Microbiology, Chinese Academy of Sciences	State Key Laboratory of Virology and Wuhan Institute of Virology, Chinese Academy of Sciences
GISAID	EPI502782	A/brown-headed_gull/Qinghai/19/2009	A / H5N1	2321c	Asia / China	CentralAsia	Charadriiformes	WildOthers	2009-06	NCBI	na
GISAID	EPI502780	A/great_black-headed_gull/Qinghai/8/2009	A / H5N1	2321c	Asia / China	CentralAsia	Anseriformes	WildAns	2009-06	NCBI	na
GISAID	EPI806482	A/partridge/Ghana/15VIR5480-5/2015	A / H5N1	2321c	Africa / Ghana	WestAfrica	Galliformes	DomGal	2015-07-27	NCBI	na
GISAID	EPI775018	A/pheasant/TienGiang/0021/2013	A / H5N1	2321c	Asia / Vietnam	EastAsia	Galliformes	DomGal	2013-02-04	NCBI	na
GISAID	EPI318109	A/whistling_swan/Fukushima/207/2011	A / H5N1	2321c	Asia / Japan	EastAsia	Anseriformes	WildAns	2011-03-11	NCBI	na
GISAID	EPI355250	A/whooper_swan/Hamanaka/2011	A / H5N1	2321c	Asia / Japan	EastAsia	Anseriformes	WildAns	2011-01-30	NCBI	na
GISAID	EPI631928	A/rook/Sartlan/42/2015	A / H5N1	2321c	Europe / Russian Federation / Novosibirsk Oblast / Sartlan lake	CentralAsia	Passeriformes	WildOthers	2015-05-07	State Research Center of Virology and Biotechnology (VECTOR)	State Research Center of Virology and Biotechnology (VECTOR)
GISAID	EPI631912	A/rook/Chany/32/2015	A / H5N1	2321c	Europe / Russian Federation / Novosibirsk Oblast / Chany lake	CentralAsia	Passeriformes	WildOthers	2015-05-07	State Research Center of Virology and Biotechnology (VECTOR)	State Research Center of Virology and Biotechnology (VECTOR)
GISAID	EPI447470	A/Eurasian_eagle_owl/Korea/23/2010	A / H5N1	2321c	Asia / Korea, Republic of	EastAsia	Strigiformes	WildOthers	2010-11-26	NCBI	na
GISAID	EPI259006	A/great_crested-grebe/Qinghai/1/2009	A / H5N1	2321c	Asia / China / Qinghai Province	CentralAsia	Podicipediformes	WildOthers	2009-05-15	NCBI	na
GISAID	EPI186939	A/grebe/Tyva/3/2009	A / H5N1	2321c	Europe / Russian Federation / Tyva Republic	CentralAsia	Podicipediformes	WildOthers	2009-06-22	NCBI	na
GISAID	EPI185240	A/great_crested_grebe/Tyva/120/2009	A / H5N1	2321c	Europe / Russian Federation / Tyva Republic	CentralAsia	Podicipediformes	WildOthers	2009-06-09	NCBI	na
GISAID	EPI940817	A/wild_bird/Jiangsu/H102/2015	A / H5N1	2321c	Asia / China	EastAsia	na	WildAns*	2015-04-05	NCBI	na
GISAID	EPI940815	A/wild_bird/Jiangsu/H184/2015	A / H5N1	2321c	Asia / China	EastAsia	na	WildAns*	2015-04-05	NCBI	na
GISAID	EPI940809	A/wild_bird/Jiangsu/H410/2015	A / H5N1	2321c	Asia / China	EastAsia	na	WildAns*	2015-04-05	NCBI	na
GISAID	EPI940805	A/wild_bird/Jiangsu/H436/2015	A / H5N1	2321c	Asia / China	EastAsia	na	WildAns*	2015-04-05	NCBI	na
GISAID	EPI940801	A/wild_bird/Jiangsu/H443/2015	A / H5N1	2321c	Asia / China	EastAsia	na	WildAns*	2015-04-05	NCBI	na
GISAID	EPI898777	A/Swiftlet/Vietnam/NCVD-3000/2013	A / H5N1	2321c	Asia / Vietnam	EastAsia	Apodiformes	WildOthers	2013-04-04	NCBI	na
GISAID	EPI898669	A/muscovy_duck/Vietnam/NCVD-1983/2012	A / H5N1	2321c	Asia / Vietnam	EastAsia	Anseriformes	WildAns	2012-09-26	NCBI	na
GISAID	EPI770688	A/goose/Ghana/17/2015	A / H5N1	2321c	Africa / Ghana	WestAfrica	Anseriformes	DomAns	2015-07-27	Crick Worldwide Influenza Centre	University of Ghana
GISAID	EPI770664	A/chicken/Ghana/29/2015	A / H5N1	2321c	Africa / Ghana	WestAfrica	Galliformes	DomGal	2015-05-22	Crick Worldwide Influenza Centre	University of Ghana
GISAID	EPI770656	A/chicken/Ghana/29/2015	A / H5N1	2321c	Africa / Ghana	WestAfrica	Galliformes	DomGal	2015-05-22	Crick Worldwide Influenza Centre	University of Ghana
GISAID	EPI760130	A/peacock/Yunnan/3/2015	A / H5N1	2321c	Asia / China	EastAsia	Galliformes	DomGal	2015-06-02	NCBI	na
GISAID	EPI760123	A/peacock/Yunnan/1/2015	A / H5N1	2321c	Asia / China	EastAsia	Galliformes	DomGal	2015-06-02	NCBI	na
GISAID	EPI425939	A/duck/Vietnam/NCVD-1875/2012	A / H5N1	2321c	Asia / Vietnam	EastAsia	Anseriformes	DomAns	2012-08-22	Centers for Disease Control and Prevention	National Centre of Veterinary Diagnostics
GISAID	EPI425656	A/duck/Vietnam/NCVD-1968/2012	A / H5N1	2321c	Asia / Vietnam	EastAsia	Anseriformes	DomAns	2012-09-21	Centers for Disease Control and Prevention	National Centre of Veterinary Diagnostics
GISAID	EPI425648	A/duck/Vietnam/NCVD-1936/2012	A / H5N1	2321c	Asia / Vietnam	EastAsia	Anseriformes	DomAns	2012-08-24	Centers for Disease Control and Prevention	National Centre of Veterinary Diagnostics
GISAID	EPI425312	A/duck/Vietnam/NCVD-1904/2012	A / H5N1	2321c	Asia / Vietnam	EastAsia	Anseriformes	DomAns	2012-08-30	Centers for Disease Control and Prevention	National Centre of Veterinary Diagnostics
GISAID	EPI425184	A/duck/Vietnam/NCVD-1944/2012	A / H5N1	2321c	Asia / Vietnam	EastAsia	Anseriformes	DomAns	2012-09-09	Centers for Disease Control and Prevention	National Centre of Veterinary Diagnostics
GISAID	EPI425160	A/duck/Vietnam/NCVD-1937/2012	A / H5N1	2321c	Asia / Vietnam	EastAsia	Anseriformes	DomAns	2012-08-25	Centers for Disease Control and Prevention	National Centre of Veterinary Diagnostics
GISAID	EPI425144	A/duck/Vietnam/NCVD-1933/2012	A / H5N1	2321c	Asia / Vietnam	EastAsia	Anseriformes	DomAns	2012-08-21	Centers for Disease Control and Prevention	National Centre of Veterinary Diagnostics
GISAID	EPI424744	A/duck/Vietnam/NCVD-1932/2012	A / H5N1	2321c	Asia / Vietnam	EastAsia	Anseriformes	DomAns	2012-08-20	Centers for Disease Control and Prevention	National Centre of Veterinary Diagnostics
GISAID	EPI424688	A/duck/Vietnam/NCVD-1974/2012	A / H5N1	2321c	Asia / Vietnam	EastAsia	Anseriformes	DomAns	2012-09-21	Centers for Disease Control and Prevention	National Centre of Veterinary Diagnostics
GISAID	EPI898456	A/chicken/Vietnam/NCVD14-A463/2014	A / H5N1	2321c	Asia / Vietnam	EastAsia	Galliformes	DomGal	2014-02-21	NCBI	na
GISAID	EPI898448	A/chicken/Vietnam/NCVD14-A461/2014	A / H5N1	2321c	Asia / Vietnam	EastAsia	Galliformes	DomGal	2014-02-20	NCBI	na
GISAID	EPI898371	A/chicken/Vietnam/NCVD14-A384/2014	A / H5N1	2321c	Asia / Vietnam	EastAsia	Galliformes	DomGal	2014-05-06	NCBI	na
GISAID	EPI898350	A/chicken/Vietnam/NCVD14-A383/2014	A / H5N1	2321c	Asia / Vietnam	EastAsia	Galliformes	DomGal	2014-04-26	NCBI	na
GISAID	EPI898328	A/chicken/Vietnam/NCVD14-A381/2014	A / H5N1	2321c	Asia / Vietnam	EastAsia	Galliformes	DomGal	2014-04-21	NCBI	na
GISAID	EPI898307	A/chicken/Vietnam/NCVD14-A380/2014	A / H5N1	2321c	Asia / Vietnam	EastAsia	Galliformes	DomGal	2014-04-20	NCBI	na
GISAID	EPI806534	A/chicken/Burkina_Faso/15VIR1774-37/2015	A / H5N1	2321c	Africa / Burkina Faso	WestAfrica	Galliformes	DomGal	2015-03-12	NCBI	na
GISAID	EPI806511	A/chicken/Burkina_Faso/15VIR1774-33/2015	A / H5N1	2321c	Africa / Burkina Faso	WestAfrica	Galliformes	DomGal	2015-03-23	NCBI	na
GISAID	EPI806435	A/chicken/Ghana/15VIR5480-14/2015	A / H5N1	2321c	Africa / Ghana	WestAfrica	Galliformes	DomGal	2015-08-07	NCBI	na
GISAID	EPI682908	A/chicken/Wuhan/HAQL16/2014	A / H5N1	2321c	Asia / China	EastAsia	Galliformes	DomGal	2014-12	NCBI	na
GISAID	EPI621173	A/chicken/Jiangsu/2477/2014	A / H5N1	2321c	Asia / China	EastAsia	Galliformes	DomGal	2014-06-17	NCBI	na
GISAID	EPI621165	A/chicken/Jiangsu/927/2013	A / H5N1	2321c	Asia / China	EastAsia	Galliformes	DomGal	2013-11-18	NCBI	na
GISAID	EPI559095	A/chicken/Vietnam/NCVD-KA432/2013	A / H5N1	2321c	Asia / Vietnam	EastAsia	Galliformes	DomGal	2013-01-23	NCBI	na
GISAID	EPI553300	A/Chicken/Shandong/J06/2009	A / H5N1	2321c	Asia / China / Shandong Province	EastAsia	Galliformes	DomGal	2009-09-01	Beijing Institute of Microbiology and Epidemiology	Qingdao Agricultural University
GISAID	EPI545466	A/chicken/Khanhhoa/CVVI-41/2014	A / H5N1	2321c	Asia / Vietnam	EastAsia	Galliformes	DomGal	2014-02-19	NCBI	na
GISAID	EPI545464	A/chicken/Khanhhoa/CVVI-39/2014	A / H5N1	2321c	Asia / Vietnam	EastAsia	Galliformes	DomGal	2014-02-16	NCBI	na
GISAID	EPI545456	A/chicken/Khanhhoa/CVVI-31/2014	A / H5N1	2321c	Asia / Vietnam	EastAsia	Galliformes	DomGal	2014-02-07	NCBI	na
GISAID	EPI545436	A/chicken/Khanhhoa/CVVI-11/2013	A / H5N1	2321c	Asia / Vietnam	EastAsia	Galliformes	DomGal	2013-02-05	NCBI	na
GISAID	EPI510418	A/chicken/Bangladesh/15079/2012	A / H5N1	2321c	Asia / Bangladesh	SouthAsia	Galliformes	DomGal	2012-01-18	NCBI	na
GISAID	EPI401568	A/chicken/Miyazaki/13/2011	A / H5N1	2321c	Asia / Japan / Miyazaki	EastAsia	Galliformes	DomGal	2011-03	NCBI	na
GISAID	EPI401565	A/chicken/Miyazaki/12/2011	A / H5N1	2321c	Asia / Japan / Miyazaki	EastAsia	Galliformes	DomGal	2011-02	NCBI	na
GISAID	EPI401560	A/chicken/Miyazaki/10/2011	A / H5N1	2321c	Asia / Japan / Miyazaki	EastAsia	Galliformes	DomGal	2011-02	NCBI	na
GISAID	EPI401522	A/chicken/Miyazaki/8/2011	A / H5N1	2321c	Asia / Japan / Miyazaki	EastAsia	Galliformes	DomGal	2011-02	NCBI	na
GISAID	EPI401520	A/chicken/Miyazaki/MT2/2011	A / H5N1	2321c	Asia / Japan / Miyazaki	EastAsia	Galliformes	DomGal	2011-01	NCBI	na
GISAID	EPI383166	A/chicken/Jiangsu/k0402/2010	A / H5N1	2321c	Asia / China	EastAsia	Galliformes	DomGal	2010-02-10	NCBI	na
GISAID	EPI893524	A/chicken/Vietnam/HU3-83/2015	A / H5N1	2321c	Asia / Vietnam	EastAsia	Galliformes	DomGal	2015-08-15	NCBI	na
GISAID	EPI893512	A/chicken/Vietnam/HU3-67/2015	A / H5N1	2321c	Asia / Vietnam	EastAsia	Galliformes	DomGal	2015-08-15	NCBI	na
GISAID	EPI942073	A/duck/Hubei/ZYSYF2/2016	A / H5N1	2321c	Asia / China	EastAsia	Anseriformes	DomAns	2016-02-21	NCBI	na
GISAID	EPI899031	A/duck/Vietnam/NCVD-6137/2013	A / H5N1	2321c	Asia / Vietnam	EastAsia	Anseriformes	DomAns	2013-01-25	NCBI	na
GISAID	EPI898989	A/duck/Vietnam/NCVD-01-146/2013	A / H5N1	2321c	Asia / Vietnam	EastAsia	Anseriformes	DomAns	2013-01-22	NCBI	na
GISAID	EPI898873	A/duck/Vietnam/NCVD-0130/2013	A / H5N1	2321c	Asia / Vietnam	EastAsia	Anseriformes	DomAns	2013-01-16	NCBI	na
GISAID	EPI898841	A/duck/Vietnam/NCVD-0145/2012	A / H5N1	2321c	Asia / Vietnam	EastAsia	Anseriformes	DomAns	2012-12-07	NCBI	na
GISAID	EPI898833	A/duck/Vietnam/NCVD-0021/2012	A / H5N1	2321c	Asia / Vietnam	EastAsia	Anseriformes	DomAns	2012-12-04	NCBI	na
GISAID	EPI898809	A/duck/Vietnam/NCVD-2848/2013	A / H5N1	2321c	Asia / Vietnam	EastAsia	Anseriformes	DomAns	2013-03-01	NCBI	na
GISAID	EPI898735	A/duck/Vietnam/NCVD-2805/2013	A / H5N1	2321c	Asia / Vietnam	EastAsia	Anseriformes	DomAns	2013-03-13	NCBI	na
GISAID	EPI898727	A/duck/Vietnam/NCVD-2709/2013	A / H5N1	2321c	Asia / Vietnam	EastAsia	Anseriformes	DomAns	2013-01-16	NCBI	na
GISAID	EPI898703	A/duck/Vietnam/NCVD-2726/2013	A / H5N1	2321c	Asia / Vietnam	EastAsia	Anseriformes	DomAns	2013-01-23	NCBI	na
GISAID	EPI898555	A/duck/Vietnam/R2-5-1428-17/2013	A / H5N1	2321c	Asia / Vietnam	EastAsia	Anseriformes	DomAns	2013-05-06	NCBI	na
GISAID	EPI898513	A/duck/Vietnam/NCVD14-A502/2014	A / H5N1	2321c	Asia / Vietnam	EastAsia	Anseriformes	DomAns	2014-08-25	NCBI	na
GISAID	EPI898497	A/duck/Vietnam/NCVD14-A499/2014	A / H5N1	2321c	Asia / Vietnam	EastAsia	Anseriformes	DomAns	2014-04-03	NCBI	na
GISAID	EPI898481	A/duck/Vietnam/NCVD14-A494/2014	A / H5N1	2321c	Asia / Vietnam	EastAsia	Anseriformes	DomAns	2014-03-10	NCBI	na
GISAID	EPI898464	A/duck/Vietnam/NCVD14-A476/2014	A / H5N1	2321c	Asia / Vietnam	EastAsia	Anseriformes	DomAns	2014-02-26	NCBI	na
GISAID	EPI898399	A/duck/Vietnam/NCVD14-A389/2014	A / H5N1	2321c	Asia / Vietnam	EastAsia	Anseriformes	DomAns	2014-07-23	NCBI	na
GISAID	EPI898391	A/duck/Vietnam/NCVD14-A387/2014	A / H5N1	2321c	Asia / Vietnam	EastAsia	Anseriformes	DomAns	2014-05-21	NCBI	na
GISAID	EPI898285	A/duck/Vietnam/NCVD14-A335/2014	A / H5N1	2321c	Asia / Vietnam	EastAsia	Anseriformes	DomAns	2014-04-01	NCBI	na
GISAID	EPI898105	A/duck/Vietnam/R2-02-623-2/2013	A / H5N1	2321c	Asia / Vietnam	EastAsia	Anseriformes	DomAns	2013-02-26	NCBI	na
GISAID	EPI775089	A/duck/CaMau/0238/2015	A / H5N1	2321c	Asia / Vietnam	EastAsia	Anseriformes	DomAns	2015-01-06	NCBI	na
GISAID	EPI775081	A/duck/CaMau/0237/2015	A / H5N1	2321c	Asia / Vietnam	EastAsia	Anseriformes	DomAns	2015-01-06	NCBI	na
GISAID	EPI682910	A/duck/Wenzhou/YJYF33/2015	A / H5N1	2321c	Asia / China	EastAsia	Anseriformes	DomAns	2015-01	NCBI	na
GISAID	EPI553316	A/Duck/Shandong/Y02/2009	A / H5N1	2321c	Asia / China / Shandong Province	EastAsia	Anseriformes	DomAns	2009-09-01	Beijing Institute of Microbiology and Epidemiology	Qingdao Agricultural University
GISAID	EPI545472	A/duck/Phuyen/CVVI-47/2014	A / H5N1	2321c	Asia / Vietnam	EastAsia	Anseriformes	DomAns	2014-02-13	NCBI	na
GISAID	EPI545470	A/duck/Khanhhoa/CVVI-45/2014	A / H5N1	2321c	Asia / Vietnam	EastAsia	Anseriformes	DomAns	2014-02-26	NCBI	na
GISAID	EPI545462	A/duck/Khanhhoa/CVVI-37/2014	A / H5N1	2321c	Asia / Vietnam	EastAsia	Anseriformes	DomAns	2014-02-16	NCBI	na
GISAID	EPI545461	A/duck/Khanhhoa/CVVI-36/2014	A / H5N1	2321c	Asia / Vietnam	EastAsia	Anseriformes	DomAns	2014-02-14	NCBI	na
GISAID	EPI545458	A/duck/Khanhhoa/CVVI-33/2014	A / H5N1	2321c	Asia / Vietnam	EastAsia	Anseriformes	DomAns	2014-02-10	NCBI	na
GISAID	EPI545457	A/duck/Khanhhoa/CVVI-32/2014	A / H5N1	2321c	Asia / Vietnam	EastAsia	Anseriformes	DomAns	2014-02-08	NCBI	na
GISAID	EPI545447	A/duck/Khanhhoa/CVVI-22/2013	A / H5N1	2321c	Asia / Vietnam	EastAsia	Anseriformes	DomAns	2013-03-22	NCBI	na
GISAID	EPI545445	A/duck/Khanhhoa/CVVI-20/2013	A / H5N1	2321c	Asia / Vietnam	EastAsia	Anseriformes	DomAns	2013-03-14	NCBI	na
GISAID	EPI545444	A/duck/Khanhhoa/CVVI-19/2013	A / H5N1	2321c	Asia / Vietnam	EastAsia	Anseriformes	DomAns	2013-03-07	NCBI	na
GISAID	EPI545442	A/duck/Khanhhoa/CVVI-17/2013	A / H5N1	2321c	Asia / Vietnam	EastAsia	Anseriformes	DomAns	2013-03-04	NCBI	na
GISAID	EPI545440	A/duck/Khanhhoa/CVVI-15/2013	A / H5N1	2321c	Asia / Vietnam	EastAsia	Anseriformes	DomAns	2013-03-01	NCBI	na
GISAID	EPI545439	A/duck/Khanhhoa/CVVI-14/2013	A / H5N1	2321c	Asia / Vietnam	EastAsia	Anseriformes	DomAns	2013-02-20	NCBI	na
GISAID	EPI475595	A/wild_duck/Jilin/ZF/2011	A / H5N1	2321c	Asia / China	EastAsia	Anseriformes	WildAns	2011-04-26	NCBI	na
GISAID	EPI475587	A/wild_duck/Jilin/HF/2011	A / H5N1	2321c	Asia / China	EastAsia	Anseriformes	WildAns	2011-04-25	NCBI	na
GISAID	EPI461748	A/duck/Hunan/S4150/2011	A / H5N1	2321c	Asia / China	EastAsia	Anseriformes	WildAns	2011-11-11	NCBI	na
GISAID	EPI395456	A/mandarin_duck/Oita/4402F042/2011	A / H5N1	2321c	Asia / Japan / Oita	EastAsia	Anseriformes	WildAns	2011-02-08	NCBI	na
GISAID	EPI395414	A/tufted_duck/Shimane/5502B018/2011	A / H5N1	2321c	Asia / Japan / Shimane	EastAsia	Anseriformes	WildAns	2011-02-01	NCBI	na
GISAID	EPI335193	A/duck/Lao/469/2010	A / H5N1	2321c	Asia / Lao, People's Democratic Republic	EastAsia	Anseriformes	DomAns	2010-03	NCBI	na
GISAID	EPI318107	A/duck/Fukushima/16/2011	A / H5N1	2321c	Asia / Japan	EastAsia	Anseriformes	DomAns	2011-03	NCBI	na
GISAID	EPI307960	A/tufted_duck/Fukushima/2/2011	A / H5N1	2321c	Asia / Japan / Fukushima	EastAsia	Anseriformes	WildAns	2011-01	NCBI	na
GISAID	EPI589835	A/duck/Quang_Ninh/15c111/2013	A / H5N1	2321c	Asia / Vietnam	EastAsia	Anseriformes	DomAns	2013-04-13	NCBI	na
GISAID	EPI417807	A/duck/Vietnam/OIE-2212/2012	A / H5N1	2321c	Asia / Vietnam	EastAsia	Anseriformes	DomAns	2012-08-11	NCBI	na
GISAID	EPI417778	A/duck/Vietnam/OIE-2211/2012	A / H5N1	2321c	Asia / Vietnam	EastAsia	Anseriformes	DomAns	2012-08-11	NCBI	na
GISAID	EPI503718	A/Japanese_white-eye/Taoyuan/Q454/2012	A / H5N1	2321c	Asia / Taiwan	EastAsia	Passeriformes	WildOthers	2012-07-12	NCBI	na
GISAID	EPI893496	A/Muscovy_duck/Vietnam/HU3-353/2015	A / H5N1	2321c	Asia / Vietnam	EastAsia	Anseriformes	WildAns	2015-08-15	NCBI	na
GISAID	EPI471173	A/muscovy_duck/Vietnam/LBM436/2013	A / H5N1	2321c	Asia / Vietnam	EastAsia	Anseriformes	WildAns	2013-06-05	NCBI	na
GISAID	EPI471131	A/muscovy_duck/Vietnam/LBM438/2013	A / H5N1	2321c	Asia / Vietnam	EastAsia	Anseriformes	WildAns	2013-06-05	NCBI	na
GISAID	EPI461536	A/muscovy_duck/Vietnam/LBM344/2013	A / H5N1	2321c	Asia / Vietnam	EastAsia	Anseriformes	WildAns	2013-02-06	NCBI	na
GISAID	EPI460932	A/muscovy_duck/Quanh_Ninh/49/2013	A / H5N1	2321c	Asia / Vietnam	EastAsia	Anseriformes	WildAns	2013-05-09	NCBI	na
GISAID	EPI460730	A/muscovy_duck/Vietnam/LBM335/2013	A / H5N1	2321c	Asia / Vietnam	EastAsia	Anseriformes	WildAns	2013-01-07	NCBI	na
GISAID	EPI438150	A/muscovy_duck/Vietnam/LBM295/2012	A / H5N1	2321c	Asia / Vietnam	EastAsia	Anseriformes	WildAns	2012	NCBI	na
GISAID	EPI424188	A/muscovy_duck/Vietnam/LBM229/2012	A / H5N1	2321c	Asia / Vietnam	EastAsia	Anseriformes	WildAns	2012	NCBI	na
GISAID	EPI300763	A/common_goldeneye/Mongolia/X60/2009	A / H5N1	2321c	Asia / Mongolia	CentralAsia	Anseriformes	WildAns	2009-08	NCBI	na
GISAID	EPI318122	A/peregrine_falcon/Aomori/7/2011	A / H5N1	2321c	Asia / Japan	EastAsia	Falconidae	WildOthers	2011-03-15	NCBI	na
GISAID	EPI681274	A/goose/Zhejiang/727098/2014	A / H5N1	2321c	Asia / China	EastAsia	Anseriformes	DomAns	2014-07-27	NCBI	na
GISAID	EPI502781	A/brown-headed_gull/Qinghai/9/2009	A / H5N1	2321c	Asia / China	CentralAsia	Charadriiformes	WildOthers	2009-06	NCBI	na
GISAID	EPI775049	A/pheasant/TienGiang/0026/2013	A / H5N1	2321c	Asia / Vietnam	EastAsia	Galliformes	DomGal	2013-02-04	NCBI	na
GISAID	EPI775010	A/pheasant/TienGiang/0020/2013	A / H5N1	2321c	Asia / Vietnam	EastAsia	Galliformes	DomGal	2013-02-04	NCBI	na
GISAID	EPI269982	A/whooper_swan/Mongolia/11/2010	A / H5N1	2321c	Asia / Mongolia	CentralAsia	Anseriformes	WildAns	2010	NCBI	na
GISAID	EPI267930	A/whooper_swan/Mongolia/1/2010	A / H5N1	2321c	Asia / Mongolia	CentralAsia	Anseriformes	WildAns	2010	NCBI	na
GISAID	EPI395401	A/mute_swan/Hyogo/2802F001/2011	A / H5N1	2321c	Asia / Japan / Hyogo	EastAsia	Anseriformes	WildAns	2011-02-11	NCBI	na
GISAID	EPI631920	A/rook/Dovolnoe/50/2015	A / H5N1	2321c	Europe / Russian Federation / Novosibirsk Oblast / Dovolnoe	CentralAsia	Passeriformes	WildOthers	2015-05-07	State Research Center of Virology and Biotechnology (VECTOR)	State Research Center of Virology and Biotechnology (VECTOR)
GISAID	EPI398780	A/hooded_crane/Kagoshima/110214-3/2011	A / H5N1	2321c	Asia / Japan / Kagoshima	EastAsia	Gruiformes	WildOthers	2011	NCBI	na
GISAID	EPI395409	A/grey_heron/Oita/4402B069/2011	A / H5N1	2321c	Asia / Japan / Oita	EastAsia	Pelecaniformes	WildOthers	2011-02-15	NCBI	na
GISAID	EPI940811	A/wild_bird/Jiangsu/H226/2015	A / H5N1	2321c	Asia / China	EastAsia	na	WildAns*	2015-04-05	NCBI	na
GISAID	EPI940803	A/wild_bird/Jiangsu/H438/2015	A / H5N1	2321c	Asia / China	EastAsia	na	WildAns*	2015-04-05	NCBI	na
GISAID	EPI898530	A/muscovy_duck/Vietnam/NCVD-15A12/2015	A / H5N1	2321c	Asia / Vietnam	EastAsia	Anseriformes	WildAns	2015-01-24	NCBI	na
GISAID	EPI898184	A/quail/Vietnam/NCVD-3788/2013	A / H5N1	2321c	Asia / Vietnam	EastAsia	Galliformes	DomGal	2013-04-20	NCBI	na
GISAID	EPI806536	A/domestic_bird/Burkina_Faso/15VIR1774-22/2015	A / H5N1	2321c	Africa / Burkina Faso	WestAfrica	Galliformes	DomGal	2015-03-10	NCBI	na
GISAID	EPI283257	A/great_crested_grebe/Tyva/22/2010	A / H5N1	2321c	Europe / Russian Federation	CentralAsia	Podicipediformes	WildOthers	2010-06	NCBI	na
GISAID	EPI898489	A/chicken/Vietnam/NCVD14-A498/2014	A / H5N1	2321c	Asia / Vietnam	EastAsia	Galliformes	DomGal	2014-03-17	NCBI	na
GISAID	EPI898407	A/chicken/Vietnam/NCVD14-A390/2014	A / H5N1	2321c	Asia / Vietnam	EastAsia	Galliformes	DomGal	2014-08-06	NCBI	na
GISAID	EPI837297	A/chicken/Lebanon/157/2016	A / H5N1	2321c	Asia / Lebanon	MiddleEast	Galliformes	DomGal	2016-06	NCBI	na
GISAID	EPI806604	A/chicken/Ivory_Coast/15VIR2742-5/2015	A / H5N1	2321c	Africa / Cote d'Ivoire	WestAfrica	Galliformes	DomGal	2015-04-30	NCBI	na
GISAID	EPI806447	A/chicken/Ghana/15VIR5480-18/2015	A / H5N1	2321c	Africa / Ghana	WestAfrica	Galliformes	DomGal	2015-08-07	NCBI	na
GISAID	EPI806367	A/chicken/Niger/15VIR2060-7/2015	A / H5N1	2321c	Africa / Niger	WestAfrica	Galliformes	DomGal	2015-04-02	NCBI	na
GISAID	EPI545465	A/chicken/Khanhhoa/CVVI-40/2014	A / H5N1	2321c	Asia / Vietnam	EastAsia	Galliformes	DomGal	2014-02-18	NCBI	na
GISAID	EPI545453	A/chicken/Khanhhoa/CVVI-28/2014	A / H5N1	2321c	Asia / Vietnam	EastAsia	Galliformes	DomGal	2014-02-05	NCBI	na
GISAID	EPI545438	A/chicken/Khanhhoa/CVVI-13/2013	A / H5N1	2321c	Asia / Vietnam	EastAsia	Galliformes	DomGal	2013-02-19	NCBI	na
GISAID	EPI401561	A/chicken/Miyazaki/11/2011	A / H5N1	2321c	Asia / Japan / Miyazaki	EastAsia	Galliformes	DomGal	2011-02	NCBI	na
GISAID	EPI401521	A/chicken/Oita/1/2011	A / H5N1	2321c	Asia / Japan / Oita	EastAsia	Galliformes	DomGal	2011-01	NCBI	na
GISAID	EPI401516	A/chicken/Miyazaki/T10/2011	A / H5N1	2321c	Asia / Japan / Miyazaki	EastAsia	Galliformes	DomGal	2011-01	NCBI	na
GISAID	EPI946753	A/chicken/Japan/AQ-HE79/2015	A / H5N1	2321c	Asia / Japan	EastAsia	Galliformes	DomGal	2015-08-03	NCBI	na
GISAID	EPI942074	A/duck/Hubei/ZYSYF25/2016	A / H5N1	2321c	Asia / China	EastAsia	Anseriformes	DomAns	2016-02-21	NCBI	na
GISAID	EPI899083	A/duck/Vietnam/NCVD-15A60/2015	A / H5N1	2321c	Asia / Vietnam	EastAsia	Anseriformes	DomAns	2015-08-20	NCBI	na
GISAID	EPI898719	A/duck/Vietnam/NCVD-2736/2013	A / H5N1	2321c	Asia / Vietnam	EastAsia	Anseriformes	DomAns	2013-01-25	NCBI	na
GISAID	EPI898424	A/duck/Vietnam/NCVD14-A451/2014	A / H5N1	2321c	Asia / Vietnam	EastAsia	Anseriformes	DomAns	2014-02-06	NCBI	na
GISAID	EPI898416	A/duck/Vietnam/NCVD14-A447/2014	A / H5N1	2321c	Asia / Vietnam	EastAsia	Anseriformes	DomAns	2014-01-17	NCBI	na
GISAID	EPI775111	A/domestic_duck/VinhLong/0186/2013	A / H5N1	2321c	Asia / Vietnam	EastAsia	Anseriformes	DomAns	2013-11-11	NCBI	na
GISAID	EPI775066	A/domestic_duck/LongAn/0183/2013	A / H5N1	2321c	Asia / Vietnam	EastAsia	Anseriformes	DomAns	2013-08-13	NCBI	na
GISAID	EPI681272	A/duck/Zhejiang/1220092/2014	A / H5N1	2321c	Asia / China	EastAsia	Anseriformes	DomAns	2014-12-20	NCBI	na
GISAID	EPI553308	A/Duck/Shandong/Y01/2009	A / H5N1	2321c	Asia / China / Shandong Province	EastAsia	Anseriformes	DomAns	2009-09-01	Beijing Institute of Microbiology and Epidemiology	Qingdao Agricultural University
GISAID	EPI545460	A/duck/Khanhhoa/CVVI-35/2014	A / H5N1	2321c	Asia / Vietnam	EastAsia	Anseriformes	DomAns	2014-02-11	NCBI	na
GISAID	EPI545451	A/duck/Khanhhoa/CVVI-26/2014	A / H5N1	2321c	Asia / Vietnam	EastAsia	Anseriformes	DomAns	2014-02-03	NCBI	na
GISAID	EPI545448	A/duck/Khanhhoa/CVVI-23/2013	A / H5N1	2321c	Asia / Vietnam	EastAsia	Anseriformes	DomAns	2013-03-30	NCBI	na
GISAID	EPI545430	A/duck/Khanhhoa/CVVI-05/2013	A / H5N1	2321c	Asia / Vietnam	EastAsia	Anseriformes	DomAns	2013-01-07	NCBI	na
GISAID	EPI401571	A/mandarin_duck/Miyazaki/22M-765/2011	A / H5N1	2321c	Asia / Japan / Miyazaki	EastAsia	Anseriformes	WildAns	2011-03	NCBI	na
GISAID	EPI395405	A/tufted_duck/Shimane/3203A004/2011	A / H5N1	2321c	Asia / Japan / Shimane	EastAsia	Anseriformes	WildAns	2011-03-06	NCBI	na
GISAID	EPI314810	A/mandarin_duck/Korea/K10-480/2010	A / H5N1	2321c	Asia / Korea, Republic of	EastAsia	Anseriformes	WildAns	2010-12-29	NCBI	na
GISAID	EPI840472	A/duck/Vietnam/QT1728/2013	A / H5N1	2321c	Asia / Vietnam	EastAsia	Anseriformes	DomAns	2013-05-24	NCBI	na
GISAID	EPI459257	A/duck/Quanh_Ninh/21/2013	A / H5N1	2321c	Asia / Vietnam	EastAsia	Anseriformes	DomAns	2013-04-10	NCBI	na
GISAID	EPI567077	A/muscovy_duck/Long_An/86/2014	A / H5N1	2321c	Asia / Vietnam	EastAsia	Anseriformes	WildAns	2014-07-12	NCBI	na
GISAID	EPI567044	A/muscovy_duck/Vietnam/LBM668/2014	A / H5N1	2321c	Asia / Vietnam	EastAsia	Anseriformes	WildAns	2014-06-04	NCBI	na
GISAID	EPI460948	A/muscovy_duck/Vietnam/LBM399/2013	A / H5N1	2321c	Asia / Vietnam	EastAsia	Anseriformes	WildAns	2013-04-09	NCBI	na
GISAID	EPI438142	A/muscovy_duck/Vietnam/LBM315/2012	A / H5N1	2321c	Asia / Vietnam	EastAsia	Anseriformes	WildAns	2012	NCBI	na
GISAID	EPI1209058	A/duck/Cameroon/16VIR3791-21/2016	A / H5N1	2321c	Africa / Cameroon / Ebolowa	WestAfrica	Anseriformes	DomAns	2016-05-30	Other Database Import	na
GISAID	EPI1308331	A/duck/Nigeria/16VIR5840-4/2015	A / H5N1	2321c	Africa / Nigeria / Lagos State	WestAfrica	Anseriformes	DomAns	2015-01-13	Other Database Import	na
GISAID	EPI770688	A/goose/Ghana/17/2015	A / H5N1	2321c	Africa / Ghana / Greater Accra	WestAfrica	Anseriformes	DomAns	2015-07-27	Crick Worldwide Influenza Centre	University of Ghana
GISAID	EPI903332	A/duck/Togo/16VIR6560-10/2016	A / H5N1	2321c	Africa / Togo / Golfe distrct Adidogome	WestAfrica	Anseriformes	DomAns	2016-08-23	Istituto Zooprofilattico Sperimentale Delle Venezie	Ministère de l´Agriculture de l´Elevage et de la Pêche
GISAID	EPI1308635	A/chicken/Nigeria/16VIR5840-59/2015	A / H5N1	2321c	Africa / Nigeria	WestAfrica	Galliformes	DomGal	2015	Other Database Import	na
GISAID	EPI1209050	A/chicken/Cameroon/16VIR3791-16/2016	A / H5N1	2321c	Africa / Cameroon / Bafoussam	WestAfrica	Galliformes	DomGal	2016-06-14	Other Database Import	na
GISAID	EPI1308987	A/chicken/Nigeria/16VIR5840-13/2015	A / H5N1	2321c	Africa / Nigeria / Kano state	WestAfrica	Galliformes	DomGal	2015-01-27	Other Database Import	na
GISAID	EPI1308939	A/chicken/Nigeria/16VIR5840-19/2015	A / H5N1	2321c	Africa / Nigeria / Sokoto State	WestAfrica	Galliformes	DomGal	2015-02-02	Other Database Import	na
GISAID	EPI1308940	A/chicken/Nigeria/16VIR5840-20/2015	A / H5N1	2321c	Africa / Nigeria / Bauchi State	WestAfrica	Galliformes	DomGal	2015-02-04	Other Database Import	na
GISAID	EPI1308883	A/chicken/Nigeria/16VIR5840-21/2015	A / H5N1	2321c	Africa / Nigeria / Bauchi State	WestAfrica	Galliformes	DomGal	2015-02-05	Other Database Import	na
GISAID	EPI1308885	A/chicken/Nigeria/16VIR5840-23/2015	A / H5N1	2321c	Africa / Nigeria / Lagos State	WestAfrica	Galliformes	DomGal	2015-02-08	Other Database Import	na
GISAID	EPI1308887	A/chicken/Nigeria/16VIR5840-25/2015	A / H5N1	2321c	Africa / Nigeria / Bauchi State	WestAfrica	Galliformes	DomGal	2015-02-10	Other Database Import	na
GISAID	EPI1308889	A/chicken/Nigeria/16VIR5840-27/2015	A / H5N1	2321c	Africa / Nigeria / Zamfara State	WestAfrica	Galliformes	DomGal	2015-02-11	Other Database Import	na
GISAID	EPI1308834	A/chicken/Nigeria/16VIR5840-29/2015	A / H5N1	2321c	Africa / Nigeria / Bauchi State	WestAfrica	Galliformes	DomGal	2015-02-13	Other Database Import	na
GISAID	EPI1308835	A/chicken/Nigeria/16VIR5840-30/2015	A / H5N1	2321c	Africa / Nigeria / Katsina State	WestAfrica	Galliformes	DomGal	2015-02-16	Other Database Import	na
GISAID	EPI1308784	A/chicken/Nigeria/16VIR5840-34/2015	A / H5N1	2321c	Africa / Nigeria / Kano state	WestAfrica	Galliformes	DomGal	2015-02-18	Other Database Import	na
GISAID	EPI1308788	A/chicken/Nigeria/16VIR5840-38/2015	A / H5N1	2321c	Africa / Nigeria / Kano state	WestAfrica	Galliformes	DomGal	2015-02-23	Other Database Import	na
GISAID	EPI1304957	A/chicken/Nigeria/16VIR5840-41/2015	A / H5N1	2321c	Africa / Nigeria / Kano state	WestAfrica	Galliformes	DomGal	2015-03-09	Other Database Import	na
GISAID	EPI806534	A/chicken/Burkina_Faso/15VIR1774-37/2015	A / H5N1	2321c	Africa / Burkina Faso / CPAVI in Ouagadougou	WestAfrica	Galliformes	DomGal	2015-03-12	NCBI	na
GISAID	EPI806511	A/chicken/Burkina_Faso/15VIR1774-33/2015	A / H5N1	2321c	Africa / Burkina Faso / (ouattara Abou) Koubri, periurban region on Ouagadougou (Kadiogo province)	WestAfrica	Galliformes	DomGal	2015-03-23	NCBI	na
GISAID	EPI1304962	A/chicken/Nigeria/16VIR5840-46/2015	A / H5N1	2321c	Africa / Nigeria / Plateau State	WestAfrica	Galliformes	DomGal	2015-03-23	Other Database Import	na
GISAID	EPI1308734	A/chicken/Nigeria/16VIR5840-47/2015	A / H5N1	2321c	Africa / Nigeria / Kano state	WestAfrica	Galliformes	DomGal	2015-03-23	Other Database Import	na
GISAID	EPI1308737	A/chicken/Nigeria/16VIR5840-50/2015	A / H5N1	2321c	Africa / Nigeria / Bauchi State	WestAfrica	Galliformes	DomGal	2015-03-24	Other Database Import	na
GISAID	EPI1308684	A/chicken/Nigeria/16VIR5840-53/2015	A / H5N1	2321c	Africa / Nigeria / Katsina State	WestAfrica	Galliformes	DomGal	2015-03-30	Other Database Import	na
GISAID	EPI806367	A/chicken/Niger/15VIR2060-7/2015	A / H5N1	2321c	Africa / Niger / Maradi	WestAfrica	Galliformes	DomGal	2015-04-02	NCBI	na
GISAID	EPI641671	A/chicken/Niger/15VIR2060-6/2015	A / H5N1	2321c	Africa / Niger / Maradi	WestAfrica	Galliformes	DomGal	2015-04-02	Other Database Import	na
GISAID	EPI1308686	A/chicken/Nigeria/16VIR5840-55/2015	A / H5N1	2321c	Africa / Nigeria / Kano state	WestAfrica	Galliformes	DomGal	2015-04-02	Other Database Import	na
GISAID	EPI632942	A/chicken/Ghana/15VIR2588-9/2015	A / H5N1	2321c	Africa / Ghana / Greater Accra	WestAfrica	Galliformes	DomGal	2015-04-04	Istituto Zooprofilattico Sperimentale Delle Venezie	na
GISAID	EPI1308688	A/chicken/Nigeria/16VIR5840-57/2015	A / H5N1	2321c	Africa / Nigeria / Plateau State	WestAfrica	Galliformes	DomGal	2015-04-23	Other Database Import	na
GISAID	EPI1308634	A/chicken/Nigeria/16VIR5840-58/2015	A / H5N1	2321c	Africa / Nigeria / Katsina State	WestAfrica	Galliformes	DomGal	2015-04-24	Other Database Import	na
GISAID	EPI806604	A/chicken/Ivory_Coast/15VIR2742-5/2015	A / H5N1	2321c	Africa / Cote d'Ivoire / Bouaké	WestAfrica	Galliformes	DomGal	2015-04-30	NCBI	na
GISAID	EPI770664	A/chicken/Ghana/29/2015	A / H5N1	2321c	Africa / Ghana / Greater Accra	WestAfrica	Galliformes	DomGal	2015-05-22	Crick Worldwide Influenza Centre	University of Ghana
GISAID	EPI1308636	A/chicken/Nigeria/16VIR5840-60/2015	A / H5N1	2321c	Africa / Nigeria / Lagos State	WestAfrica	Galliformes	DomGal	2015-07-14	Other Database Import	na
GISAID	EPI806482	A/partridge/Ghana/15VIR5480-5/2015	A / H5N1	2321c	Africa / Ghana / Greater Accra	WestAfrica	Galliformes	DomGal	2015-07-27	NCBI	na
GISAID	EPI806435	A/chicken/Ghana/15VIR5480-14/2015	A / H5N1	2321c	Africa / Ghana / Greater Accra	WestAfrica	Galliformes	DomGal	2015-08-07	NCBI	na
GISAID	EPI806447	A/chicken/Ghana/15VIR5480-18/2015	A / H5N1	2321c	Africa / Ghana / Greater Accra	WestAfrica	Galliformes	DomGal	2015-08-07	NCBI	na
GISAID	EPI1308639	A/chicken/Nigeria/16VIR5840-63/2015	A / H5N1	2321c	Africa / Nigeria / Lagos State	WestAfrica	Galliformes	DomGal	2015-08-10	Other Database Import	na
GISAID	EPI1308583	A/chicken/Nigeria/16VIR5840-64/2015	A / H5N1	2321c	Africa / Nigeria / Delta State	WestAfrica	Galliformes	DomGal	2015-08-17	Other Database Import	na
GISAID	EPI1308585	A/chicken/Nigeria/16VIR5840-66/2015	A / H5N1	2321c	Africa / Nigeria / Oyo State	WestAfrica	Galliformes	DomGal	2015-08-21	Other Database Import	na
GISAID	EPI1308587	A/chicken/Nigeria/16VIR5840-68/2015	A / H5N1	2321c	Africa / Nigeria / Lagos State	WestAfrica	Galliformes	DomGal	2015-08-24	Other Database Import	na
GISAID	EPI1308588	A/chicken/Nigeria/16VIR5840-69/2015	A / H5N1	2321c	Africa / Nigeria / Rivers State	WestAfrica	Galliformes	DomGal	2015-09-17	Other Database Import	na
GISAID	EPI1308536	A/chicken/Nigeria/16VIR5840-71/2015	A / H5N1	2321c	Africa / Nigeria / Jigawa State	WestAfrica	Galliformes	DomGal	2015-10-07	Other Database Import	na
GISAID	EPI1308538	A/chicken/Nigeria/16VIR5840-73/2015	A / H5N1	2321c	Africa / Nigeria / Bayelsa State	WestAfrica	Galliformes	DomGal	2015-11-13	Other Database Import	na
GISAID	EPI1308487	A/chicken/Nigeria/16VIR5840-76/2015	A / H5N1	2321c	Africa / Nigeria / Delta State	WestAfrica	Galliformes	DomGal	2015-12-28	Other Database Import	na
GISAID	EPI1308488	A/chicken/Nigeria/16VIR5840-77/2016	A / H5N1	2321c	Africa / Nigeria / Enugu State	WestAfrica	Galliformes	DomGal	2016-01-05	Other Database Import	na
GISAID	EPI1308489	A/chicken/Nigeria/16VIR5840-78/2016	A / H5N1	2321c	Africa / Nigeria / Kano state	WestAfrica	Galliformes	DomGal	2016-01-05	Other Database Import	na
GISAID	EPI1308432	A/chicken/Nigeria/16VIR5840-82/2016	A / H5N1	2321c	Africa / Nigeria / Delta State	WestAfrica	Galliformes	DomGal	2016-01-14	Other Database Import	na
GISAID	EPI1308433	A/chicken/Nigeria/16VIR5840-84/2016	A / H5N1	2321c	Africa / Nigeria / Katsina State	WestAfrica	Galliformes	DomGal	2016-01-17	Other Database Import	na
GISAID	EPI1308435	A/chicken/Nigeria/16VIR5840-86/2016	A / H5N1	2321c	Africa / Nigeria / Kaduna State	WestAfrica	Galliformes	DomGal	2016-01-19	Other Database Import	na
GISAID	EPI1308436	A/chicken/Nigeria/16VIR5840-87/2016	A / H5N1	2321c	Africa / Nigeria / Federal Capital Territory (Abuja)	WestAfrica	Galliformes	DomGal	2016-02-01	Other Database Import	na
GISAID	EPI1308332	A/chicken/Nigeria/16VIR5840-90/2016	A / H5N1	2321c	Africa / Nigeria / Zamfara State	WestAfrica	Galliformes	DomGal	2016-02-12	Other Database Import	na
GISAID	EPI1308389	A/chicken/Nigeria/16VIR5840-95/2016	A / H5N1	2321c	Africa / Nigeria / Kano state	WestAfrica	Galliformes	DomGal	2016-03-07	Other Database Import	na
GISAID	EPI1398283	A/chicken/Niger/16VIR2650-1/2016	A / H5N1	2321c	Africa / Niger / Niamey	WestAfrica	Galliformes	DomGal	2016-03-08	Istituto Zooprofilattico Sperimentale Delle Venezie	Laboratoire Central de l'Elevage (LABOCEL)	Generated in this study
GISAID	EPI834451	A/chicken/Niger/16VIR2650-7/2016	A / H5N1	2321c	Africa / Niger / Niamey	WestAfrica	Galliformes	DomGal	2016-03-08	Istituto Zooprofilattico Sperimentale Delle Venezie	Laboratoire Central de l’Elevage (LABOCEL)
GISAID	EPI1308334	A/chicken/Nigeria/16VIR5840-96/2016	A / H5N1	2321c	Africa / Nigeria / Sokoto State	WestAfrica	Galliformes	DomGal	2016-03-10	Other Database Import	na
GISAID	EPI1398275	A/guinea_fowl/Nigeria/16VIR5840-98/2016	A / H5N1	2321c	Africa / Nigeria / Kano state	WestAfrica	Galliformes	DomGal	2016-03-19	Istituto Zooprofilattico Sperimentale Delle Venezie	National Veterinary Research Institute	Generated in this study
GISAID	EPI1398284	A/chicken/Niger/16VIR5239-2/2016	A / H5N1	2321c	Africa / Niger / Zinder	WestAfrica	Galliformes	DomGal	2016-03-30	Istituto Zooprofilattico Sperimentale Delle Venezie	Laboratoire Central de l'Elevage (LABOCEL)	Generated in this study
GISAID	EPI1308336	A/chicken/Nigeria/16VIR5840-99/2016	A / H5N1	2321c	Africa / Nigeria / Plateau State	WestAfrica	Galliformes	DomGal	2016-04-02	Other Database Import	na
GISAID	EPI1398254	A/chicken/Ghana/16VIR4304-9/2016	A / H5N1	2321c	Africa / Ghana / Greater Accra	WestAfrica	Galliformes	DomGal	2016-04-08	Istituto Zooprofilattico Sperimentale Delle Venezie	Veterinary Services Directorate, Ministry of Food and Agriculture	Generated in this study
GISAID	EPI824740	A/chicken/Ghana/16VIR4304-5/2016	A / H5N1	2321c	Africa / Ghana / Western region	WestAfrica	Galliformes	DomGal	2016-04-13	Istituto Zooprofilattico Sperimentale Delle Venezie	Veterinary Services Directorate, Ministry of Food and Agriculture
GISAID	EPI824741	A/chicken/Ghana/16VIR4304-13/2016	A / H5N1	2321c	Africa / Ghana / Greater Accra	WestAfrica	Galliformes	DomGal	2016-04-18	Istituto Zooprofilattico Sperimentale Delle Venezie	Veterinary Services Directorate, Ministry of Food and Agriculture
GISAID	EPI1308989	A/chicken/Nigeria/16VIR5840-100/2016	A / H5N1	2321c	Africa / Nigeria / Lagos State	WestAfrica	Galliformes	DomGal	2016-06-24	Other Database Import
GISAID	EPI1398257	A/chicken/Ghana/16VIR4304-1/2016	A / H5N1	2321c	Africa / Ghana / Greater Accra	WestAfrica	Galliformes	DomGal	2016-04	Istituto Zooprofilattico Sperimentale Delle Venezie	Veterinary Services Directorate, Ministry of Food and Agriculture	Generated in this study
	* based on the paper by Jiang et al., Veterinary Microbiology 198 (2017) 99–103
