# Supplementary material for: Disentangling the role of Africa in the global spread of H5 highly pathogenic avian influenza
Source: Nat Commun. 2019 Nov 22;10:5310. doi: 10.1038/s41467-019-13287-y (PMC6874648; doi:10.1038/s41467-019-13287-y)
Supplement: Supplementary file 10 — Supplementary Data 6 [file 41467_2019_13287_MOESM10_ESM.xlsx]

## Sheet: GLOBAL random
Supplementary Data 6
Database	HA accession numbers	Isolate_Name	Subtype	Lineage	Location	LocationTrait	Host order	HostTrait	Collection_Date	GISAID Submitting_Lab	GISAID Originating_Lab	Comments
GISAID	EPI395461	A/peregrine_falcon/Nagasaki/4202A039/2011	A / H5N1	2.3.2.1c	Asia / Japan / Nagasaki	EastAsia	Falconidae	WildOthers	2011-02-12	NCBI	na
GISAID	EPI186947	A/bean_goose/Tyva/10/2009	A / H5N1	2.3.2.1c	Europe / Russian Federation / Tyva Republic	CentralAsia	Anseriformes	WildAns	2009-06-22	NCBI	na
GISAID	EPI669816	A/Black-necked_Grebe/Inner_Mongolia/Liver3/2015	A / H5N1	2.3.2.1c	Asia / China / Inner Mongolia	CentralAsia	Podicipediformes	WildOthers	2015-05-12	Institute of Microbiology, Chinese Academy of Sciences	Institute of Pathogen Biology, Taishan Medical College
GISAID	EPI669784	A/Black-necked_Grebe/Inner_Mongolia/Brain1/2015	A / H5N1	2.3.2.1c	Asia / China / Inner Mongolia	CentralAsia	Podicipediformes	WildOthers	2015-05-12	Institute of Microbiology, Chinese Academy of Sciences	Institute of Pathogen Biology, Taishan Medical College
GISAID	EPI669768	A/Great_black-headed_Gull/Qinghai/YO1/2015	A / H5N1	2.3.2.1c	Asia / China / Qing hai	CentralAsia	Anseriformes	WildAns	2015-07-14	Institute of Microbiology, Chinese Academy of Sciences	State Key Laboratory of Virology and Wuhan Institute of Virology, Chinese Academy of Sciences
GISAID	EPI300761	A/bar-headed_goose/Mongolia/X53/2009	A / H5N1	2.3.2.1c	Asia / Mongolia	CentralAsia	Anseriformes	WildAns	2009	NCBI	na
GISAID	EPI548436	A/herring_gull/Mongolia/834T2/2009	A / H5N1	2.3.2.1c	Asia / Mongolia	CentralAsia	Charadriiformes	WildOthers	2009-08-01	NCBI	na
GISAID	EPI502782	A/brown-headed_gull/Qinghai/19/2009	A / H5N1	2.3.2.1c	Asia / China	CentralAsia	Charadriiformes	WildOthers	2009-06	NCBI	na
GISAID	EPI775034	A/pheasant/TienGiang/0024/2013	A / H5N1	2.3.2.1c	Asia / Vietnam	EastAsia	Galliformes	DomGal	2013-02-04	NCBI	na
GISAID	EPI775018	A/pheasant/TienGiang/0021/2013	A / H5N1	2.3.2.1c	Asia / Vietnam	EastAsia	Galliformes	DomGal	2013-02-04	NCBI	na
GISAID	EPI318109	A/whistling_swan/Fukushima/207/2011	A / H5N1	2.3.2.1c	Asia / Japan	EastAsia	Anseriformes	WildAns	2011-03-11	NCBI	na
GISAID	EPI355250	A/whooper_swan/Hamanaka/2011	A / H5N1	2.3.2.1c	Asia / Japan	EastAsia	Anseriformes	WildAns	2011-01-30	NCBI	na
GISAID	EPI318117	A/whooper_swan/Hokkaido/13-21/2011	A / H5N1	2.3.2.1c	Asia / Japan / Hokkaido	EastAsia	Anseriformes	WildAns	2011-01	NCBI	na
GISAID	EPI340395	A/whooper_swan/Hokkaido/3/2011	A / H5N1	2.3.2.1c	Asia / Japan / Hokkaido	EastAsia	Anseriformes	WildAns	2011-01	NCBI	na
GISAID	EPI631912	A/rook/Chany/32/2015	A / H5N1	2.3.2.1c	Europe / Russian Federation / Novosibirsk Oblast / Chany lake	CentralAsia	Passeriformes	WildOthers	2015-05-07	State Research Center of Virology and Biotechnology (VECTOR)	State Research Center of Virology and Biotechnology (VECTOR)
GISAID	EPI398773	A/hooded_crane/Kagoshima/4612J004/2010	A / H5N1	2.3.2.1c	Asia / Japan / Kagoshima	EastAsia	Gruiformes	WildOthers	2010	NCBI	na
GISAID	EPI940809	A/wild_bird/Jiangsu/H410/2015	A / H5N1	2.3.2.1c	Asia / China	EastAsia	Anseriformes	WildAns	2015-04-05	NCBI	na
GISAID	EPI770704	A/chicken/Ghana/41/2015	A / H5N1	2.3.2.1c	Africa / Ghana	WestAfrica	Galliformes	DomGal	2015-08-07	Crick Worldwide Influenza Centre	University of Ghana
GISAID	EPI770680	A/chicken/Ghana/46/2015	A / H5N1	2.3.2.1c	Africa / Ghana	WestAfrica	Galliformes	DomGal	2015-08-07	Crick Worldwide Influenza Centre	University of Ghana
GISAID	EPI770672	A/chicken/Ghana/46/2015	A / H5N1	2.3.2.1c	Africa / Ghana	WestAfrica	Galliformes	DomGal	2015-08-07	Crick Worldwide Influenza Centre	University of Ghana
GISAID	EPI770664	A/chicken/Ghana/29/2015	A / H5N1	2.3.2.1c	Africa / Ghana	WestAfrica	Galliformes	DomGal	2015-05-22	Crick Worldwide Influenza Centre	University of Ghana
GISAID	EPI770656	A/chicken/Ghana/29/2015	A / H5N1	2.3.2.1c	Africa / Ghana	WestAfrica	Galliformes	DomGal	2015-05-22	Crick Worldwide Influenza Centre	University of Ghana
GISAID	EPI770632	A/chicken/Ghana/20/2015	A / H5N1	2.3.2.1c	Africa / Ghana	WestAfrica	Galliformes	DomGal	2015-07-27	Crick Worldwide Influenza Centre	University of Ghana
GISAID	EPI770624	A/chicken/Ghana/20/2015	A / H5N1	2.3.2.1c	Africa / Ghana	WestAfrica	Galliformes	DomGal	2015-07-27	Crick Worldwide Influenza Centre	University of Ghana
GISAID	EPI425939	A/duck/Vietnam/NCVD-1875/2012	A / H5N1	2.3.2.1c	Asia / Vietnam	EastAsia	Anseriformes	DomAns	2012-08-22	Centers for Disease Control and Prevention	National Centre of Veterinary Diagnostics
GISAID	EPI425656	A/duck/Vietnam/NCVD-1968/2012	A / H5N1	2.3.2.1c	Asia / Vietnam	EastAsia	Anseriformes	DomAns	2012-09-21	Centers for Disease Control and Prevention	National Centre of Veterinary Diagnostics
GISAID	EPI425272	A/duck/Vietnam/NCVD-1901/2012	A / H5N1	2.3.2.1c	Asia / Vietnam	EastAsia	Anseriformes	DomAns	2012-08-27	Centers for Disease Control and Prevention	National Centre of Veterinary Diagnostics
GISAID	EPI425184	A/duck/Vietnam/NCVD-1944/2012	A / H5N1	2.3.2.1c	Asia / Vietnam	EastAsia	Anseriformes	DomAns	2012-09-09	Centers for Disease Control and Prevention	National Centre of Veterinary Diagnostics
GISAID	EPI425136	A/duck/Vietnam/NCVD-1899/2012	A / H5N1	2.3.2.1c	Asia / Vietnam	EastAsia	Anseriformes	DomAns	2012-08-28	Centers for Disease Control and Prevention	National Centre of Veterinary Diagnostics
GISAID	EPI425024	A/duck/Vietnam/NCVD-1884/2012	A / H5N1	2.3.2.1c	Asia / Vietnam	EastAsia	Anseriformes	DomAns	2012-08-25	Centers for Disease Control and Prevention	National Centre of Veterinary Diagnostics
GISAID	EPI424736	A/chicken/Vietnam/NCVD-1927/2012	A / H5N1	2.3.2.1c	Asia / Vietnam	EastAsia	Galliformes	DomGal	2012-08-15	Centers for Disease Control and Prevention	National Centre of Veterinary Diagnostics
GISAID	EPI424728	A/duck/Vietnam/NCVD-1898/2012	A / H5N1	2.3.2.1c	Asia / Vietnam	EastAsia	Anseriformes	DomAns	2012-08-27	Centers for Disease Control and Prevention	National Centre of Veterinary Diagnostics
GISAID	EPI424688	A/duck/Vietnam/NCVD-1974/2012	A / H5N1	2.3.2.1c	Asia / Vietnam	EastAsia	Anseriformes	DomAns	2012-09-21	Centers for Disease Control and Prevention	National Centre of Veterinary Diagnostics
GISAID	EPI898628	A/chicken/Vietnam/NCVD-1982/2012	A / H5N1	2.3.2.1c	Asia / Vietnam	EastAsia	Galliformes	DomGal	2012-09-26	NCBI	na
GISAID	EPI898350	A/chicken/Vietnam/NCVD14-A383/2014	A / H5N1	2.3.2.1c	Asia / Vietnam	EastAsia	Galliformes	DomGal	2014-04-26	NCBI	na
GISAID	EPI898307	A/chicken/Vietnam/NCVD14-A380/2014	A / H5N1	2.3.2.1c	Asia / Vietnam	EastAsia	Galliformes	DomGal	2014-04-20	NCBI	na
GISAID	EPI806611	A/chicken/Nigeria/15VIR339-1/2015	A / H5N1	2.3.2.1c	Africa / Nigeria	WestAfrica	Galliformes	DomGal	2015-01-02	NCBI	na
GISAID	EPI806596	A/chicken/Ivory_Coast/15VIR2742-3/2015	A / H5N1	2.3.2.1c	Africa / Cote d'Ivoire	WestAfrica	Galliformes	DomGal	2015-04-13	NCBI	na
GISAID	EPI806526	A/chicken/Burkina_Faso/15VIR1774-36/2015	A / H5N1	2.3.2.1c	Africa / Burkina Faso	WestAfrica	Galliformes	DomGal	2015-03-23	NCBI	na
GISAID	EPI806511	A/chicken/Burkina_Faso/15VIR1774-33/2015	A / H5N1	2.3.2.1c	Africa / Burkina Faso	WestAfrica	Galliformes	DomGal	2015-03-23	NCBI	na
GISAID	EPI806503	A/chicken/Burkina_Faso/15VIR1774-1/2015	A / H5N1	2.3.2.1c	Africa / Burkina Faso	WestAfrica	Galliformes	DomGal	2015-03-12	NCBI	na
GISAID	EPI806465	A/chicken/Ghana/15VIR5480-3/2015	A / H5N1	2.3.2.1c	Africa / Ghana	WestAfrica	Galliformes	DomGal	2015-07-28	NCBI	na
GISAID	EPI806420	A/chicken/Ghana/15VIR5480-12/2015	A / H5N1	2.3.2.1c	Africa / Ghana	WestAfrica	Galliformes	DomGal	2015-07-27	NCBI	na
GISAID	EPI806419	A/chicken/Ghana/15VIR2588-8/2015	A / H5N1	2.3.2.1c	Africa / Ghana	WestAfrica	Galliformes	DomGal	2015-05-08	NCBI	na
GISAID	EPI806399	A/chicken/Ghana/15VIR2588-4/2015	A / H5N1	2.3.2.1c	Africa / Ghana	WestAfrica	Galliformes	DomGal	2015-05	NCBI	na
GISAID	EPI806335	A/chicken/Niger/15VIR2060-12/2015	A / H5N1	2.3.2.1c	Africa / Niger	WestAfrica	Galliformes	DomGal	2015-04-02	NCBI	na
GISAID	EPI687306	A/chicken/Hubei/RA18/2010	A / H5N1	2.3.2.1c	Asia / China	EastAsia	Galliformes	DomGal	2010-10-17	NCBI	na
GISAID	EPI682908	A/chicken/Wuhan/HAQL16/2014	A / H5N1	2.3.2.1c	Asia / China	EastAsia	Galliformes	DomGal	2014-12	NCBI	na
GISAID	EPI559095	A/chicken/Vietnam/NCVD-KA432/2013	A / H5N1	2.3.2.1c	Asia / Vietnam	EastAsia	Galliformes	DomGal	2013-01-23	NCBI	na
GISAID	EPI553300	A/Chicken/Shandong/J06/2009	A / H5N1	2.3.2.1c	Asia / China / Shandong Province	EastAsia	Galliformes	DomGal	2009-09-01	Beijing Institute of Microbiology and Epidemiology	Qingdao Agricultural University
GISAID	EPI545467	A/chicken/Khanhhoa/CVVI-42/2014	A / H5N1	2.3.2.1c	Asia / Vietnam	EastAsia	Galliformes	DomGal	2014-02-21	NCBI	na
GISAID	EPI545466	A/chicken/Khanhhoa/CVVI-41/2014	A / H5N1	2.3.2.1c	Asia / Vietnam	EastAsia	Galliformes	DomGal	2014-02-19	NCBI	na
GISAID	EPI545464	A/chicken/Khanhhoa/CVVI-39/2014	A / H5N1	2.3.2.1c	Asia / Vietnam	EastAsia	Galliformes	DomGal	2014-02-16	NCBI	na
GISAID	EPI401566	A/chicken/Mie/2/2011	A / H5N1	2.3.2.1c	Asia / Japan / Mie	EastAsia	Galliformes	DomGal	2011-02	NCBI	na
GISAID	EPI401567	A/chicken/Nara/1/2011	A / H5N1	2.3.2.1c	Asia / Japan / Nara	EastAsia	Galliformes	DomGal	2011-02	NCBI	na
GISAID	EPI401563	A/chicken/Aichi/2/2011	A / H5N1	2.3.2.1c	Asia / Japan / Aichi	EastAsia	Galliformes	DomGal	2011-02	NCBI	na
GISAID	EPI401559	A/chicken/Miyazaki/9/2011	A / H5N1	2.3.2.1c	Asia / Japan / Miyazaki	EastAsia	Galliformes	DomGal	2011-02	NCBI	na
GISAID	EPI401520	A/chicken/Miyazaki/MT2/2011	A / H5N1	2.3.2.1c	Asia / Japan / Miyazaki	EastAsia	Galliformes	DomGal	2011-01	NCBI	na
GISAID	EPI401518	A/chicken/Miyazaki/N7/2011	A / H5N1	2.3.2.1c	Asia / Japan / Miyazaki	EastAsia	Galliformes	DomGal	2011-01	NCBI	na
GISAID	EPI401431	A/chicken/Kagoshima/I-2/2011	A / H5N1	2.3.2.1c	Asia / Japan / Kagoshima	EastAsia	Galliformes	DomGal	2011-01	NCBI	na
GISAID	EPI356371	A/chicken/Mie/1/2011	A / H5N1	2.3.2.1c	Asia / Japan / Mie	EastAsia	Galliformes	DomGal	2011-02	NCBI	na
GISAID	EPI893524	A/chicken/Vietnam/HU3-83/2015	A / H5N1	2.3.2.1c	Asia / Vietnam	EastAsia	Galliformes	DomGal	2015-08-15	NCBI	na
GISAID	EPI942073	A/duck/Hubei/ZYSYF2/2016	A / H5N1	2.3.2.1c	Asia / China	EastAsia	Anseriformes	DomAns	2016-02-21	NCBI	na
GISAID	EPI898873	A/duck/Vietnam/NCVD-0130/2013	A / H5N1	2.3.2.1c	Asia / Vietnam	EastAsia	Anseriformes	DomAns	2013-01-16	NCBI	na
GISAID	EPI898857	A/duck/Vietnam/NCVD-0027/2012	A / H5N1	2.3.2.1c	Asia / Vietnam	EastAsia	Anseriformes	DomAns	2012-12-17	NCBI	na
GISAID	EPI898833	A/duck/Vietnam/NCVD-0021/2012	A / H5N1	2.3.2.1c	Asia / Vietnam	EastAsia	Anseriformes	DomAns	2012-12-04	NCBI	na
GISAID	EPI898809	A/duck/Vietnam/NCVD-2848/2013	A / H5N1	2.3.2.1c	Asia / Vietnam	EastAsia	Anseriformes	DomAns	2013-03-01	NCBI	na
GISAID	EPI898743	A/duck/Vietnam/NCVD-2745/2013	A / H5N1	2.3.2.1c	Asia / Vietnam	EastAsia	Anseriformes	DomAns	2013-01-10	NCBI	na
GISAID	EPI898735	A/duck/Vietnam/NCVD-2805/2013	A / H5N1	2.3.2.1c	Asia / Vietnam	EastAsia	Anseriformes	DomAns	2013-03-13	NCBI	na
GISAID	EPI898703	A/duck/Vietnam/NCVD-2726/2013	A / H5N1	2.3.2.1c	Asia / Vietnam	EastAsia	Anseriformes	DomAns	2013-01-23	NCBI	na
GISAID	EPI898637	A/duck/Vietnam/NCVD-2047/2012	A / H5N1	2.3.2.1c	Asia / Vietnam	EastAsia	Anseriformes	DomAns	2012-10-09	NCBI	na
GISAID	EPI898555	A/duck/Vietnam/R2-5-1428-17/2013	A / H5N1	2.3.2.1c	Asia / Vietnam	EastAsia	Anseriformes	DomAns	2013-05-06	NCBI	na
GISAID	EPI898481	A/duck/Vietnam/NCVD14-A494/2014	A / H5N1	2.3.2.1c	Asia / Vietnam	EastAsia	Anseriformes	DomAns	2014-03-10	NCBI	na
GISAID	EPI898391	A/duck/Vietnam/NCVD14-A387/2014	A / H5N1	2.3.2.1c	Asia / Vietnam	EastAsia	Anseriformes	DomAns	2014-05-21	NCBI	na
GISAID	EPI898285	A/duck/Vietnam/NCVD14-A335/2014	A / H5N1	2.3.2.1c	Asia / Vietnam	EastAsia	Anseriformes	DomAns	2014-04-01	NCBI	na
GISAID	EPI898105	A/duck/Vietnam/R2-02-623-2/2013	A / H5N1	2.3.2.1c	Asia / Vietnam	EastAsia	Anseriformes	DomAns	2013-02-26	NCBI	na
GISAID	EPI806588	A/duck/Ivory_Coast/15VIR2742-2/2015	A / H5N1	2.3.2.1c	Africa / Cote d'Ivoire	WestAfrica	Anseriformes	DomAns	2015-04-13	NCBI	na
GISAID	EPI775081	A/duck/CaMau/0237/2015	A / H5N1	2.3.2.1c	Asia / Vietnam	EastAsia	Anseriformes	DomAns	2015-01-06	NCBI	na
GISAID	EPI545470	A/duck/Khanhhoa/CVVI-45/2014	A / H5N1	2.3.2.1c	Asia / Vietnam	EastAsia	Anseriformes	DomAns	2014-02-26	NCBI	na
GISAID	EPI545463	A/duck/Khanhhoa/CVVI-38/2014	A / H5N1	2.3.2.1c	Asia / Vietnam	EastAsia	Anseriformes	DomAns	2014-02-16	NCBI	na
GISAID	EPI545462	A/duck/Khanhhoa/CVVI-37/2014	A / H5N1	2.3.2.1c	Asia / Vietnam	EastAsia	Anseriformes	DomAns	2014-02-16	NCBI	na
GISAID	EPI545461	A/duck/Khanhhoa/CVVI-36/2014	A / H5N1	2.3.2.1c	Asia / Vietnam	EastAsia	Anseriformes	DomAns	2014-02-14	NCBI	na
GISAID	EPI545458	A/duck/Khanhhoa/CVVI-33/2014	A / H5N1	2.3.2.1c	Asia / Vietnam	EastAsia	Anseriformes	DomAns	2014-02-10	NCBI	na
GISAID	EPI545457	A/duck/Khanhhoa/CVVI-32/2014	A / H5N1	2.3.2.1c	Asia / Vietnam	EastAsia	Anseriformes	DomAns	2014-02-08	NCBI	na
GISAID	EPI545455	A/duck/Khanhhoa/CVVI-30/2014	A / H5N1	2.3.2.1c	Asia / Vietnam	EastAsia	Anseriformes	DomAns	2014-02-06	NCBI	na
GISAID	EPI545454	A/duck/Khanhhoa/CVVI-29/2014	A / H5N1	2.3.2.1c	Asia / Vietnam	EastAsia	Anseriformes	DomAns	2014-02-05	NCBI	na
GISAID	EPI545450	A/duck/Khanhhoa/CVVI-25/2014	A / H5N1	2.3.2.1c	Asia / Vietnam	EastAsia	Anseriformes	DomAns	2014-02-03	NCBI	na
GISAID	EPI545447	A/duck/Khanhhoa/CVVI-22/2013	A / H5N1	2.3.2.1c	Asia / Vietnam	EastAsia	Anseriformes	DomAns	2013-03-22	NCBI	na
GISAID	EPI545446	A/duck/Khanhhoa/CVVI-21/2013	A / H5N1	2.3.2.1c	Asia / Vietnam	EastAsia	Anseriformes	DomAns	2013-03-20	NCBI	na
GISAID	EPI545444	A/duck/Khanhhoa/CVVI-19/2013	A / H5N1	2.3.2.1c	Asia / Vietnam	EastAsia	Anseriformes	DomAns	2013-03-07	NCBI	na
GISAID	EPI545439	A/duck/Khanhhoa/CVVI-14/2013	A / H5N1	2.3.2.1c	Asia / Vietnam	EastAsia	Anseriformes	DomAns	2013-02-20	NCBI	na
GISAID	EPI545435	A/duck/Khanhhoa/CVVI-10/2013	A / H5N1	2.3.2.1c	Asia / Vietnam	EastAsia	Anseriformes	DomAns	2013-01-18	NCBI	na
GISAID	EPI475595	A/wild_duck/Jilin/ZF/2011	A / H5N1	2.3.2.1c	Asia / China	EastAsia	Anseriformes	WildAns	2011-04-26	NCBI	na
GISAID	EPI475587	A/wild_duck/Jilin/HF/2011	A / H5N1	2.3.2.1c	Asia / China	EastAsia	Anseriformes	WildAns	2011-04-25	NCBI	na
GISAID	EPI395452	A/mandarin_duck/Oita/4402F041/2011	A / H5N1	2.3.2.1c	Asia / Japan / Oita	EastAsia	Anseriformes	WildAns	2011-02-08	NCBI	na
GISAID	EPI395411	A/tufted_duck/Shimane/5501A008/2011	A / H5N1	2.3.2.1c	Asia / Japan / Shimane	EastAsia	Anseriformes	WildAns	2011-01-14	NCBI	na
GISAID	EPI395408	A/mandarin_duck/Miyazaki/22M686/2011	A / H5N1	2.3.2.1c	Asia / Japan / Miyazaki	EastAsia	Anseriformes	WildAns	2011-02-01	NCBI	na
GISAID	EPI340854	A/tufted_duck/Fukushima/4/2011	A / H5N1	2.3.2.1c	Asia / Japan / Fukushima	EastAsia	Anseriformes	WildAns	2011-01	NCBI	na
GISAID	EPI318111	A/duck/Hokkaido/28/2011	A / H5N1	2.3.2.1c	Asia / Japan	EastAsia	Anseriformes	DomAns	2011-03-11	NCBI	na
GISAID	EPI893505	A/duck/Vietnam/HU3-16/2015	A / H5N1	2.3.2.1c	Asia / Vietnam	EastAsia	Anseriformes	DomAns	2015-08-15	NCBI	na
GISAID	EPI840517	A/duck/Vietnam/QT1730/2013	A / H5N1	2.3.2.1c	Asia / Vietnam	EastAsia	Anseriformes	DomAns	2013-01-24	NCBI	na
GISAID	EPI589835	A/duck/Quang_Ninh/15c111/2013	A / H5N1	2.3.2.1c	Asia / Vietnam	EastAsia	Anseriformes	DomAns	2013-04-13	NCBI	na
GISAID	EPI417778	A/duck/Vietnam/OIE-2211/2012	A / H5N1	2.3.2.1c	Asia / Vietnam	EastAsia	Anseriformes	DomAns	2012-08-11	NCBI	na
GISAID	EPI325623	A/Mallard_duck/Korea/W404/2011	A / H5N1	2.3.2.1c	Asia / Korea, Republic of	EastAsia	Anseriformes	WildAns	2011-01	NCBI	na
GISAID	EPI531373	A/hill_myna/Heilongjiang/0704/2012	A / H5N1	2.3.2.1c	Asia / China	EastAsia	Passeriformes	WildOthers	2012-07-04	NCBI	na
GISAID	EPI893488	A/Muscovy_duck/Vietnam/HU3-97/2015	A / H5N1	2.3.2.1c	Asia / Vietnam	EastAsia	Anseriformes	WildAns	2015-08-15	NCBI	na
GISAID	EPI567109	A/muscovy_duck/Long_An/89/2014	A / H5N1	2.3.2.1c	Asia / Vietnam	EastAsia	Anseriformes	WildAns	2014-07-12	NCBI	na
GISAID	EPI567084	A/muscovy_duck/Long_An/87/2014	A / H5N1	2.3.2.1c	Asia / Vietnam	EastAsia	Anseriformes	WildAns	2014-07-12	NCBI	na
GISAID	EPI567070	A/muscovy_duck/Vietnam/LBM670/2014	A / H5N1	2.3.2.1c	Asia / Vietnam	EastAsia	Anseriformes	WildAns	2014-06-04	NCBI	na
GISAID	EPI567050	A/muscovy_duck/Vietnam/LBM669/2014	A / H5N1	2.3.2.1c	Asia / Vietnam	EastAsia	Anseriformes	WildAns	2014-06-04	NCBI	na
GISAID	EPI559108	A/muscovy_duck/Vietnam/NCVD-KA395/2012	A / H5N1	2.3.2.1c	Asia / Vietnam	EastAsia	Anseriformes	WildAns	2012-10-15	NCBI	na
GISAID	EPI471131	A/muscovy_duck/Vietnam/LBM438/2013	A / H5N1	2.3.2.1c	Asia / Vietnam	EastAsia	Anseriformes	WildAns	2013-06-05	NCBI	na
GISAID	EPI461536	A/muscovy_duck/Vietnam/LBM344/2013	A / H5N1	2.3.2.1c	Asia / Vietnam	EastAsia	Anseriformes	WildAns	2013-02-06	NCBI	na
GISAID	EPI460932	A/muscovy_duck/Quanh_Ninh/49/2013	A / H5N1	2.3.2.1c	Asia / Vietnam	EastAsia	Anseriformes	WildAns	2013-05-09	NCBI	na
GISAID	EPI459864	A/muscovy_duck/Vietnam/LBM330/2013	A / H5N1	2.3.2.1c	Asia / Vietnam	EastAsia	Anseriformes	WildAns	2013-01-07	NCBI	na
GISAID	EPI300763	A/common_goldeneye/Mongolia/X60/2009	A / H5N1	2.3.2.1c	Asia / Mongolia	CentralAsia	Anseriformes	WildAns	2009-08	NCBI	na
GISAID	EPI447463	A/mandarin_duck/Korea/PSC24-24/2010	A / H5N1	2.3.2.1c	Asia / Korea, Republic of	EastAsia	Anseriformes	WildAns	2010-12-28	NCBI	na
GISAID	EPI318122	A/peregrine_falcon/Aomori/7/2011	A / H5N1	2.3.2.1c	Asia / Japan	EastAsia	Falconidae	WildOthers	2011-03-15	NCBI	na
GISAID	EPI681274	A/goose/Zhejiang/727098/2014	A / H5N1	2.3.2.1c	Asia / China	EastAsia	Anseriformes	DomAns	2014-07-27	NCBI	na
GISAID	EPI620925	A/bar-headed_goose/Mongolia/X53/2009	A / H5N1	2.3.2.1c	Asia / Mongolia	CentralAsia	Anseriformes	WildAns	2009	NCBI	na
GISAID	EPI395412	A/black_headed_gull/Tottori/1-009/2011	A / H5N1	2.3.2.1c	Asia / Japan / Tottori	EastAsia	Charadriiformes	WildOthers	2011-01-19	NCBI	na
GISAID	EPI269982	A/whooper_swan/Mongolia/11/2010	A / H5N1	2.3.2.1c	Asia / Mongolia	CentralAsia	Anseriformes	WildAns	2010	NCBI	na
GISAID	EPI631920	A/rook/Dovolnoe/50/2015	A / H5N1	2.3.2.1c	Europe / Russian Federation / Novosibirsk Oblast / Dovolnoe	CentralAsia	Passeriformes	WildOthers	2015-05-07	State Research Center of Virology and Biotechnology (VECTOR)	State Research Center of Virology and Biotechnology (VECTOR)
GISAID	EPI603577	A/Quail/Dubai/AR3445-25043/2014	A / H5N1	2.3.2.1c	Asia / United Arab Emirates	MiddleEast	Galliformes	DomGal	2014-12-07	Friedrich-Loeffler-Institut	na
GISAID	EPI398780	A/hooded_crane/Kagoshima/110214-3/2011	A / H5N1	2.3.2.1c	Asia / Japan / Kagoshima	EastAsia	Gruiformes	WildOthers	2011	NCBI	na
GISAID	EPI398759	A/hooded_crane/Kagoshima/4612J001/2010	A / H5N1	2.3.2.1c	Asia / Japan / Kagoshima	EastAsia	Gruiformes	WildOthers	2010	NCBI	na
GISAID	EPI395409	A/grey_heron/Oita/4402B069/2011	A / H5N1	2.3.2.1c	Asia / Japan / Oita	EastAsia	Pelecaniformes	WildOthers	2011-02-15	NCBI	na
GISAID	EPI940807	A/wild_bird/Jiangsu/H416/2015	A / H5N1	2.3.2.1c	Asia / China	EastAsia	Anseriformes	WildAns	2015-04-05	NCBI	na
GISAID	EPI898523	A/muscovy_duck/Vietnam/NCVD-15A11/2015	A / H5N1	2.3.2.1c	Asia / Vietnam	EastAsia	Anseriformes	WildAns	2015-01-24	NCBI	na
GISAID	EPI806536	A/domestic_bird/Burkina_Faso/15VIR1774-22/2015	A / H5N1	2.3.2.1c	Africa / Burkina Faso	WestAfrica	Galliformes	DomGal	2015-03-10	NCBI	na
GISAID	EPI296699	A/grebe/Tyva/2/2010	A / H5N1	2.3.2.1c	Europe / Russian Federation	CentralAsia	Podicipediformes	WildOthers	2010-06-22	NCBI	na
GISAID	EPI283257	A/great_crested_grebe/Tyva/22/2010	A / H5N1	2.3.2.1c	Europe / Russian Federation	CentralAsia	Podicipediformes	WildOthers	2010-06	NCBI	na
GISAID	EPI898489	A/chicken/Vietnam/NCVD14-A498/2014	A / H5N1	2.3.2.1c	Asia / Vietnam	EastAsia	Galliformes	DomGal	2014-03-17	NCBI	na
GISAID	EPI898407	A/chicken/Vietnam/NCVD14-A390/2014	A / H5N1	2.3.2.1c	Asia / Vietnam	EastAsia	Galliformes	DomGal	2014-08-06	NCBI	na
GISAID	EPI837297	A/chicken/Lebanon/157/2016	A / H5N1	2.3.2.1c	Asia / Lebanon	MiddleEast	Galliformes	DomGal	2016-06	NCBI	na
GISAID	EPI806604	A/chicken/Ivory_Coast/15VIR2742-5/2015	A / H5N1	2.3.2.1c	Africa / Cote d'Ivoire	WestAfrica	Galliformes	DomGal	2015-04-30	NCBI	na
GISAID	EPI806510	A/chicken/Burkina_Faso/15VIR1774-2/2015	A / H5N1	2.3.2.1c	Africa / Burkina Faso	WestAfrica	Galliformes	DomGal	2015-03-12	NCBI	na
GISAID	EPI806407	A/chicken/Ghana/15VIR2588-5/2015	A / H5N1	2.3.2.1c	Africa / Ghana	WestAfrica	Galliformes	DomGal	2015-05	NCBI	na
GISAID	EPI806391	A/chicken/Ghana/15VIR2588-11/2015	A / H5N1	2.3.2.1c	Africa / Ghana	WestAfrica	Galliformes	DomGal	2015-05-04	NCBI	na
GISAID	EPI806367	A/chicken/Niger/15VIR2060-7/2015	A / H5N1	2.3.2.1c	Africa / Niger	WestAfrica	Galliformes	DomGal	2015-04-02	NCBI	na
GISAID	EPI806327	A/chicken/Niger/15VIR2060-1/2015	A / H5N1	2.3.2.1c	Africa / Niger	WestAfrica	Galliformes	DomGal	2015-04-02	NCBI	na
GISAID	EPI401569	A/chicken/Chiba/1/2011	A / H5N1	2.3.2.1c	Asia / Japan / Chiba	EastAsia	Galliformes	DomGal	2011-03	NCBI	na
GISAID	EPI401519	A/chicken/Miyazaki/TA3/2011	A / H5N1	2.3.2.1c	Asia / Japan / Miyazaki	EastAsia	Galliformes	DomGal	2011-01	NCBI	na
GISAID	EPI401516	A/chicken/Miyazaki/T10/2011	A / H5N1	2.3.2.1c	Asia / Japan / Miyazaki	EastAsia	Galliformes	DomGal	2011-01	NCBI	na
GISAID	EPI946753	A/chicken/Japan/AQ-HE79/2015	A / H5N1	2.3.2.1c	Asia / Japan	EastAsia	Galliformes	DomGal	2015-08-03	NCBI	na
GISAID	EPI899015	A/duck/Vietnam/NCVD-02-216/2013	A / H5N1	2.3.2.1c	Asia / Vietnam	EastAsia	Anseriformes	DomAns	2013-02-05	NCBI	na
GISAID	EPI898898	A/duck/Vietnam/NCVD-0170/2013	A / H5N1	2.3.2.1c	Asia / Vietnam	EastAsia	Anseriformes	DomAns	2013-01-14	NCBI	na
GISAID	EPI898865	A/duck/Vietnam/NCVD-0033/2012	A / H5N1	2.3.2.1c	Asia / Vietnam	EastAsia	Anseriformes	DomAns	2012-12-17	NCBI	na
GISAID	EPI898719	A/duck/Vietnam/NCVD-2736/2013	A / H5N1	2.3.2.1c	Asia / Vietnam	EastAsia	Anseriformes	DomAns	2013-01-25	NCBI	na
GISAID	EPI898424	A/duck/Vietnam/NCVD14-A451/2014	A / H5N1	2.3.2.1c	Asia / Vietnam	EastAsia	Anseriformes	DomAns	2014-02-06	NCBI	na
GISAID	EPI827075	A/duck/Vietnam/NCVD1584/2012_NIBRG-301	A / H5N1	2.3.2.1c	Asia / Vietnam	EastAsia	Anseriformes	DomAns	2016-08-31	National Institute for Biological Standards and Control (NIBSC)	na
GISAID	EPI806455	A/duck/Ghana/15VIR5480-24/2015	A / H5N1	2.3.2.1c	Africa / Ghana	WestAfrica	Anseriformes	DomAns	2015-07-27	NCBI	na
GISAID	EPI775104	A/domestic_duck/VinhLong/0185/2013	A / H5N1	2.3.2.1c	Asia / Vietnam	EastAsia	Anseriformes	DomAns	2013-11-11	NCBI	na
GISAID	EPI775066	A/domestic_duck/LongAn/0183/2013	A / H5N1	2.3.2.1c	Asia / Vietnam	EastAsia	Anseriformes	DomAns	2013-08-13	NCBI	na
GISAID	EPI682909	A/duck/Wenzhou/HAYXLG10/2015	A / H5N1	2.3.2.1c	Asia / China	EastAsia	Anseriformes	DomAns	2015-01	NCBI	na
GISAID	EPI681272	A/duck/Zhejiang/1220092/2014	A / H5N1	2.3.2.1c	Asia / China	EastAsia	Anseriformes	DomAns	2014-12-20	NCBI	na
GISAID	EPI545448	A/duck/Khanhhoa/CVVI-23/2013	A / H5N1	2.3.2.1c	Asia / Vietnam	EastAsia	Anseriformes	DomAns	2013-03-30	NCBI	na
GISAID	EPI545430	A/duck/Khanhhoa/CVVI-05/2013	A / H5N1	2.3.2.1c	Asia / Vietnam	EastAsia	Anseriformes	DomAns	2013-01-07	NCBI	na
GISAID	EPI401571	A/mandarin_duck/Miyazaki/22M-765/2011	A / H5N1	2.3.2.1c	Asia / Japan / Miyazaki	EastAsia	Anseriformes	WildAns	2011-03	NCBI	na
GISAID	EPI395453	A/mandarin_duck/Miyazaki/22M765/2011	A / H5N1	2.3.2.1c	Asia / Japan / Miyazaki	EastAsia	Anseriformes	WildAns	2011-02-14	NCBI	na
GISAID	EPI395405	A/tufted_duck/Shimane/3203A004/2011	A / H5N1	2.3.2.1c	Asia / Japan / Shimane	EastAsia	Anseriformes	WildAns	2011-03-06	NCBI	na
GISAID	EPI314812	A/mandarin_duck/Korea/K10-485/2010	A / H5N1	2.3.2.1c	Asia / Korea, Republic of	EastAsia	Anseriformes	WildAns	2010-12-29	NCBI	na
GISAID	EPI314810	A/mandarin_duck/Korea/K10-480/2010	A / H5N1	2.3.2.1c	Asia / Korea, Republic of	EastAsia	Anseriformes	WildAns	2010-12-29	NCBI	na
GISAID	EPI840339	A/duck/Vietnam/QT1726/2013	A / H5N1	2.3.2.1c	Asia / Vietnam	EastAsia	Anseriformes	DomAns	2013-05-24	NCBI	na
GISAID	EPI840472	A/duck/Vietnam/QT1728/2013	A / H5N1	2.3.2.1c	Asia / Vietnam	EastAsia	Anseriformes	DomAns	2013-05-24	NCBI	na
GISAID	EPI459257	A/duck/Quanh_Ninh/21/2013	A / H5N1	2.3.2.1c	Asia / Vietnam	EastAsia	Anseriformes	DomAns	2013-04-10	NCBI	na
GISAID	EPI589829	A/muscovy_duck/Quang_Ninh/7c121/2013	A / H5N1	2.3.2.1c	Asia / Vietnam	EastAsia	Anseriformes	WildAns	2013-04-13	NCBI	na
GISAID	EPI567077	A/muscovy_duck/Long_An/86/2014	A / H5N1	2.3.2.1c	Asia / Vietnam	EastAsia	Anseriformes	WildAns	2014-07-12	NCBI	na
GISAID	EPI567044	A/muscovy_duck/Vietnam/LBM668/2014	A / H5N1	2.3.2.1c	Asia / Vietnam	EastAsia	Anseriformes	WildAns	2014-06-04	NCBI	na
GISAID	EPI460940	A/muscovy_duck/Vietnam/LBM398/2013	A / H5N1	2.3.2.1c	Asia / Vietnam	EastAsia	Anseriformes	WildAns	2013-04-09	NCBI	na
GISAID	EPI438142	A/muscovy_duck/Vietnam/LBM315/2012	A / H5N1	2.3.2.1c	Asia / Vietnam	EastAsia	Anseriformes	WildAns	2012	NCBI	na
GISAID	EPI424172	A/muscovy_duck/Vietnam/LBM227/2012	A / H5N1	2.3.2.1c	Asia / Vietnam	EastAsia	Anseriformes	WildAns	2012	NCBI	na
GISAID	EPI893488	A/Muscovy_duck/Vietnam/HU3-97/2015	A / H5N1	2.3.2.1c	Asia / Vietnam	EastAsia	Anseriformes	WildAns	2015-08-15	NCBI	na
GISAID	EPI1209058	A/duck/Cameroon/16VIR3791-21/2016	A / H5N1	2.3.2.1c	Africa / Cameroon	WestAfrica	Anseriformes	DomAns	2016-05-30	NCBI	na
GISAID	EPI1308330	A/duck/Nigeria/16VIR5840-2/2015	A / H5N1	2.3.2.1c	Africa / Nigeria	WestAfrica	Anseriformes	DomAns	2015-01-14	NCBI	na
GISAID	EPI806588	A/duck/Ivory_Coast/15VIR2742-2/2015	A / H5N1	2.3.2.1c	Africa / Cote d'Ivoire	WestAfrica	Anseriformes	DomAns	2015-04-13	NCBI	na
GISAID	EPI806455	A/duck/Ghana/15VIR5480-24/2015	A / H5N1	2.3.2.1c	Africa / Ghana	WestAfrica	Anseriformes	DomAns	2015-07-27	NCBI	na
GISAID	EPI1308293	A/duck/Nigeria/16VIR5840-83/2016	A / H5N1	2.3.2.1c	Africa / Nigeria	WestAfrica	Anseriformes	DomAns	2016-01-11	NCBI	na
GISAID	EPI1398258	A/duck/Ghana/16VIR4304-21/2016	A / H5N1	2.3.2.1c	Africa / Ghana	WestAfrica	Anseriformes	DomAns	2016-06-10	Istituto Zooprofilattico Sperimentale Delle Venezie	Veterinary Services Directorate, Ministry of Food and Agriculture	Generated in this study
GISAID	EPI903332	A/duck/Togo/16VIR6560-10/2016	A / H5N1	2.3.2.1c	Africa / Togo	WestAfrica	Anseriformes	DomAns	2016-08-23	Istituto Zooprofilattico Sperimentale Delle Venezie	Ministère de l´Agriculture de l´Elevage et de la Pêche
GISAID	EPI643194	A/chicken/Ghana/FJ152511/2015	A / H5N1	2.3.2.1c	Africa / Ghana	WestAfrica	Galliformes	DomGal	2015	Crick Worldwide Influenza Centre	University of Ghana
GISAID	EPI1209042	A/chicken/Cameroon/16VIR3791-12/2016	A / H5N1	2.3.2.1c	Africa / Cameroon	WestAfrica	Galliformes	DomGal	2016-05-23	NCBI	na
GISAID	EPI1209050	A/chicken/Cameroon/16VIR3791-16/2016	A / H5N1	2.3.2.1c	Africa / Cameroon	WestAfrica	Galliformes	DomGal	2016-06-14	NCBI	na
GISAID	EPI1209066	A/chicken/Cameroon/16VIR3791-22/2016	A / H5N1	2.3.2.1c	Africa / Cameroon	WestAfrica	Galliformes	DomGal	2016-06-01	NCBI	na
GISAID	EPI806611	A/chicken/Nigeria/15VIR339-1/2015	A / H5N1	2.3.2.1c	Africa / Nigeria	WestAfrica	Galliformes	DomGal	2015-01-02	NCBI	na
GISAID	EPI1308733	A/chicken/Nigeria/16VIR5840-5/2015	A / H5N1	2.3.2.1c	Africa / Nigeria	WestAfrica	Galliformes	DomGal	2015-01-17	NCBI	na
GISAID	EPI1308935	A/chicken/Nigeria/16VIR5840-15/2015	A / H5N1	2.3.2.1c	Africa / Nigeria	WestAfrica	Galliformes	DomGal	2015-01-29	NCBI	na
GISAID	EPI1308940	A/chicken/Nigeria/16VIR5840-20/2015	A / H5N1	2.3.2.1c	Africa / Nigeria	WestAfrica	Galliformes	DomGal	2015-02-04	NCBI	na
GISAID	EPI1308885	A/chicken/Nigeria/16VIR5840-23/2015	A / H5N1	2.3.2.1c	Africa / Nigeria	WestAfrica	Galliformes	DomGal	2015-02-08	NCBI	na
GISAID	EPI1308838	A/chicken/Nigeria/16VIR5840-33/2015	A / H5N1	2.3.2.1c	Africa / Nigeria	WestAfrica	Galliformes	DomGal	2015-02-18	NCBI	na
GISAID	EPI1308784	A/chicken/Nigeria/16VIR5840-34/2015	A / H5N1	2.3.2.1c	Africa / Nigeria	WestAfrica	Galliformes	DomGal	2015-02-18	NCBI	na
GISAID	EPI1308785	A/chicken/Nigeria/16VIR5840-35/2015	A / H5N1	2.3.2.1c	Africa / Nigeria	WestAfrica	Galliformes	DomGal	2015-02-22	NCBI	na
GISAID	EPI1308788	A/chicken/Nigeria/16VIR5840-38/2015	A / H5N1	2.3.2.1c	Africa / Nigeria	WestAfrica	Galliformes	DomGal	2015-02-23	NCBI	na
GISAID	EPI1308789	A/chicken/Nigeria/16VIR5840-39/2015	A / H5N1	2.3.2.1c	Africa / Nigeria	WestAfrica	Galliformes	DomGal	2015-02-27	NCBI	na
GISAID	EPI1304956	A/chicken/Nigeria/16VIR5840-40/2015	A / H5N1	2.3.2.1c	Africa / Nigeria	WestAfrica	Galliformes	DomGal	2015-02-27	NCBI	na
GISAID	EPI806503	A/chicken/Burkina_Faso/15VIR1774-1/2015	A / H5N1	2.3.2.1c	Africa / Burkina Faso	WestAfrica	Galliformes	DomGal	2015-03-12	NCBI	na
GISAID	EPI806510	A/chicken/Burkina_Faso/15VIR1774-2/2015	A / H5N1	2.3.2.1c	Africa / Burkina Faso	WestAfrica	Galliformes	DomGal	2015-03-12	NCBI	na
GISAID	EPI1304958	A/chicken/Nigeria/16VIR5840-42/2015	A / H5N1	2.3.2.1c	Africa / Nigeria	WestAfrica	Galliformes	DomGal	2015-03-13	NCBI	na
GISAID	EPI806526	A/chicken/Burkina_Faso/15VIR1774-36/2015	A / H5N1	2.3.2.1c	Africa / Burkina Faso	WestAfrica	Galliformes	DomGal	2015-03-23	NCBI	na
GISAID	EPI806511	A/chicken/Burkina_Faso/15VIR1774-33/2015	A / H5N1	2.3.2.1c	Africa / Burkina Faso	WestAfrica	Galliformes	DomGal	2015-03-23	NCBI	na
GISAID	EPI806511	A/chicken/Burkina_Faso/15VIR1774-33/2015	A / H5N1	2.3.2.1c	Africa / Burkina Faso	WestAfrica	Galliformes	DomGal	2015-03-23	NCBI	na
GISAID	EPI806526	A/chicken/Burkina_Faso/15VIR1774-36/2015	A / H5N1	2.3.2.1c	Africa / Burkina Faso	WestAfrica	Galliformes	DomGal	2015-03-23	NCBI	na
GISAID	EPI1308734	A/chicken/Nigeria/16VIR5840-47/2015	A / H5N1	2.3.2.1c	Africa / Nigeria	WestAfrica	Galliformes	DomGal	2015-03-23	NCBI	na
GISAID	EPI1308737	A/chicken/Nigeria/16VIR5840-50/2015	A / H5N1	2.3.2.1c	Africa / Nigeria	WestAfrica	Galliformes	DomGal	2015-03-24	NCBI	na
GISAID	EPI1308736	A/chicken/Nigeria/16VIR5840-49/2015	A / H5N1	2.3.2.1c	Africa / Nigeria	WestAfrica	Galliformes	DomGal	2015-03-25	NCBI	na
GISAID	EPI1308683	A/chicken/Nigeria/16VIR5840-52/2015	A / H5N1	2.3.2.1c	Africa / Nigeria	WestAfrica	Galliformes	DomGal	2015-03-27	NCBI	na
GISAID	EPI1308684	A/chicken/Nigeria/16VIR5840-53/2015	A / H5N1	2.3.2.1c	Africa / Nigeria	WestAfrica	Galliformes	DomGal	2015-03-30	NCBI	na
GISAID	EPI1308685	A/chicken/Nigeria/16VIR5840-54/2015	A / H5N1	2.3.2.1c	Africa / Nigeria	WestAfrica	Galliformes	DomGal	2015-03-30	NCBI	na
GISAID	EPI806335	A/chicken/Niger/15VIR2060-12/2015	A / H5N1	2.3.2.1c	Africa / Niger	WestAfrica	Galliformes	DomGal	2015-04-02	NCBI	na
GISAID	EPI806367	A/chicken/Niger/15VIR2060-7/2015	A / H5N1	2.3.2.1c	Africa / Niger	WestAfrica	Galliformes	DomGal	2015-04-02	NCBI	na
GISAID	EPI806327	A/chicken/Niger/15VIR2060-1/2015	A / H5N1	2.3.2.1c	Africa / Niger	WestAfrica	Galliformes	DomGal	2015-04-02	NCBI	na
GISAID	EPI806375	A/chicken/Niger/15VIR2060-8/2015	A / H5N1	2.3.2.1c	Africa / Niger	WestAfrica	Galliformes	DomGal	2015-04-02	NCBI	na
GISAID	EPI806352	A/chicken/Niger/15VIR2060-5/2015	A / H5N1	2.3.2.1c	Africa / Niger	WestAfrica	Galliformes	DomGal	2015-04-02	NCBI	na
GISAID	EPI641671	A/chicken/Niger/15VIR2060-6/2015	A / H5N1	2.3.2.1c	Africa / Niger	WestAfrica	Galliformes	DomGal	2015-04-02	NCBI	na
GISAID	EPI632942	A/chicken/Ghana/15VIR2588-9/2015	A / H5N1	2.3.2.1c	Africa / Ghana	WestAfrica	Galliformes	DomGal	2015-04-04	Istituto Zooprofilattico Sperimentale Delle Venezie	na
GISAID	EPI806391	A/chicken/Ghana/15VIR2588-11/2015	A / H5N1	2.3.2.1c	Africa / Ghana	WestAfrica	Galliformes	DomGal	2015-04-04	NCBI	na
GISAID	EPI806419	A/chicken/Ghana/15VIR2588-8/2015	A / H5N1	2.3.2.1c	Africa / Ghana	WestAfrica	Galliformes	DomGal	2015-04-08	NCBI	na
GISAID	EPI806596	A/chicken/Ivory_Coast/15VIR2742-3/2015	A / H5N1	2.3.2.1c	Africa / Cote d'Ivoire	WestAfrica	Galliformes	DomGal	2015-04-13	NCBI	na
GISAID	EPI1308687	A/chicken/Nigeria/16VIR5840-56/2015	A / H5N1	2.3.2.1c	Africa / Nigeria	WestAfrica	Galliformes	DomGal	2015-04-14	NCBI	na
GISAID	EPI1308688	A/chicken/Nigeria/16VIR5840-57/2015	A / H5N1	2.3.2.1c	Africa / Nigeria	WestAfrica	Galliformes	DomGal	2015-04-23	NCBI	na
GISAID	EPI1308634	A/chicken/Nigeria/16VIR5840-58/2015	A / H5N1	2.3.2.1c	Africa / Nigeria	WestAfrica	Galliformes	DomGal	2015-04-24	NCBI	na
GISAID	EPI806604	A/chicken/Ivory_Coast/15VIR2742-5/2015	A / H5N1	2.3.2.1c	Africa / Cote d'Ivoire	WestAfrica	Galliformes	DomGal	2015-04-30	NCBI	na
GISAID	EPI1398261	A/chicken/Ivory_Coast/15VIR2742-6/2015	A / H5N1	2.3.2.1c	Africa / Cote d'Ivoire	WestAfrica	Galliformes	DomGal	2015-04-30	Istituto Zooprofilattico Sperimentale Delle Venezie	Laboratoire National D’Appui au Développement Agricole	Generated in this study
GISAID	EPI806391	A/chicken/Ghana/15VIR2588-11/2015	A / H5N1	2.3.2.1c	Africa / Ghana	WestAfrica	Galliformes	DomGal	2015-05-04	NCBI	na
GISAID	EPI806419	A/chicken/Ghana/15VIR2588-8/2015	A / H5N1	2.3.2.1c	Africa / Ghana	WestAfrica	Galliformes	DomGal	2015-05-08	NCBI	na
GISAID	EPI770664	A/chicken/Ghana/29/2015	A / H5N1	2.3.2.1c	Africa / Ghana	WestAfrica	Galliformes	DomGal	2015-05-22	Crick Worldwide Influenza Centre	University of Ghana
GISAID	EPI770632	A/chicken/Ghana/20/2015	A / H5N1	2.3.2.1c	Africa / Ghana	WestAfrica	Galliformes	DomGal	2015-07-27	Crick Worldwide Influenza Centre	University of Ghana
GISAID	EPI806420	A/chicken/Ghana/15VIR5480-12/2015	A / H5N1	2.3.2.1c	Africa / Ghana	WestAfrica	Galliformes	DomGal	2015-07-27	NCBI	na
GISAID	EPI806465	A/chicken/Ghana/15VIR5480-3/2015	A / H5N1	2.3.2.1c	Africa / Ghana	WestAfrica	Galliformes	DomGal	2015-07-28	NCBI	na
GISAID	EPI770704	A/chicken/Ghana/41/2015	A / H5N1	2.3.2.1c	Africa / Ghana	WestAfrica	Galliformes	DomGal	2015-08-07	Crick Worldwide Influenza Centre	University of Ghana
GISAID	EPI770680	A/chicken/Ghana/46/2015	A / H5N1	2.3.2.1c	Africa / Ghana	WestAfrica	Galliformes	DomGal	2015-08-07	Crick Worldwide Influenza Centre	University of Ghana
GISAID	EPI1308639	A/chicken/Nigeria/16VIR5840-63/2015	A / H5N1	2.3.2.1c	Africa / Nigeria	WestAfrica	Galliformes	DomGal	2015-08-10	NCBI	na
GISAID	EPI1308586	A/chicken/Nigeria/16VIR5840-67/2015	A / H5N1	2.3.2.1c	Africa / Nigeria	WestAfrica	Galliformes	DomGal	2015-08-22	NCBI	na
GISAID	EPI1308587	A/chicken/Nigeria/16VIR5840-68/2015	A / H5N1	2.3.2.1c	Africa / Nigeria	WestAfrica	Galliformes	DomGal	2015-08-24	NCBI	na
GISAID	EPI1308588	A/chicken/Nigeria/16VIR5840-69/2015	A / H5N1	2.3.2.1c	Africa / Nigeria	WestAfrica	Galliformes	DomGal	2015-09-17	NCBI	na
GISAID	EPI1308535	A/chicken/Nigeria/16VIR5840-70/2015	A / H5N1	2.3.2.1c	Africa / Nigeria	WestAfrica	Galliformes	DomGal	2015-09-30	NCBI	na
GISAID	EPI1308292	A/turkey/Nigeria/16VIR5840-79/2016	A / H5N1	2.3.2.1c	Africa / Nigeria	WestAfrica	Galliformes	DomGal	2016-01-06	NCBI	na
GISAID	EPI1308432	A/chicken/Nigeria/16VIR5840-82/2016	A / H5N1	2.3.2.1c	Africa / Nigeria	WestAfrica	Galliformes	DomGal	2016-01-14	NCBI	na
GISAID	EPI1308437	A/chicken/Nigeria/16VIR5840-88/2016	A / H5N1	2.3.2.1c	Africa / Nigeria	WestAfrica	Galliformes	DomGal	2016-02-01	NCBI	na
GISAID	EPI1308386	A/chicken/Nigeria/16VIR5840-92/2016	A / H5N1	2.3.2.1c	Africa / Nigeria	WestAfrica	Galliformes	DomGal	2016-03-04	NCBI	na
GISAID	EPI1308387	A/chicken/Nigeria/16VIR5840-93/2016	A / H5N1	2.3.2.1c	Africa / Nigeria	WestAfrica	Galliformes	DomGal	2016-03-07	NCBI	na
GISAID	EPI1398283	A/chicken/Niger/16VIR2650-1/2016	A / H5N1	2.3.2.1c	Africa / Niger	WestAfrica	Galliformes	DomGal	2016-03-08	Istituto Zooprofilattico Sperimentale Delle Venezie	Laboratoire Central de l'Elevage (LABOCEL)	Generated in this study
GISAID	EPI834451	A/chicken/Niger/16VIR2650-7/2016	A / H5N1	2.3.2.1c	Africa / Niger	WestAfrica	Galliformes	DomGal	2016-03-08	Istituto Zooprofilattico Sperimentale Delle Venezie	Laboratoire Central de l’Elevage (LABOCEL)
GISAID	EPI1308334	A/chicken/Nigeria/16VIR5840-96/2016	A / H5N1	2.3.2.1c	Africa / Nigeria	WestAfrica	Galliformes	DomGal	2016-03-10	NCBI	na
GISAID	EPI1398275	A/guinea_fowl/Nigeria/16VIR5840-98/2016	A / H5N1	2.3.2.1c	Africa / Nigeria	WestAfrica	Galliformes	DomGal	2016-03-19	Istituto Zooprofilattico Sperimentale Delle Venezie	National Veterinary Research Institute	Generated in this study
GISAID	EPI1308336	A/chicken/Nigeria/16VIR5840-99/2016	A / H5N1	2.3.2.1c	Africa / Nigeria	WestAfrica	Galliformes	DomGal	2016-04-02	NCBI	na
GISAID	EPI1398254	A/chicken/Ghana/16VIR4304-9/2016	A / H5N1	2.3.2.1c	Africa / Ghana	WestAfrica	Galliformes	DomGal	2016-04-08	Istituto Zooprofilattico Sperimentale Delle Venezie	Veterinary Services Directorate, Ministry of Food and Agriculture	Generated in this study
GISAID	EPI824740	A/chicken/Ghana/16VIR4304-5/2016	A / H5N1	2.3.2.1c	Africa / Ghana	WestAfrica	Galliformes	DomGal	2016-04-13	Istituto Zooprofilattico Sperimentale Delle Venezie	Veterinary Services Directorate, Ministry of Food and Agriculture
GISAID	EPI1398259	A/guinea_fowl/Ghana/16VIR4304-25/2016	A / H5N1	2.3.2.1c	Africa / Ghana	WestAfrica	Galliformes	DomGal	2016-06-10	Istituto Zooprofilattico Sperimentale Delle Venezie	Veterinary Services Directorate, Ministry of Food and Agriculture	Generated in this study
GISAID	EPI1398256	A/chicken/Ghana/16VIR4304-42/2016	A / H5N1	2.3.2.1c	Africa / Ghana	WestAfrica	Galliformes	DomGal	2016-06-10	Istituto Zooprofilattico Sperimentale Delle Venezie	Veterinary Services Directorate, Ministry of Food and Agriculture	Generated in this study
GISAID	EPI1398281	A/chicken/Togo/16VIR6560-6/2016	A / H5N1	2.3.2.1c	Africa / Togo	WestAfrica	Galliformes	DomGal	2016-08-19	Istituto Zooprofilattico Sperimentale Delle Venezie	Ministère de l´Agriculture de l´Elevage et de la Pêche	Generated in this study
GISAID	EPI806399	A/chicken/Ghana/15VIR2588-4/2015	A / H5N1	2.3.2.1c	Africa / Ghana	WestAfrica	Galliformes	DomGal	2015-05	NCBI	na
GISAID	EPI806407	A/chicken/Ghana/15VIR2588-5/2015	A / H5N1	2.3.2.1c	Africa / Ghana	WestAfrica	Galliformes	DomGal	2015-05	NCBI	na
GISAID	EPI1308333	A/chicken/Nigeria/16VIR5840-91/2016	A / H5N1	2.3.2.1c	Africa / Nigeria	WestAfrica	Galliformes	DomGal	2016-02	NCBI	na
GISAID	EPI603577	A/Quail/Dubai/AR3445-25043/2014	A / H5N1	2.3.2.1c	Asia / United Arab Emirates	MiddleEast	Galliformes	DomGal	2014-12-07	Friedrich-Loeffler-Institut	na
GISAID	EPI336763	A/chicken/Nepal/A136/2010	A / H5N1	2.3.2.1c	Asia / Nepal	SouthAsia	Galliformes	DomGal	2010-02	NCBI	na
GISAID	EPI336761	A/chicken/Nepal/115/2010	A / H5N1	2.3.2.1c	Asia / Nepal	SouthAsia	Galliformes	DomGal	2010-03	NCBI	na
GISAID	EPI336760	A/chicken/Nepal/111/2010	A / H5N1	2.3.2.1c	Asia / Nepal	SouthAsia	Galliformes	DomGal	2010-03	NCBI	na
GISAID	EPI336759	A/chicken/Nepal/105/2010	A / H5N1	2.3.2.1c	Asia / Nepal	SouthAsia	Galliformes	DomGal	2010-03	NCBI	na
GISAID	EPI336758	A/chicken/Nepal/5-1cl/2010	A / H5N1	2.3.2.1c	Asia / Nepal	SouthAsia	Galliformes	DomGal	2010-11	NCBI	na
GISAID	EPI594492	A/chicken/Bulgaria/5409/15	A / H5N1	2.3.2.1c	Europe / Bulgaria	EastEU	Galliformes	DomGal	2015-01-30	Animal and Plant Health Agency (APHA)	NDRVMI (National Diagnostic and Research Veterinary Medical Institute)
GISAID	EPI594490	A/chicken/Bulgaria/5407/15	A / H5N1	2.3.2.1c	Europe / Bulgaria	EastEU	Galliformes	DomGal	2015-01-30	Animal and Plant Health Agency (APHA)	NDRVMI (National Diagnostic and Research Veterinary Medical Institute)
GISAID	EPI758785	A/duck/India/03CA01/2015	A / H5N1	2.3.2.1c	Asia / India	SouthAsia	Anseriformes	DomAns	2015-03	NCBI	na
GISAID	EPI758769	A/duck/India/11CA02/2014	A / H5N1	2.3.2.1c	Asia / India	SouthAsia	Anseriformes	DomAns	2014-11	NCBI	na
GISAID	EPI758761	A/duck/India/11CA08/2014	A / H5N1	2.3.2.1c	Asia / India	SouthAsia	Anseriformes	DomAns	2014-11	NCBI	na
GISAID	EPI623563	A/Duck/Dubai/2459/2014	A / H5N1	2.3.2.1c	Asia / United Arab Emirates	MiddleEast	Anseriformes	DomAns	2014-12-01	Friedrich-Loeffler-Institut	na
