# Supplementary material for: Disentangling the role of Africa in the global spread of H5 highly pathogenic avian influenza
Source: Nat Commun. 2019 Nov 22;10:5310. doi: 10.1038/s41467-019-13287-y (PMC6874648; doi:10.1038/s41467-019-13287-y)
Supplement: Supplementary file 11 — Supplementary Data 7 [file 41467_2019_13287_MOESM11_ESM.xlsx]

## Sheet: GLOBAL Epi-based
Supplementary Data 7
Database	HA accession numbers	Isolate_Name	Subtype	Lineage	Location	LocationTrait	Host order	HostTrait	Collection_Date	GISAID Submitting_Lab	GISAID Originating_Lab	Comments
GISAID	EPI1200946	A/grey-headed_gull/Uganda/MUWRP-538/2017	A / H5N8	2.3.4.4-B	Africa / Uganda	CentralAfrica	Charadriiformes	WildOthers	2017-01-04	NCBI
GISAID	EPI1215152	A/Duck/Riyadh/AI2/2017	A / H5N8	2.3.4.4-B	Asia / Saudi Arabia / Riyadh	MiddleEast	Anseriformes	DomAns	2017-12-21	The University of Hong Kong	Center of Influenza Research, School of Public Health, Li Ka Shing Faculty of Medicine, the University of Hong Kong
GISAID	EPI1215168	A/Chicken/Al-Ahsaa/AI7/2017	A / H5N8	2.3.4.4-B	Asia / Saudi Arabia / Al-Ahsaa	MiddleEast	Galliformes	DomGal	2017-12-26	The University of Hong Kong	Center of Influenza Research, School of Public Health, Li Ka Shing Faculty of Medicine, the University of Hong Kong
GISAID	EPI1215184	A/Chicken/Riyadh/A15/2018	A / H5N8	2.3.4.4-B	Asia / Saudi Arabia / Riyadh	MiddleEast	Galliformes	DomGal	2018-01-03	The University of Hong Kong	Center of Influenza Research, School of Public Health, Li Ka Shing Faculty of Medicine, the University of Hong Kong
GISAID	EPI1215453	A/Ornamental_bird/Al-Qasim/AI9/2017	A / H5N8	2.3.4.4-B	Asia / Saudi Arabia / Al-Qasim	MiddleEast	na	na	2017-12-26	The University of Hong Kong	Center of Influenza Research, School of Public Health, Li Ka Shing Faculty of Medicine, the University of Hong Kong
GenBank	MH165524	A/chicken/South_Africa/Villiers/2017	A / H5N8	2.3.4.4-B	Africa / South Africa / Villiers, MPU	SouthAfrica	Galliformes	DomGal	2017-06-19
GenBank	MH165548	A/Egyptian_goose/South_Africa/001/2017	A / H5N8	2.3.4.4-B	Africa / South Africa / Pretoria, GAU	SouthAfrica	Anseriformes	WildAns	2017-07-13
GenBank	MK734297	A/Swift_tern/South_Africa/18010027/2018	A / H5N8	2.3.4.4-B	Africa / South Africa / Betty’s Bay, WC	SouthAfrica	Charadriiformes	WildOthers	2018-01-03
GenBank	MK734295	A/African_penguin/South_Africa/476266/2018	A / H5N8	2.3.4.4-B	Africa / South Africa / Cape Town, WC	SouthAfrica	Sphenisciformes	WildOthers	2018-03-01
GISAID	EPI1104315	A/Swan/South_Africa/S2017/08_0517_P2/2017	A / H5N8	2.3.4.4-B	Africa / South Africa / Province of the Western Cape	SouthAfrica	Anseriformes	WildAns	2017-08-28	National Institute of Communicable Diseases	Western Cape Provincial Veterinary Laboratory
GISAID	EPI1104376	A/Chicken/South_Africa/S2017/09_0184_63/2017	A / H5N8	2.3.4.4-B	Africa / South Africa / Province of the Western Cape	SouthAfrica	Galliformes	DomGal	2017-09-08	National Institute of Communicable Diseases	Western Cape Provincial Veterinary Laboratory
GISAID	EPI1010489	A/green-winged_teal/Egypt/871/2016	A / H5N8	2.3.4.4-B	Africa / Egypt	MiddleEast	Anseriformes	WildAns	2016-12-08	NCBI
GISAID	EPI868854	A/Common-coot/Egypt/CA285/2016	A / H5N8	2.3.4.4-B	Africa / Egypt / Damietta	MiddleEast	Gruiformes	WildOthers	2016-11-26	Animal Health Research Institute	National Laboratory for Veterinary Quality Control on Poultry production- Animal Health Research Inistitute
GISAID	EPI1018180	A/duck/Egypt/SS19/2017	A / H5N8	2.3.4.4-B	Africa / Egypt / Sharqia	MiddleEast	Anseriformes	DomAns	2016-11-26	Animal Health Research Institute	National Laboratory for Veterinary Quality Control on Poultry production- Animal Health Research Inistitute
GISAID	EPI1018207	A/duck/Egypt/F446/2017	A / H5N8	2.3.4.4-B	Africa / Egypt / Cairo	MiddleEast	Anseriformes	DomAns	2017-04-06	Animal Health Research Institute	National Laboratory for Veterinary Quality Control on Poultry production- Animal Health Research Inistitute
GISAID	EPI1176517	A/turkey/Israel/1045/2016	A / H5N8	2.3.4.4-B	Asia / Israel	MiddleEast	Galliformes	DomGal	2016-12-20	NCBI
GISAID	EPI1176518	A/chicken/Israel/881/2016	A / H5N8	2.3.4.4-B	Asia / Israel	MiddleEast	Galliformes	DomGal	2016-12-07	NCBI
GISAID	EPI1176524	A/cormorant/Israel/1035/2016	A / H5N8	2.3.4.4-B	Asia / Israel	MiddleEast	Suliformes	WildOthers	2016-12-19	NCBI
GISAID	EPI1176528	A/great_egret/Israel/1084/2016	A / H5N8	2.3.4.4-B	Asia / Israel	MiddleEast	Pelecaniformes	WildOthers	2016-12-25	NCBI
GISAID	EPI1223835	A/duck/Democratic_Republic_of_the_Congo/17RS882-40/2017	A / H5N8	2.3.4.4-B	Africa / Congo, Democratic Republic of the / Bunia territory	CentralAfrica	Anseriformes	DomAns	2017-05-13	NCBI
GISAID	EPI1223834	A/duck/Democratic_Republic_of_the_Congo/17RS882-33/2017	A / H5N8	2.3.4.4-B	Africa / Congo, Democratic Republic of the / Bunia territory	CentralAfrica	Anseriformes	DomAns	2017-05-14	NCBI
GISAID	EPI1223836	A/duck/Democratic_Republic_of_the_Congo/17RS882-5/2017	A / H5N8	2.3.4.4-B	Africa / Congo, Democratic Republic of the / Bunia territory	CentralAfrica	Anseriformes	DomAns	2017-05-14	NCBI
GISAID	EPI1223833	A/duck/Democratic_Republic_of_the_Congo/17RS882-29/2017	A / H5N8	2.3.4.4-B	Africa / Congo, Democratic Republic of the / Bunia territory	CentralAfrica	Anseriformes	DomAns	2017-05-15	NCBI
GenBank	MH569629	A/duck/Uganda/17RS115-9/2017	A / H5N8	2.3.4.4-B	Africa / Uganda	CentralAfrica	Anseriformes	DomAns	2017-01	NCBI
GenBank	MH569637	A/white_winged_black_tern/Uganda/17RS115-3/2017	A / H5N8	2.3.4.4-B	Africa / Uganda	CentralAfrica	Charadriiformes	WildOthers	2017-01-02	NCBI
GenBank	MH569621	A/chicken/Uganda/17RS115-15/2017	A / H5N8	2.3.4.4-B	Africa / Uganda / Masaka district	CentralAfrica	Galliformes	DomGal	2017-01	NCBI
GISAID	EPI774121	A/Bar-headed_Goose/Qinghai/BTY1-LV/2016	A / H5N8	2.3.4.4-B	Asia / China / Qinghai Province	CentralAsia	Anseriformes	WildAns	2016-05-09	Wuhan Institute of Virology	State Key Laboratory of Virology and Wuhan Institute of Virology, Chinese Academy of Sciences
GISAID	EPI774242	A/Bar-headed_Goose/Qinghai/BTY8-LU/2016	A / H5N8	2.3.4.4-B	Asia / China / Qinghai Province	CentralAsia	Anseriformes	WildAns	2016-05-10	Wuhan Institute of Virology	State Key Laboratory of Virology and Wuhan Institute of Virology, Chinese Academy of Sciences
GISAID	EPI774318	A/Bar-headed_Goose/Qinghai/BTY13-B/2016	A / H5N8	2.3.4.4-B	Asia / China / Qinghai Province	CentralAsia	Anseriformes	WildAns	2016-05-14	Wuhan Institute of Virology	State Key Laboratory of Virology and Wuhan Institute of Virology, Chinese Academy of Sciences
GISAID	EPI774506	A/Great_Black-headed_Gull/Qinghai/YO1-B/2016	A / H5N8	2.3.4.4-B	Asia / China / Qinghai Province	CentralAsia	Anseriformes	WildAns	2016-05-15	Wuhan Institute of Virology	State Key Laboratory of Virology and Wuhan Institute of Virology, Chinese Academy of Sciences
GISAID	EPI774426	A/Brown-headed_Gull/Qinghai/ZTO1-B/2016	A / H5N8	2.3.4.4-B	Asia / China / Qinghai Province	CentralAsia	Charadriiformes	WildOthers	2016-05-01	Wuhan Institute of Virology	State Key Laboratory of Virology and Wuhan Institute of Virology, Chinese Academy of Sciences
GISAID	EPI774458	A/Brown-headed_Gull/Qinghai/ZTO4-B/2016	A / H5N8	2.3.4.4-B	Asia / China / Qinghai Province	CentralAsia	Charadriiformes	WildOthers	2016-05-11	Wuhan Institute of Virology	State Key Laboratory of Virology and Wuhan Institute of Virology, Chinese Academy of Sciences
GISAID	EPI774490	A/Brown-headed_Gull/Qinghai/ZTO6-SP/2016	A / H5N8	2.3.4.4-B	Asia / China / Qinghai Province	CentralAsia	Charadriiformes	WildOthers	2016-05-15	Wuhan Institute of Virology	State Key Laboratory of Virology and Wuhan Institute of Virology, Chinese Academy of Sciences
GISAID	EPI961449	A/gadwall/Kurgan/2442/2016	A / H5N8	2.3.4.4-B	Europe / Russian Federation / Kurgan Oblast	CentralAsia	Anseriformes	WildAns	2016-08-27	State Research Center of Virology and Biotechnology (VECTOR)
GISAID	EPI926613	A/domestic_duck/Siberia/103/2016	A / H5N8	2.3.4.4-B	Europe / Russian Federation / Novosibirsk Oblast	CentralAsia	Anseriformes	DomAns	2016-10-04	Research Institute of Experimental and Clinical Medicine	Research Institute of Experimental and Clinical Medicine
GISAID	EPI926605	A/domestic_duck/Siberia/50K/2016	A / H5N8	2.3.4.4-B	Europe / Russian Federation / Novosibirsk Oblast	CentralAsia	Anseriformes	DomAns	2016-10-10	Research Institute of Experimental and Clinical Medicine
GISAID	EPI925956	A/gadwall/Chany/97/2016	A / H5N8	2.3.4.4-B	Europe / Russian Federation / Novosibirsk Oblast / Chany lake	CentralAsia	Anseriformes	WildAns	2016-09-10	WHO National Influenza Centre Russian Federation	Research Institute of Experimental and Clinical Medicine
GISAID	EPI823748	A/wild_duck/Tyva/35/2016	A / H5N8	2.3.4.4-B	Europe / Russian Federation / Tyva Republic	CentralAsia	Anseriformes	WildAns	2016-05-25	WHO National Influenza Centre Russian Federation	State Research Center of Virology and Biotechnology (VECTOR)
GISAID	EPI823756	A/black-headed_gull/Tyva/41/2016	A / H5N8	2.3.4.4-B	Europe / Russian Federation / Tyva Republic	CentralAsia	Charadriiformes	WildOthers	2016-05-25	WHO National Influenza Centre Russian Federation	State Research Center of Virology and Biotechnology (VECTOR)
GISAID	EPI836606	A/grey_heron_/Uvs-Nuur_Lake/20/2016	A / H5N8	2.3.4.4-B	Europe / Russian Federation / Tyva Republic	CentralAsia	Pelecaniformes	WildOthers	2016-05-25	Research Institute of Experimental and Clinical Medicine	Research Institute of Experimental and Clinical Medicine
GISAID	EPI823460	A/great_crested_grebe/Tyva/34/2016	A / H5N8	2.3.4.4-B	Europe / Russian Federation / Tyva Republic	CentralAsia	Podicipediformes	WildOthers	2016-05-25	WHO National Influenza Centre Russian Federation	State Research Center of Virology and Biotechnology (VECTOR)
GISAID	EPI773757	A/great_crested_grebe/Uvs-Nuur_Lake/341/2016	A / H5N8	2.3.4.4-B	Europe / Russian Federation / Tyva Republic	CentralAsia	Podicipediformes	WildOthers	2016-05-25	Research Institute of Experimental and Clinical Medicine	Research Institute of Experimental and Clinical Medicine
GISAID	EPI762158	A/goose/Eastern_China/CZ/2013	A / H5N8	2.3.4.4-B	Asia / China	EastAsia	Anseriformes	DomAns	2013-11-11	NCBI
GISAID	EPI703599	A/duck/Eastern_China/S1210/2013	A / H5N8	2.3.4.4-B	Asia / China	EastAsia	Anseriformes	DomAns	2013-12-10	NCBI
GISAID	EPI762150	A/duck/Eastern_China/JY/2014	A / H5N8	2.3.4.4-B	Asia / China	EastAsia	Anseriformes	DomAns	2014-01-04	NCBI
GISAID	EPI646105	A/goose/Jiangsu/WX202/2014	A / H5N8	2.3.4.4-B	Asia / China / Jiangsu Provice	EastAsia	Anseriformes	DomAns	2014-02-15	Beijing Institute of Microbiology and Epidemiology	Beijing Institute of Microbiology and Epidemiology
GISAID	EPI675774	A/duck/Liaoning/S1001/2014	A / H5N8	2.3.4.4-B	Asia / China / Liaoning	EastAsia	Anseriformes	DomAns	2014-05-04	Harbin Veterinary Research Institute (CAAS)	Harbin Veterinary Research Institute (CAAS)
GISAID	EPI507673	A/mallard_duck/Shanghai/SH-9/2013	A / H5N8	2.3.4.4-B	Asia / China / Shanghai Municipality	EastAsia	Anseriformes	WildAns	2013-11-18	Institute of Laboratory Animal Sciences, Chinese Academy	Institute of Military Veterinary, Academy of Military Medical Sciences
GISAID	EPI690808	A/goose/Yangzhou/0420/2014	A / H5N8	2.3.4.4-B	Asia / China / Yangzhou	EastAsia	Anseriformes	DomAns	2014-04-20	NCBI
GISAID	EPI530985	A/duck/Zhejiang/W24/2013	A / H5N8	2.3.4.4-B	Asia / China / Zhejiang	EastAsia	Anseriformes	DomAns	2013-11-14	NCBI
GISAID	EPI530986	A/duck/Zhejiang/6D18/2013	A / H5N8	2.3.4.4-B	Asia / China / Zhejiang	EastAsia	Anseriformes	DomAns	2013-12-14	NCBI
GISAID	EPI681297	A/duck/Zhejiang/925019/2014	A / H5N8	2.3.4.4-B	Asia / China / Zhejiang	EastAsia	Anseriformes	DomAns	2014-09-25	NCBI
GISAID	EPI681280	A/goose/Zhejiang/77166/2014	A / H5N2	2.3.4.4-B	Asia / China / Zhejiang	EastAsia	Anseriformes	DomAns	2014-07-07	NCBI
GISAID	EPI561495	A/Baikal_teal/Korea/H52/2014	A / H5N8	2.3.4.4-B	Asia / Korea, Republic of	EastAsia	Anseriformes	WildAns	2014-01-20	NCBI
GISAID	EPI1006680	A/common_teal/Korea/W547/2016	A / H5N8	2.3.4.4-B	Asia / Korea, Republic of	EastAsia	Anseriformes	WildAns	2016-12-15	NCBI
GISAID	EPI1006705	A/common_teal/Korea/W555/2017	A / H5N8	2.3.4.4-B	Asia / Korea, Republic of	EastAsia	Anseriformes	WildAns	2017-01-04	NCBI
GISAID	EPI952782	A/mallard_duck/Korea/WA137/2017	A / H5N8	2.3.4.4-B	Asia / Korea, Republic of / Chungcheongnam-do	EastAsia	Anseriformes	WildAns	2017-01-24	Animal and Plant Quarantine Agency (S-2026)	Animal and Plant Quarantine Agency (O-2015)
GISAID	EPI509698	A/breeder_duck/Korea/Gochang1/2014	A / H5N8	2.3.4.4-B	Asia / Korea, Republic of / Gochang	EastAsia	Anseriformes	DomAns	2014-01-16	NCBI
GISAID	EPI952639	A/chicken/Korea/H903/2017	A / H5N8	2.3.4.4-B	Asia / Korea, Republic of / Jeollabuk-do	EastAsia	Galliformes	DomGal	2017-02-08	Animal and Plant Quarantine Agency (S-2026)	Animal and Plant Quarantine Agency (O-2015)
GISAID	EPI961478	A/environment/Kamchatka/18/2016	A / H5N5	2.3.4.4-B	Europe / Russian Federation / Kamchatka Krai	EastAsia	Charadriiformes	WildOthers	2016-10-01	State Research Center of Virology and Biotechnology (VECTOR)
GISAID	EPI891670	A/greylag_goose/Croatia/33/2017	A / H5N8	2.3.4.4-B	Europe / Croatia / Bjelovarsko-Bilogorska Zupanija / Prekobrdo	EastEU	Anseriformes	WildAns	2017-01-18	Croatian Veterinary Institute
GISAID	EPI873624	A/mute_swan/Croatia/9/2017	A / H5N8	2.3.4.4-B	Europe / Croatia / Grad Zagreb	EastEU	Anseriformes	WildAns	2017-01-03	Croatian Veterinary Institute
GISAID	EPI917275	A/mute_swan/Croatia/61/2017	A / H5N8	2.3.4.4-B	Europe / Croatia / Karlovacka Zupanija / Karlovac	EastEU	Anseriformes	WildAns	2017-02-02	Croatian Veterinary Institute
GISAID	EPI986362	A/chicken/Croatia/104/2017	A / H5N5	2.3.4.4-B	Europe / Croatia / Krapinsko-Zagorska Zupanija / Špićkovina	EastEU	Galliformes	DomGal	2017-03-07	Croatian Veterinary Institute
GISAID	EPI861572	A/mute_swan/Croatia/78/2016	A / H5N8	2.3.4.4-B	Europe / Croatia / Osjecko-Baranjska Zupanija / Bijelo Brdo	EastEU	Anseriformes	WildAns	2016-11-12	Croatian Veterinary Institute
GISAID	EPI864746	A/mute_swan/Croatia/85/2016	A / H5N8	2.3.4.4-B	Europe / Croatia / Osjecko-Baranjska Zupanija / Bijelo Brdo	EastEU	Anseriformes	WildAns	2016-11-28	Croatian Veterinary Institute
GISAID	EPI891667	A/mute_swan/Croatia/30/2017	A / H5N8	2.3.4.4-B	Europe / Croatia / Osjecko-Baranjska Zupanija / Bilje	EastEU	Anseriformes	WildAns	2017-01-22	Croatian Veterinary Institute
GISAID	EPI873619	A/mute_swan/Croatia/102/2016	A / H5N5	2.3.4.4-B	Europe / Croatia / Sisacko-Moslavacka Zupanija / Crkveni Bok	EastEU	Anseriformes	WildAns	2016-12-27	Croatian Veterinary Institute
GISAID	EPI873212	A/chicken/Croatia/103/2016	A / H5N8	2.3.4.4-B	Europe / Croatia / Viroviticko-Podravska Zupanija / Križnica	EastEU	Galliformes	DomGal	2016-12-27	Croatian Veterinary Institute
GISAID	EPI861568	A/mute_swan/Croatia/70/2016	A / H5N8	2.3.4.4-B	Europe / Croatia / Vukovarsko-Srijemska Zupanija / Cerna, river Bid	EastEU	Anseriformes	WildAns	2016-10-30	Croatian Veterinary Institute
GISAID	EPI917277	A/chicken/Croatia/70/2017	A / H5N8	2.3.4.4-B	Europe / Croatia / Vukovarsko-Srijemska Zupanija / Mlaka Antinska	EastEU	Galliformes	DomGal	2017-02-08	Croatian Veterinary Institute
GISAID	EPI881899	A/breeder_duck/Croatia/21/2017	A / H5N8	2.3.4.4-B	Europe / Croatia / Zagrebacka Zupanija / Sop Bukevski	EastEU	Anseriformes	DomAns	2017-01-14	Croatian Veterinary Institute
GISAID	EPI1021119	A/chicken/Czech_Republic/1675-17_2/2017	A / H5N8	2.3.4.4-B	Europe / Czech Republic / Hlavni mesto Praha / Okres Praha / Kostelec nad Labem	EastEU	Galliformes	DomGal	2017-02-03	State Veterinary Institute Prague	State Veterinary Institute Prague
GISAID	EPI1021089	A/goose/Czech_Republic/197-17/2017	A / H5N8	2.3.4.4-B	Europe / Czech Republic / Hlavni mesto Praha / Okres Praha / Lázně Toušeň	EastEU	Anseriformes	DomAns	2017-01-02	State Veterinary Institute Prague	State Veterinary Institute Prague
GISAID	EPI1021127	A/bronze_turkey/Czech_Republic/1755-17_1/2017	A / H5N8	2.3.4.4-B	Europe / Czech Republic / Hlavni mesto Praha / Okres Praha / Toušeň	EastEU	Galliformes	DomGal	2017-02-05	State Veterinary Institute Prague	State Veterinary Institute Prague
GISAID	EPI1021120	A/grey_heron/Czech_Republic/1680-17_2/2017	A / H5N8	2.3.4.4-B	Europe / Czech Republic / Jihocesky Kraj / Okres Jindrichuv Hradec / Třeboň, Zlatá stoka	EastEU	Pelecaniformes	WildOthers	2017-02-02	State Veterinary Institute Prague	State Veterinary Institute Prague
GISAID	EPI931145	A/duck/Czech_Republic/1467-17/2017	A / H5N8	2.3.4.4-B	Europe / Czech Republic / Jihocesky Kraj / Okres Prachatice / Vlachovo Březí	EastEU	Anseriformes	DomAns	2017-01-30	State Veterinary Institute Prague
GISAID	EPI1021125	A/mallard/Czech_Republic/1690-17_2/2017	A / H5N8	2.3.4.4-B	Europe / Czech Republic / Jihocesky Kraj / Okres Strakonice / Blatná	EastEU	Anseriformes	DomAns	2017-02-05	State Veterinary Institute Prague	State Veterinary Institute Prague
GISAID	EPI919636	A/chicken/Czech_Republic/585-17_1/2017	A / H5N8	2.3.4.4-B	Europe / Czech Republic / Jihocesky Kraj / Okres Strakonice / Vodňany	EastEU	Galliformes	DomGal	2017-01-15	State Veterinary Institute Prague	State Veterinary Institute Prague
GISAID	EPI1021135	A/quail/Czech_Republic/2063-17_1/2017	A / H5N8	2.3.4.4-B	Europe / Czech Republic / Jihocesky Kraj / Okres Strakonice / Volyně	EastEU	Galliformes	DomGal	2017-02-11	State Veterinary Institute Prague	State Veterinary Institute Prague
GISAID	EPI961528	A/goose/Czech_Republic/821-17_2/2017	A / H5N8	2.3.4.4-B	Europe / Czech Republic / Jihocesky Kraj / Okres Tabor / Sedlečko u Soběslavě	EastEU	Anseriformes	DomAns	2017-01-17	State Veterinary Institute Prague
GISAID	EPI1021108	A/mute_swan/Czech_Republic/1331-17_1/2017	A / H5N8	2.3.4.4-B	Europe / Czech Republic / Jihocesky Kraj / Okres Tabor / Tučapy	EastEU	Anseriformes	WildAns	2017-01-23	State Veterinary Institute Prague	State Veterinary Institute Prague
GISAID	EPI1021142	A/mallard/Czech_Republic/2820-17_1/2017	A / H5N8	2.3.4.4-B	Europe / Czech Republic / Karlovarsky Kraj / Okres Cheb / Poustka	EastEU	Anseriformes	DomAns	2017-02-27	State Veterinary Institute Prague	State Veterinary Institute Prague
GISAID	EPI942419	A/chicken/Czech_Republic/2764-17_1/2017	A / H5N8	2.3.4.4-B	Europe / Czech Republic / Karlovarsky Kraj / Okres Karlovy Vary / Božičany, GPS: 50°16'18.814''N, 12°45'49.882''E	EastEU	Galliformes	DomGal	2017-02-24	State Veterinary Institute Prague
GISAID	EPI1021129	A/mute_swan/Czech_Republic/1848-17_1/2017	A / H5N8	2.3.4.4-B	Europe / Czech Republic / Karlovarsky Kraj / Okres Karlovy Vary / Karlovy Vary, the Ohře river	EastEU	Anseriformes	WildAns	2017-02-06	State Veterinary Institute Prague	State Veterinary Institute Prague
GISAID	EPI969268	A/mallard/Czech_Republic/2705-17/2017	A / H5N8	2.3.4.4-B	Europe / Czech Republic / Kralovehradecky Kraj / Havlíčkův Brod, GPS: 49°36'13.705''N, 15°35'0.306''E	EastEU	Anseriformes	WildAns	2017-02-22	State Veterinary Institute Prague
GISAID	EPI1021114	A/mute_swan/Czech_Republic/1519-17/2017	A / H5N8	2.3.4.4-B	Europe / Czech Republic / Kralovehradecky Kraj / Okres Hradec Kralove / písník Kosička	EastEU	Anseriformes	WildAns	2017-02-02	State Veterinary Institute Prague	State Veterinary Institute Prague
GISAID	EPI1021133	A/goose/Czech_Republic/1998-17_1/2017	A / H5N8	2.3.4.4-B	Europe / Czech Republic / Kralovehradecky Kraj / Okres Hradec Kralove / Žďár nad Orlicí	EastEU	Anseriformes	DomAns	2017-02-09	State Veterinary Institute Prague	State Veterinary Institute Prague
GISAID	EPI1021121	A/Indian_Runner_Duck/Czech_Republic/1683-17_1/2017	A / H5N8	2.3.4.4-B	Europe / Czech Republic / Liberecky Kraj / Okres Liberec / Liberec	EastEU	Anseriformes	DomAns	2017-02-03	State Veterinary Institute Prague	State Veterinary Institute Prague
GISAID	EPI1021137	A/spot-billed_pelican/Czech_Republic/2270-17/2017	A / H5N5	2.3.4.4-B	Europe / Czech Republic / Liberecky Kraj / Okres Liberec / ZOO Liberec	EastEU	Pelecaniformes	WildOthers	2017-02-14	State Veterinary Institute Prague	State Veterinary Institute Prague
GISAID	EPI961475	A/mute_swan/Czech_Republic/499-17/2017	A / H5N8	2.3.4.4-B	Europe / Czech Republic / Olomoucky Kraj / Okres Olomouc / Olomouc - Nové Sady	EastEU	Anseriformes	WildAns	2017-01-11	State Veterinary Institute Prague
GISAID	EPI1087636	A/chicken/Czech_Republic/988-17/2017	A / H5N8	2.3.4.4-B	Europe / Czech Republic / Olomoucky Kraj / Okres Prerov / Lověšice	EastEU	Galliformes	DomGal	2017-01-20	State Veterinary Institute Prague	State Veterinary Institute Prague
GISAID	EPI1021132	A/goose/Czech_Republic/1954-17/2017	A / H5N8	2.3.4.4-B	Europe / Czech Republic / Pardubicky kraj / Okres Pardubice / Chvaletice	EastEU	Anseriformes	WildAns	2017-02-08	State Veterinary Institute Prague	State Veterinary Institute Prague
GISAID	EPI1021088	A/mallard/Czech_Republic/136-17_2/2017	A / H5N8	2.3.4.4-B	Europe / Czech Republic / South Moravian Region / Mesto Brno / Ivančice-Němčice	EastEU	Anseriformes	DomAns	2017-01-04	State Veterinary Institute Prague	State Veterinary Institute Prague
GISAID	EPI1021086	A/mute_swan/Czech_Republic/54-17_1/2017	A / H5N8	2.3.4.4-B	Europe / Czech Republic / South Moravian Region / Mesto Brno / Ňěmčice u Ivančic	EastEU	Anseriformes	WildAns	2017-01-02	State Veterinary Institute Prague	State Veterinary Institute Prague
GISAID	EPI930843	A/chicken/Czech_Republic/55-17_1/2017	A / H5N8	2.3.4.4-B	Europe / Czech Republic / South Moravian Region / Okres Znoimo / Moravský Krumlov-Rakšice	EastEU	Galliformes	DomGal	2017-01-02	State Veterinary Institute Prague
GISAID	EPI916604	A/bronze_turkey/Czech_Republic/1414-17/2017	A / H5N8	2.3.4.4-B	Europe / Czech Republic / Ustecky Kraj / Okres Chomutov / Bílenice, GPS: 50°25'18.168''N, 13°30'9.776''E	EastEU	Galliformes	DomGal	2017-01-30	State Veterinary Institute Prague
GISAID	EPI1021104	A/mallard/Czech_Republic/1226-17/2017	A / H5N8	2.3.4.4-B	Europe / Czech Republic / Zlinsky Kraj / Okres Zlin / Otrokovice	EastEU	Anseriformes	WildAns	2017-01-21	State Veterinary Institute Prague	State Veterinary Institute Prague
GISAID	EPI1122893	A/chicken/Greece/39_2017b/2017	A / H5N6	2.3.4.4-B	Europe / Greece	EastEU	Galliformes	DomGal	2017-02-06	Animal and Plant Health Agency (APHA)	Thessalonica Veterinary Centre (TVC)
GISAID	EPI1122885	A/chicken/Greece/39_2017a/2017	A / H5N6	2.3.4.4-B	Europe / Greece	EastEU	Galliformes	DomGal	2017-02-06	Animal and Plant Health Agency (APHA)	Thessalonica Veterinary Centre (TVC)
GISAID	EPI1122877	A/chicken/Greece/39_2017/2017	A / H5N6	2.3.4.4-B	Europe / Greece	EastEU	Galliformes	DomGal	2017-02-06	Animal and Plant Health Agency (APHA)	Thessalonica Veterinary Centre (TVC)
GISAID	EPI1032524	A/Mulard_duck/Hungary/60369/2016	A / H5N8	2.3.4.4-B	Europe / Hungary / Bacs-Kiskun	EastEU	Anseriformes	DomAns	2016-11-29	Central Agricultural Office Veterinary Diagnostic Directorate	National Food Chain Safety Office Veterinary Diagnostic Directorate Laboratory for Molecular Biology
GISAID	EPI866978	A/duck/Hungary/60441/2016	A / H5N8	2.3.4.4-B	Europe / Hungary / Bacs-Kiskun	EastEU	Anseriformes	DomAns	2016-12-02	Central Agricultural Office Veterinary Diagnostic Directorate	National Food Chain Safety Office Veterinary Diagnostic Directorate Laboratory for Molecular Biology
GISAID	EPI1032540	A/Goose/Hungary/63743/2016	A / H5N8	2.3.4.4-B	Europe / Hungary / Bacs-Kiskun	EastEU	Anseriformes	DomAns	2016-12-11	Central Agricultural Office Veterinary Diagnostic Directorate	National Food Chain Safety Office Veterinary Diagnostic Directorate Laboratory for Molecular Biology
GISAID	EPI954671	A/Duck/Hungary/1588/2017	A / H5N8	2.3.4.4-B	Europe / Hungary / Bacs-Kiskun	EastEU	Anseriformes	DomAns	2017-01-16	Central Agricultural Office Veterinary Diagnostic Directorate	Central Agricultural Office Veterinary Diagnostic Directorate
GISAID	EPI1032484	A/Goose/Hungary/15729/2017	A / H5N8	2.3.4.4-B	Europe / Hungary / Bacs-Kiskun	EastEU	Anseriformes	DomAns	2017-04-07	Central Agricultural Office Veterinary Diagnostic Directorate	National Food Chain Safety Office Veterinary Diagnostic Directorate Laboratory for Molecular Biology
GISAID	EPI1032492	A/Goose/Hungary/17051/2017	A / H5N8	2.3.4.4-B	Europe / Hungary / Bacs-Kiskun	EastEU	Anseriformes	DomAns	2017-04-18	Central Agricultural Office Veterinary Diagnostic Directorate	National Food Chain Safety Office Veterinary Diagnostic Directorate Laboratory for Molecular Biology
GISAID	EPI1032508	A/Goose/Hungary/17985/2017	A / H5N8	2.3.4.4-B	Europe / Hungary / Bacs-Kiskun	EastEU	Anseriformes	DomAns	2017-04-20	Central Agricultural Office Veterinary Diagnostic Directorate	National Food Chain Safety Office Veterinary Diagnostic Directorate Laboratory for Molecular Biology
GISAID	EPI860519	A/goose/Hungary/55128/2016	A / H5N8	2.3.4.4-B	Europe / Hungary / Bacs-Kiskun / Bugac	EastEU	Anseriformes	DomAns	2016-11-11	Central Agricultural Office Veterinary Diagnostic Directorate	National Food Chain Safety Office Veterinary Diagnostic Directorate Laboratory for Molecular Biology
GISAID	EPI860518	A/Mulard_duck/Hungary/54494/2016	A / H5N8	2.3.4.4-B	Europe / Hungary / Bacs-Kiskun / Kiskunmajsa	EastEU	Anseriformes	DomAns	2016-11-08	Central Agricultural Office Veterinary Diagnostic Directorate	National Food Chain Safety Office Veterinary Diagnostic Directorate Laboratory for Molecular Biology
GISAID	EPI859207	A/domestic_turkey/Hungary/53433/2016	A / H5N8	2.3.4.4-B	Europe / Hungary / Bekes megye	EastEU	Galliformes	DomGal	2016-11-02	Central Agricultural Office Veterinary Diagnostic Directorate	National Food Chain Safety Office Veterinary Diagnostic Directorate Laboratory for Molecular Biology
GISAID	EPI962066	A/Turkey/Hungary/53136/2016	A / H5N8	2.3.4.4-B	Europe / Hungary / Bekes megye / Bekes	EastEU	Galliformes	DomGal	2016-11-01	Central Agricultural Office Veterinary Diagnostic Directorate	National Food Chain Safety Office Veterinary Diagnostic Directorate Laboratory for Molecular Biology
GISAID	EPI954703	A/Mute_swan/Hungary/2193/2017	A / H5N8	2.3.4.4-B	Europe / Hungary / Borsod-Abauj-Zemplen	EastEU	Anseriformes	WildAns	2017-01-19	Central Agricultural Office Veterinary Diagnostic Directorate	Central Agricultural Office Veterinary Diagnostic Directorate
GISAID	EPI954639	A/Harris_Hawk/Hungary/120/2017	A / H5N8	2.3.4.4-B	Europe / Hungary / Budapest fovaros / Budapest	EastEU	Accipitriformes	WildOthers	2017-01-02	Central Agricultural Office Veterinary Diagnostic Directorate	Central Agricultural Office Veterinary Diagnostic Directorate
GISAID	EPI859199	A/mute_swan/Hungary/51049/2016	A / H5N8	2.3.4.4-B	Europe / Hungary / Csongrad megye	EastEU	Anseriformes	WildAns	2016-10-19	Central Agricultural Office Veterinary Diagnostic Directorate	National Food Chain Safety Office Veterinary Diagnostic Directorate Laboratory for Molecular Biology
GISAID	EPI1032532	A/Mulard_duck/Hungary/62902/2016	A / H5N8	2.3.4.4-B	Europe / Hungary / Csongrad megye / Csongrad	EastEU	Anseriformes	DomAns	2016-12-07	Central Agricultural Office Veterinary Diagnostic Directorate	National Food Chain Safety Office Veterinary Diagnostic Directorate Laboratory for Molecular Biology
GISAID	EPI954829	A/Chicken/Hungary/1751/2017	A / H5N8	2.3.4.4-B	Europe / Hungary / Gyor-Moson-Sopron	EastEU	Galliformes	DomGal	2017-01-17	Central Agricultural Office Veterinary Diagnostic Directorate	Central Agricultural Office Veterinary Diagnostic Directorate
GISAID	EPI954759	A/Peregrine_falcon/Hungary/4882/2017	A / H5N8	2.3.4.4-B	Europe / Hungary / Gyor-Moson-Sopron	EastEU	Falconiformes	WildOthers	2017-02-07	Central Agricultural Office Veterinary Diagnostic Directorate	Central Agricultural Office Veterinary Diagnostic Directorate
GISAID	EPI954821	A/GuineaFowl/Hungary/596/2017	A / H5N8	2.3.4.4-B	Europe / Hungary / Hajdu-Bihar	EastEU	Galliformes	DomGal	2017-01-06	Central Agricultural Office Veterinary Diagnostic Directorate	Central Agricultural Office Veterinary Diagnostic Directorate
GISAID	EPI953337	A/mallard/Hungary/57857/2016	A / H5N8	2.3.4.4-B	Europe / Hungary / Hajdu-Bihar	EastEU	Anseriformes	WildAns	2016-11-21	Central Agricultural Office Veterinary Diagnostic Directorate	Central Agricultural Office Veterinary Diagnostic Directorate
GISAID	EPI954869	A/White_fronted_goose/Hungary/801/2017	A / H5N8	2.3.4.4-B	Europe / Hungary / Hajdu-Bihar	EastEU	Anseriformes	WildAns	2017-01-09	Central Agricultural Office Veterinary Diagnostic Directorate	Central Agricultural Office Veterinary Diagnostic Directorate
GISAID	EPI954647	A/Goose/Hungary/982/2017	A / H5N8	2.3.4.4-B	Europe / Hungary / Jasz-Nagykun-Szolnok	EastEU	Anseriformes	DomAns	2017-01-11	Central Agricultural Office Veterinary Diagnostic Directorate	Central Agricultural Office Veterinary Diagnostic Directorate
GISAID	EPI866976	A/chicken/Hungary/59048/2016	A / H5N8	2.3.4.4-B	Europe / Hungary / Jasz-Nagykun-Szolnok	EastEU	Galliformes	DomGal	2016-11-25	Central Agricultural Office Veterinary Diagnostic Directorate	National Food Chain Safety Office Veterinary Diagnostic Directorate Laboratory for Molecular Biology
GISAID	EPI954751	A/Chicken/Hungary/2496/2017	A / H5N8	2.3.4.4-B	Europe / Hungary / Jasz-Nagykun-Szolnok	EastEU	Galliformes	DomGal	2017-01-24	Central Agricultural Office Veterinary Diagnostic Directorate	National Food Chain Safety Office Veterinary Diagnostic Directorate Laboratory for Molecular Biology
GISAID	EPI959547	A/Pheasant/Hungary/6553/2017	A / H5N8	2.3.4.4-B	Europe / Hungary / Jasz-Nagykun-Szolnok	EastEU	Galliformes	DomGal	2017-02-16	Central Agricultural Office Veterinary Diagnostic Directorate	National Food Chain Safety Office Veterinary Diagnostic Directorate Laboratory for Molecular Biology
GISAID	EPI959555	A/Pheasant/Hungary/7685/2017	A / H5N8	2.3.4.4-B	Europe / Hungary / Jasz-Nagykun-Szolnok	EastEU	Galliformes	DomGal	2017-02-24	Central Agricultural Office Veterinary Diagnostic Directorate	National Food Chain Safety Office Veterinary Diagnostic Directorate Laboratory for Molecular Biology
GISAID	EPI959531	A/Mute_swan/Hungary/6092/2017	A / H5N8	2.3.4.4-B	Europe / Hungary / Komarom-Esztergom	EastEU	Anseriformes	WildAns	2017-02-15	Central Agricultural Office Veterinary Diagnostic Directorate	National Food Chain Safety Office Veterinary Diagnostic Directorate Laboratory for Molecular Biology
GISAID	EPI959523	A/Cormorant/Hungary/6102/2017	A / H5N8	2.3.4.4-B	Europe / Hungary / Komarom-Esztergom	EastEU	Pelecaniformes	WildOthers	2017-02-15	Central Agricultural Office Veterinary Diagnostic Directorate	National Food Chain Safety Office Veterinary Diagnostic Directorate Laboratory for Molecular Biology
GISAID	EPI954799	A/Harris_hawk/Hungary/2762b/2017	A / H5N8	2.3.4.4-B	Europe / Hungary / Pest megye / Pest	EastEU	Accipitriformes	WildOthers	2017-01-24	Central Agricultural Office Veterinary Diagnostic Directorate	Central Agricultural Office Veterinary Diagnostic Directorate
GISAID	EPI954791	A/Harris_hawk/Hungary/2762a/2017	A / H5N8	2.3.4.4-B	Europe / Hungary / Pest megye / Pest	EastEU	Accipitriformes	WildOthers	2017-01-24	Central Agricultural Office Veterinary Diagnostic Directorate	Central Agricultural Office Veterinary Diagnostic Directorate
GISAID	EPI954631	A/Mute_swan/Hungary/119/2017	A / H5N8	2.3.4.4-B	Europe / Hungary / Somogy megye / Somogy	EastEU	Anseriformes	WildAns	2017-01-02	Central Agricultural Office Veterinary Diagnostic Directorate	Central Agricultural Office Veterinary Diagnostic Directorate
GISAID	EPI954783	A/Common_tern/Hungary/8187/2017	A / H5N8	2.3.4.4-B	Europe / Hungary / Tolna megye	EastEU	Charadriiformes	WildOthers	2017-02-28	Central Agricultural Office Veterinary Diagnostic Directorate	Central Agricultural Office Veterinary Diagnostic Directorate
GISAID	EPI954767	A/Mute_swan/Hungary/5316/2017	A / H5N8	2.3.4.4-B	Europe / Hungary / Tolna megye / Tolna	EastEU	Anseriformes	WildAns	2017-02-09	Central Agricultural Office Veterinary Diagnostic Directorate	Central Agricultural Office Veterinary Diagnostic Directorate
GISAID	EPI954845	A/Mallard/Hungary/5821/2017	A / H5N8	2.3.4.4-B	Europe / Hungary / Zala	EastEU	Anseriformes	WildAns	2017-02-13	Central Agricultural Office Veterinary Diagnostic Directorate	Central Agricultural Office Veterinary Diagnostic Directorate
GISAID	EPI987882	A/chicken/Republic_of_Macedonia/AR1167-L02131/2017	A / H5N8	2.3.4.4-B	Europe / Macedonia, the former Yogoslav Republic of / N 41°12’10, E20°42’01	EastEU	Galliformes	DomGal	2017-01-21	Friedrich-Loeffler-Institut	University “Ss. Cyril and Methodius” , Veterinary institute, Department of Avian diseases
GISAID	EPI959433	A/chicken/Poland/114/2016	A / H5N8	2.3.4.4-B	Europe / Poland / Lesser Poland Voivodeship	EastEU	Galliformes	DomGal	2016-12-28	National Veterinary Research Institut Poland, PIWet-PIB
GISAID	EPI959444	A/mute_swan/Poland/64/2017	A / H5N5	2.3.4.4-B	Europe / Poland / Lower Silesian Voivodeship	EastEU	Anseriformes	WildAns	2017-01-31	National Veterinary Research Institut Poland, PIWet-PIB
GISAID	EPI869924	A/domestic_goose/Poland/33/2016	A / H5N8	2.3.4.4-B	Europe / Poland / Lubusz Voivodeship	EastEU	Anseriformes	DomAns	2016-12-02	National Veterinary Research Institut Poland, PIWet-PIB
GISAID	EPI869926	A/domestic_goose/Poland/72/2016	A / H5N8	2.3.4.4-B	Europe / Poland / Lubusz Voivodeship	EastEU	Anseriformes	DomAns	2016-12-14	National Veterinary Research Institut Poland, PIWet-PIB
GISAID	EPI869930	A/turkey/Poland/78/2016	A / H5N8	2.3.4.4-B	Europe / Poland / Lubusz Voivodeship	EastEU	Galliformes	DomGal	2016-12-16	National Veterinary Research Institut Poland, PIWet-PIB
GISAID	EPI869931	A/turkey/Poland/83/2016	A / H5N8	2.3.4.4-B	Europe / Poland / Lubusz Voivodeship	EastEU	Galliformes	DomGal	2016-12-19	National Veterinary Research Institut Poland, PIWet-PIB
GISAID	EPI869929	A/mute_swan/Poland/108/2016	A / H5N8	2.3.4.4-B	Europe / Poland / Masovian Voivodeship	EastEU	Anseriformes	WildAns	2016-12-21	National Veterinary Research Institut Poland, PIWet-PIB
GISAID	EPI959435	A/chicken/Poland/002/2017	A / H5N8	2.3.4.4-B	Europe / Poland / Opole Voivodeship	EastEU	Galliformes	DomGal	2017-01-03	National Veterinary Research Institut Poland, PIWet-PIB
GISAID	EPI869927	A/chicken/Poland/79A/2016	A / H5N8	2.3.4.4-B	Europe / Poland / Subcarpathian Voivodeship	EastEU	Galliformes	DomGal	2016-12-17	National Veterinary Research Institut Poland, PIWet-PIB
GISAID	EPI860231	A/wild_duck/Poland/82A/2016	A / H5N8	2.3.4.4-B	Europe / Poland / West Pomeranian Voivodeship	EastEU	Anseriformes	WildAns	2016-11-02	National Veterinary Research Institut Poland, PIWet-PIB
GISAID	EPI869940	A/herring_gull/Poland/84/2016	A / H5N8	2.3.4.4-B	Europe / Poland / West Pomeranian Voivodeship / Swinoujscie	EastEU	Charadriiformes	WildOthers	2016-11-09	National Veterinary Research Institut Poland, PIWet-PIB
GISAID	EPI869938	A/chicken/Astrakhan/3131/2016	A / H5N8	2.3.4.4-B	Europe / Russian Federation / Astrakhan Oblast	EastEU	Galliformes	DomGal	2016-12-13	State Research Center of Virology and Biotechnology (VECTOR)
GISAID	EPI1044550	A/mute_swan/Kaliningrad/132/2017	A / H5N8	2.3.4.4-B	Europe / Russian Federation / Kaliningrad Oblast	EastEU	Anseriformes	WildAns	2017-02-13	State Research Center of Virology and Biotechnology (VECTOR)
GISAID	EPI909436	A/goose/Krasnodar/3144/2017	A / H5N8	2.3.4.4-B	Europe / Russian Federation / Krasnodar Krai	EastEU	Anseriformes	DomAns	2017-01-06	State Research Center of Virology and Biotechnology (VECTOR)
GISAID	EPI909444	A/mute_swan/Krasnodar/25/2017	A / H5N8	2.3.4.4-B	Europe / Russian Federation / Krasnodar Krai	EastEU	Anseriformes	WildAns	2017-01-06	State Research Center of Virology and Biotechnology (VECTOR)
GISAID	EPI961459	A/chicken/Sergiyev_Posad/38/2017	A / H5N8	2.3.4.4-B	Europe / Russian Federation / Moscow Oblast	EastEU	Galliformes	DomGal	2017-03-02	State Research Center of Virology and Biotechnology (VECTOR)
GISAID	EPI1045597	A/chicken/Shchyolkovo/47/2017	A / H5N8	2.3.4.4-B	Europe / Russian Federation / Moscow Oblast	EastEU	Galliformes	DomGal	2017-03-05	State Research Center of Virology and Biotechnology (VECTOR)
GISAID	EPI909460	A/chicken/Kalmykia/2643/2016	A / H5N8	2.3.4.4-B	Europe / Russian Federation / Republic of Kalmykia	EastEU	Galliformes	DomGal	2016-11-21	State Research Center of Virology and Biotechnology (VECTOR)
GISAID	EPI869936	A/chicken/Kalmykia/2661/2016	A / H5N8	2.3.4.4-B	Europe / Russian Federation / Republic of Kalmykia	EastEU	Galliformes	DomGal	2016-11-23	State Research Center of Virology and Biotechnology (VECTOR)
GISAID	EPI1045619	A/chicken/Tatarstan/88/2017	A / H5N8	2.3.4.4-B	Europe / Russian Federation / Republic of Tatarstan	EastEU	Galliformes	DomGal	2017-05-08	State Research Center of Virology and Biotechnology (VECTOR)
GISAID	EPI909452	A/wild_duck/Tatarstan/3059/2016	A / H5N8	2.3.4.4-B	Europe / Russian Federation / Republic of Tatarstan	EastEU	Anseriformes	WildAns	2016-10-02	State Research Center of Virology and Biotechnology (VECTOR)
GISAID	EPI909428	A/turkey/Rostov/11/2017	A / H5N8	2.3.4.4-B	Europe / Russian Federation / Rostov Oblast	EastEU	Galliformes	DomGal	2017-01-01	State Research Center of Virology and Biotechnology (VECTOR)
GISAID	EPI1045611	A/chicken/Rostov/44/2017	A / H5N8	2.3.4.4-B	Europe / Russian Federation / Rostov Oblast	EastEU	Galliformes	DomGal	2017-04-18	State Research Center of Virology and Biotechnology (VECTOR)
GISAID	EPI909404	A/chicken/Voronezh/18/2017	A / H5N8	2.3.4.4-B	Europe / Russian Federation / Voronezh Oblast	EastEU	Galliformes	DomGal	2017-01-06	State Research Center of Virology and Biotechnology (VECTOR)
GISAID	EPI858844	A/painted_stork/India/10CA03/2016	A / H5N8	2.3.4.4-B	Asia / India / Madhya Pradesh / Gwalior	SouthAsia	Ciconiiformes	WildOthers	2016-10-20	ICAR-National Institute of High Security Animal Diseases	ICAR-National Institute of High Security Animal Diseases
GISAID	EPI858836	A/duck/India/10CA01/2016	A / H5N8	2.3.4.4-B	Asia / India / National Capital Territory of Delhi	SouthAsia	Anseriformes	WildAns	2016-10-17	ICAR-National Institute of High Security Animal Diseases	ICAR-National Institute of High Security Animal Diseases
GISAID	EPI1223870	A/pigeon/Cameroon/17RS1661-4/2017	A / H5N8	2.3.4.4-B	Africa / Cameroon	WestAfrica	Columbiformes	WildOthers	2017-01	NCBI
GISAID	EPI1223853	A/chicken/Cameroon/17RS1661-1/2017	A / H5N8	2.3.4.4-B	Africa / Cameroon / Maroua	WestAfrica	Galliformes	DomGal	2017-01	NCBI
GISAID	EPI1223869	A/indian_peafowl/Cameroon/17RS1661-6/2017	A / H5N8	2.3.4.4-B	Africa / Cameroon / Mayo-Sava / Tokombéré / Makilingaye	WestAfrica	Galliformes	DomGal	2017-01	NCBI
GISAID	EPI1223854	A/duck/Cameroon/17RS1661-3/2017	A / H5N8	2.3.4.4-B	Africa / Cameroon / Yagoua	WestAfrica	Galliformes	DomGal	2017-01	NCBI
GISAID	EPI1398287	A/chicken/Niger/17RS167-1/2017	A / H5N1	2.3.4.4-B	Africa / Niger	WestAfrica	Galliformes	DomGal	2017-01-07	Istituto Zooprofilattico Sperimentale Delle Venezie	Laboratoire Central de l'Elevage (LABOCEL)	Generated in this study
GISAID	EPI1398288	A/chicken/Niger/17RS167-3/2017	A / H5N1	2.3.4.4-B	Africa / Niger	WestAfrica	Galliformes	DomGal	2017-01-07	Istituto Zooprofilattico Sperimentale Delle Venezie	Laboratoire Central de l'Elevage (LABOCEL)	Generated in this study
GISAID	EPI1398286	A/goose/Niger/17RS167-22/2017	A / H5N8	2.3.4.4-B	Africa / Niger / Niamey	WestAfrica	Anseriformes	DomAns	2017-01-23	Istituto Zooprofilattico Sperimentale Delle Venezie	Laboratoire Central de l'Elevage (LABOCEL)	Generated in this study
GISAID	EPI1398285	A/chicken/Niger/17RS167-19/2017	A / H5N8	2.3.4.4-B	Africa / Niger / Niamey	WestAfrica	Galliformes	DomGal	2017-01-23	Istituto Zooprofilattico Sperimentale Delle Venezie	Laboratoire Central de l'Elevage (LABOCEL)	Generated in this study
GISAID	EPI1398282	A/duck/Nigeria/17RS737-43/2017	A / H5N8	2.3.4.4-B	Africa / Nigeria / Kano State	WestAfrica	Anseriformes	DomAns	2016-11-19	Istituto Zooprofilattico Sperimentale Delle Venezie	National Veterinary Research Institute	Generated in this study
GISAID	EPI1007667	A/chicken/Belgium/807/2017	A / H5N8	2.3.4.4-B	Europe / Belgium	WestEU	Galliformes	DomGal	2017-02-01	NCBI
GISAID	EPI1007675	A/peacock/Belgium/1017/2017	A / H5N8	2.3.4.4-B	Europe / Belgium	WestEU	Galliformes	DomGal	2017-02-08	NCBI
GISAID	EPI1061371	A/chicken/Belgium/5990/2017	A / H5N8	2.3.4.4-B	Europe / Belgium	WestEU	Galliformes	DomGal	2017-06-10	NCBI
GISAID	EPI1226468	A/Brahma_chicken/Belgium/6153/2017	A / H5N8	2.3.4.4-B	Europe / Belgium	WestEU	Galliformes	DomGal	2017-06-15	NCBI
GISAID	EPI1007683	A/Cygnus_olor/Belgium/1567/2017	A / H5N8	2.3.4.4-B	Europe / Belgium	WestEU	Anseriformes	WildAns	2017-02-21	NCBI
GISAID	EPI909364	A/tufted_duck/Denmark/17740-1/2016	A / H5N8	2.3.4.4-B	Europe / Denmark / Region Hovedstaden / Kobenhavns Kommune / Stadsgraven, Christiania	WestEU	Anseriformes	WildAns	2016-11-08	Animal and Plant Health Agency (APHA)	Technical University of Denmark
GISAID	EPI869809	A/duck/France/161108h/2016	A / H5N8	2.3.4.4-B	Europe / France / Midi-Pyrenees / Departement du Tarn	WestEU	Anseriformes	DomAns	2016-11-28	ANSES Agence Nationale De Securite Sanitaire De L’alimentation
GISAID	EPI869687	A/decoy_duck/France/161104e/2016	A / H5N8	2.3.4.4-B	Europe / France / Region Nord-Pas-De Calais / Departement du Pas-de-Calais	WestEU	Anseriformes	DomAns	2016-11-26	ANSES Agence Nationale De Securite Sanitaire De L’alimentation	Anses (Ploufragan-Plouzané)
GISAID	EPI859650	A/wild_duck/Germany-BW/R8455/2016	A / H5N8	2.3.4.4-B	Europe / Germany / Baden-Wuerttemberg	WestEU	Anseriformes	WildAns	2016-11-07	Friedrich-Loeffler-Institut
GISAID	EPI988345	A/black_swan/Germany-BW/R1364/2017	A / H5N8	2.3.4.4-B	Europe / Germany / Baden-Wuerttemberg	WestEU	Anseriformes	WildAns	2017-02-12	Friedrich-Loeffler-Institut
GISAID	EPI860401	A/tufted_duck/Germany/AR8459-L01988/2016	A / H5N8	2.3.4.4-B	Europe / Germany / Baden-Wuerttemberg / Lake Constance	WestEU	Anseriformes	WildAns	2016-11-08	Friedrich-Loeffler-Institut
GISAID	EPI907346	A/domestic_duck/Germany-BB/R681ff/2017	A / H5N8	2.3.4.4-B	Europe / Germany / Brandenburg	WestEU	Anseriformes	DomAns	2017-01-26	Friedrich-Loeffler-Institut
GISAID	EPI969347	A/turkey/Germany-BB/R377ff/2017	A / H5N8	2.3.4.4-B	Europe / Germany / Brandenburg	WestEU	Galliformes	DomGal	2017-01-17	Friedrich-Loeffler-Institut
GISAID	EPI931207	A/turkey/Germany-BB/R234ff/2017	A / H5N8	2.3.4.4-B	Europe / Germany / Brandenburg / LK Ostprignitz-Ruppin	WestEU	Galliformes	DomGal	2017-01-09	Friedrich-Loeffler-Institut
GISAID	EPI967465	A/turkey/Germany-NI/R9807/2016	A / H5N8	2.3.4.4-B	Europe / Germany / Lower Saxony	WestEU	Galliformes	DomGal	2016-11-22	Friedrich-Loeffler-Institut
GISAID	EPI876474	A/turkey/Germany-NI/R10523/2016	A / H5N8	2.3.4.4-B	Europe / Germany / Lower Saxony	WestEU	Galliformes	DomGal	2016-12-13	Friedrich-Loeffler-Institut
GISAID	EPI990786	A/mute_swan/Germany-NI/AR1529-L02145/2017	A / H5N8	2.3.4.4-B	Europe / Germany / Lower Saxony / Ammerland	WestEU	Anseriformes	WildAns	2017-02-14	Friedrich-Loeffler-Institut
GISAID	EPI990802	A/greylag_goose/Germany-NI/AR703-L02138/2017	A / H5N8	2.3.4.4-B	Europe / Germany / Lower Saxony / Hemmingen	WestEU	Anseriformes	WildAns	2017-01-25	Friedrich-Loeffler-Institut
GISAID	EPI922508	A/chicken/Germany-NI/R11406/2016	A / H5N8	2.3.4.4-B	Europe / Germany / Lower Saxony / LK Northeim	WestEU	Galliformes	DomGal	2016-12-24	Friedrich-Loeffler-Institut
GISAID	EPI990794	A/greylag_goose/Germany-NI/AR1395-L02144/2017	A / H5N8	2.3.4.4-B	Europe / Germany / Lower Saxony / Peine	WestEU	Anseriformes	WildAns	2017-02-02	Friedrich-Loeffler-Institut
GISAID	EPI990778	A/greylag_goose/Germany-NIAR11353-L02142/2016	A / H5N5	2.3.4.4-B	Europe / Germany / Lower Saxony / Wangerland	WestEU	Anseriformes	WildAns	2016-12-27	Friedrich-Loeffler-Institut
GISAID	EPI990770	A/eurasian_wigeon/Germany-NI/AR249-L02143/2017	A / H5N8	2.3.4.4-B	Europe / Germany / Lower Saxony / Wilhelmshaven	WestEU	Anseriformes	WildAns	2017-01-04	Friedrich-Loeffler-Institut
GISAID	EPI963516	A/domestic_duck/Germany-MV/R9764/2016	A / H5N8	2.3.4.4-B	Europe / Germany / Mecklenburg-Vorpommern	WestEU	Anseriformes	DomAns	2016-11-21	Friedrich-Loeffler-Institut
GISAID	EPI881292	A/domestic_duck/Germany-MV/R9869/2016	A / H5N8	2.3.4.4-B	Europe / Germany / Mecklenburg-Vorpommern	WestEU	Anseriformes	DomAns	2016-11-23	Friedrich-Loeffler-Institut
GISAID	EPI932938	A/chicken/Germany-MV/R10048/2016	A / H5N8	2.3.4.4-B	Europe / Germany / Mecklenburg-Vorpommern / LK Ludwigslust-Parchim	WestEU	Galliformes	DomGal	2016-11-27	Friedrich-Loeffler-Institut
GISAID	EPI861222	A/tufted_duck/Germany-SN/R8795/2016	A / H5N8	2.3.4.4-B	Europe / Germany / Saxony	WestEU	Anseriformes	WildAns	2016-11-11	Friedrich-Loeffler-Institut
GISAID	EPI881293	A/swan/Germany-SN/R10645/2016	A / H5N5	2.3.4.4-B	Europe / Germany / Saxony	WestEU	Anseriformes	WildAns	2016-12-13	Friedrich-Loeffler-Institut
GISAID	EPI984996	A/grey_heron/Germany-SN/R572/2017	A / H5N5	2.3.4.4-B	Europe / Germany / Saxony	WestEU	Pelecaniformes	WildOthers	2017-01-22	Friedrich-Loeffler-Institut
GISAID	EPI975871	A/common_buzzard/Germany-SN/R1117/2017	A / H5N5	2.3.4.4-B	Europe / Germany / Saxony	WestEU	Accipitriformes	WildOthers	2017-02-06	Friedrich-Loeffler-Institut
GISAID	EPI973844	A/tawny_owl/Germany-SN/R1186/2017	A / H5N8	2.3.4.4-B	Europe / Germany / Saxony	WestEU	Strigiformes	WildOthers	2017-02-08	Friedrich-Loeffler-Institut
GISAID	EPI861011	A/turkey/Germany-SH/R8595/2016	A / H5N8	2.3.4.4-B	Europe / Germany / Schleswig-Holstein	WestEU	Galliformes	DomGal	2016-11-09	Friedrich-Loeffler-Institut
GISAID	EPI861224	A/chicken/Germany-SH/R8758/2016	A / H5N8	2.3.4.4-B	Europe / Germany / Schleswig-Holstein	WestEU	Galliformes	DomGal	2016-11-11	Friedrich-Loeffler-Institut
GISAID	EPI888784	A/turkey/Germany-SH/R425/2017	A / H5N5	2.3.4.4-B	Europe / Germany / Schleswig-Holstein	WestEU	Galliformes	DomGal	2017-01-22	Friedrich-Loeffler-Institut
GISAID	EPI860509	A/tufted_duck/Germany-SH/R8444/2016	A / H5N8	2.3.4.4-B	Europe / Germany / Schleswig-Holstein	WestEU	Anseriformes	WildAns	2016-11-07	Friedrich-Loeffler-Institut
GISAID	EPI981847	A/cormorant/Germany-SH/R896/2017	A / H5N5	2.3.4.4-B	Europe / Germany / Schleswig-Holstein	WestEU	Suliformes	WildOthers	2017-01-30	Friedrich-Loeffler-Institut
GISAID	EPI978612	A/egret/Germany-SH/R1459/2017	A / H5N5	2.3.4.4-B	Europe / Germany / Schleswig-Holstein	WestEU	Pelecaniformes	WildOthers	2017-02-14	Friedrich-Loeffler-Institut
GISAID	EPI973841	A/white_stork/Germany-TH/R1149/2017	A / H5N8	2.3.4.4-B	Europe / Germany / Thuringia	WestEU	Anseriformes	WildAns	2017-02-06	Friedrich-Loeffler-Institut
GISAID	EPI978863	A/grey_heron/Germany-TH/R1125/2017	A / H5N8	2.3.4.4-B	Europe / Germany / Thuringia	WestEU	Pelecaniformes	WildOthers	2017-02-04	Friedrich-Loeffler-Institut
GISAID	EPI1040223	A/chicken/Italy/17VIR3078/2017	A / H5N8	2.3.4.4-B	Europe / Italy / Emilia-Romagna / Province of Bologna / Mordano	WestEU	Galliformes	DomGal	2017-04-07	Istituto Zooprofilattico Sperimentale Delle Venezie	Istituto Zooprofilattico Sperimentale Delle Venezie
GISAID	EPI888600	A/wigeon/Italy/16VIR9616-3/2016	A / H5N5	2.3.4.4-B	Europe / Italy / Friuli-Venezia Giulia / Province of Gorizia	WestEU	Anseriformes	WildAns	2016-12-29	Istituto Zooprofilattico Sperimentale Delle Venezie	Istituto Zooprofilattico Sperimentale Delle Venezie
GISAID	EPI888088	A/wigeon/Italy/17VIR57-3/2017	A / H5N8	2.3.4.4-B	Europe / Italy / Friuli-Venezia Giulia / Province of Gorizia	WestEU	Anseriformes	WildAns	2017-01-03	Istituto Zooprofilattico Sperimentale Delle Venezie	Istituto Zooprofilattico Sperimentale Delle Venezie
GISAID	EPI954623	A/gadwall/Italy/17VIR133-2/2017	A / H5N5	2.3.4.4-B	Europe / Italy / Gorizia	WestEU	Anseriformes	WildAns	2017-01-10	Istituto Zooprofilattico Sperimentale Delle Venezie	Istituto Zooprofilattico Sperimentale Delle Venezie
GISAID	EPI1081925	A/swan/Italy/17VIR7064-1/2017	A / H5N8	2.3.4.4-B	Europe / Italy / Lombardy / Province of Bergamo / Mozzanica	WestEU	Anseriformes	WildAns	2017-08-25	Istituto Zooprofilattico Sperimentale Delle Venezie	Istituto Zooprofilattico Sperimentale Delle Venezie
GISAID	EPI1081969	A/goose/Italy/17VIR6358-3/2017	A / H5N8	2.3.4.4-B	Europe / Italy / Lombardy / Province of Pavia / Chignolo Po	WestEU	Anseriformes	DomAns	2017-08-05	Istituto Zooprofilattico Sperimentale Delle Venezie	Istituto Zooprofilattico Sperimentale Delle Venezie
GISAID	EPI961509	A/turkey/Italy/17VIR1574-1/2017	A / H5N8	2.3.4.4-B	Europe / Italy / Mantova	WestEU	Galliformes	DomGal	2017-02-21	Istituto Zooprofilattico Sperimentale Delle Venezie	Istituto Zooprofilattico Sperimentale Delle Venezie
GISAID	EPI954575	A/turkey/Italy/17VIR576-11/2017	A / H5N8	2.3.4.4-B	Europe / Italy / Padova	WestEU	Galliformes	DomGal	2017-01-23	Istituto Zooprofilattico Sperimentale Delle Venezie	Istituto Zooprofilattico Sperimentale Delle Venezie
GISAID	EPI954591	A/turkey/Italy/17VIR973-2/2017	A / H5N8	2.3.4.4-B	Europe / Italy / Parma	WestEU	Galliformes	DomGal	2017-02-01	Istituto Zooprofilattico Sperimentale Delle Venezie	Istituto Zooprofilattico Sperimentale Delle Venezie
GISAID	EPI954583	A/chicken/Italy/17VIR653-12/2017	A / H5N8	2.3.4.4-B	Europe / Italy / Rovigo	WestEU	Galliformes	DomGal	2017-01-25	Istituto Zooprofilattico Sperimentale Delle Venezie	Istituto Zooprofilattico Sperimentale Delle Venezie
GISAID	EPI961500	A/shelduck/Italy/17VIR1572-24/2017	A / H5N8	2.3.4.4-B	Europe / Italy / Rovigo	WestEU	Anseriformes	WildAns	2017-01-03	Istituto Zooprofilattico Sperimentale Delle Venezie	Istituto Zooprofilattico Sperimentale Delle Venezie
GISAID	EPI954559	A/swan/Italy/17VIR537-2/2017	A / H5N8	2.3.4.4-B	Europe / Italy / Udine	WestEU	Anseriformes	WildAns	2017-01-19	Istituto Zooprofilattico Sperimentale Delle Venezie	Istituto Zooprofilattico Sperimentale Delle Venezie
GISAID	EPI1040225	A/turkey/Italy/17VIR5878-3/2017	A / H5N8	2.3.4.4-B	Europe / Italy / Veneto / Province of Verona / Albaredo d'Adige	WestEU	Galliformes	DomGal	2017-07-23	Istituto Zooprofilattico Sperimentale Delle Venezie	Istituto Zooprofilattico Sperimentale Delle Venezie
GISAID	EPI961525	A/chicken/Italy/17VIR1751-3/2017	A / H5N8	2.3.4.4-B	Europe / Italy / Venezia	WestEU	Galliformes	DomGal	2017-02-27	Istituto Zooprofilattico Sperimentale Delle Venezie	Istituto Zooprofilattico Sperimentale Delle Venezie
GISAID	EPI954607	A/turkey/Italy/17VIR1452-22/2017	A / H5N8	2.3.4.4-B	Europe / Italy / Verona	WestEU	Galliformes	DomGal	2017-02-16	Istituto Zooprofilattico Sperimentale Delle Venezie	Istituto Zooprofilattico Sperimentale Delle Venezie
GISAID	EPI1019758	A/Sea_eagle/NL-Assen/16015398-002/2016	A / H5N8	2.3.4.4-B	Europe / Netherlands / Provincie Drenthe / Gemeente Assen	WestEU	Accipitriformes	WildOthers	2016-12-05	Wageningen Bioveterinary Research	Wageningen Bioveterinary Research
GISAID	EPI1019454	A/Dk/NL-Biddinghuizen/16014829-011-015/2016	A / H5N8	2.3.4.4-B	Europe / Netherlands / Provincie Flevoland / Biddinghuizen	WestEU	Anseriformes	DomAns	2016-11-25	Wageningen Bioveterinary Research	Wageningen Bioveterinary Research
GISAID	EPI1019462	A/Dk/NL-Biddinghuizen/16015083-016-020/2016	A / H5N8	2.3.4.4-B	Europe / Netherlands / Provincie Flevoland / Biddinghuizen	WestEU	Anseriformes	DomAns	2016-11-30	Wageningen Bioveterinary Research	Wageningen Bioveterinary Research
GISAID	EPI1019470	A/Dk/NL-Biddinghuizen/16015145-021-025/2016	A / H5N8	2.3.4.4-B	Europe / Netherlands / Provincie Flevoland / Biddinghuizen	WestEU	Anseriformes	DomAns	2016-12-01	Wageningen Bioveterinary Research	Wageningen Bioveterinary Research
GISAID	EPI1019814	A/T_Dk/NL-Zeewolde/16013976-001/2016	A / H5N8	2.3.4.4-B	Europe / Netherlands / Provincie Flevoland / Gemeente Zeewolde	WestEU	Anseriformes	WildAns	2016-11-09	Wageningen Bioveterinary Research	Wageningen Bioveterinary Research
GISAID	EPI1019398	A/Ch/NL-Abbega/X16015736/2016	A / H5N8	2.3.4.4-B	Europe / Netherlands / Provincie Friesland / Abbega	WestEU	Galliformes	DomGal	2016-12-12	Wageningen Bioveterinary Research	Wageningen Bioveterinary Research
GISAID	EPI1019542	A/Eur_Wig/NL-Ferwert/16015273-002/2016	A / H5N8	2.3.4.4-B	Europe / Netherlands / Provincie Friesland / Ferwert	WestEU	Anseriformes	WildAns	2016-12-01	Wageningen Bioveterinary Research	Wageningen Bioveterinary Research
GISAID	EPI1019406	A/Ch/NL-Boven_Leeuwen/16016151-006-010/2016	A / H5N8	2.3.4.4-B	Europe / Netherlands / Provincie Gelderland / Boven Leeuwen	WestEU	Galliformes	DomGal	2016-12-19	Wageningen Bioveterinary Research	Wageningen Bioveterinary Research
GISAID	EPI1129916	A/Great_Black-backed_Gull/Netherlands/1/2017	A / H5N6	2.3.4.4-B	Europe / Netherlands / Provincie Noord-Holland / De Kreupel: 52° 47' 58.3044'' N, 5° 13' 34.5504'' E	WestEU	Charadriiformes	WildOthers	2017-12-18	Erasmus Medical Center	Erasmus Medical Center
GISAID	EPI1019510	A/Eur_Wig/NL-De_Waal_Texel/16014891-003/2016	A / H5N8	2.3.4.4-B	Europe / Netherlands / Provincie Noord-Holland / De Waal (Texel)	WestEU	Anseriformes	WildAns	2016-11-27	Wageningen Bioveterinary Research	Wageningen Bioveterinary Research
GISAID	EPI1019414	A/Ch/NL-Den_Oever/16014231-001/2016	A / H5N8	2.3.4.4-B	Europe / Netherlands / Provincie Noord-Holland / Den Oever	WestEU	Galliformes	DomGal	2016-11-15	Wageningen Bioveterinary Research	Wageningen Bioveterinary Research
GISAID	EPI1019366	A/Bk_swan/NL-Den_Oever/16013973-002/2016	A / H5N8	2.3.4.4-B	Europe / Netherlands / Provincie Noord-Holland / Den Oever	WestEU	Anseriformes	WildAns	2016-11-10	Wageningen Bioveterinary Research	Wageningen Bioveterinary Research
GISAID	EPI1019382	A/Buzzard/NL-Durgerdam/16015100-004/2016	A / H5N8	2.3.4.4-B	Europe / Netherlands / Provincie Noord-Holland / Durgerdam	WestEU	Accipitriformes	WildOthers	2016-11-30	Wageningen Bioveterinary Research	Wageningen Bioveterinary Research
GISAID	EPI1023576	A/Eurasian_wigeon/Netherlands/1/2016	A / H5N8	2.3.4.4-B	Europe / Netherlands / Provincie Noord-Holland / Edam-Volendam	WestEU	Anseriformes	WildAns	2016-12-04	Erasmus Medical Center	Erasmus Medical Center
GISAID	EPI1019726	A/Magpie/NL-Volendam/16014331-002/2016	A / H5N8	2.3.4.4-B	Europe / Netherlands / Provincie Noord-Holland / Edam-Volendam	WestEU	Passeriformes	WildOthers	2016-11-16	Wageningen Bioveterinary Research	Wageningen Bioveterinary Research
GISAID	EPI1019774	A/T_Dk/NL-Monnickendam/16013865-006-008/2016	A / H5N8	2.3.4.4-B	Europe / Netherlands / Provincie Noord-Holland / Monnickendam	WestEU	Anseriformes	WildAns	2016-11-08	Wageningen Bioveterinary Research	Wageningen Bioveterinary Research
GISAID	EPI1019654	A/G_c_grebe/NL-Monnickendam/16013865-009-010/2016	A / H5N8	2.3.4.4-B	Europe / Netherlands / Provincie Noord-Holland / Monnickendam	WestEU	Podicipediformes	WildOthers	2016-11-08	Wageningen Bioveterinary Research	Wageningen Bioveterinary Research
GISAID	EPI1019374	A/Bl_H_gull/NL-Slootdorp/16014102-002/2016	A / H5N8	2.3.4.4-B	Europe / Netherlands / Provincie Noord-Holland / Slootdorp	WestEU	Charadriiformes	WildOthers	2016-11-11	Wageningen Bioveterinary Research	Wageningen Bioveterinary Research
GISAID	EPI1019630	A/Eur_Wig/NL-Wormer/16016143-002/2016	A / H5N8	2.3.4.4-B	Europe / Netherlands / Provincie Noord-Holland / Wormer	WestEU	Anseriformes	WildAns	2016-12-18	Wageningen Bioveterinary Research	Wageningen Bioveterinary Research
GISAID	EPI1019430	A/Ch/NL-Rhenen/16016141-006/2016	A / H5N8	2.3.4.4-B	Europe / Netherlands / Provincie Utrecht / Gemeente Rhenen	WestEU	Galliformes	DomGal	2016-12-17	Wageningen Bioveterinary Research	Wageningen Bioveterinary Research
GISAID	EPI1019750	A/P_falcon/NL-Vrouwenpolder_Zeeland/16015510-001/2016	A / H5N8	2.3.4.4-B	Europe / Netherlands / Provincie Zeeland / Vrouwenpolder	WestEU	Falconiformes	WildOthers	2016-12-07	Wageningen Bioveterinary Research	Wageningen Bioveterinary Research
GISAID	EPI1019438	A/Ch/NL-Zoeterwoude/16016484-021-025/2016	A / H5N8	2.3.4.4-B	Europe / Netherlands / South Holland / Gemeente Zoeterwoude	WestEU	Galliformes	DomGal	2016-12-24	Wageningen Bioveterinary Research	Wageningen Bioveterinary Research
GISAID	EPI1019678	A/Grey_Go/NL-Groot-Ammers/16015901-012/2016	A / H5N8	2.3.4.4-B	Europe / Netherlands / South Holland / Groot-Ammers	WestEU	Anseriformes	WildAns	2016-12-14	Wageningen Bioveterinary Research	Wageningen Bioveterinary Research
GISAID	EPI863826	A/Chicken/Sweden/SVA161122KU0453/SZ0209316/2016	A / H5N8	2.3.4.4-B	Europe / Sweden / Skane Lan / Helsingborgs Kommun / City of Mörarp, Lat. 56.053495 Long. 12.848939	WestEU	Galliformes	DomGal	2016-11-21	National Veterinary Institute	National Veterinary Institute
GISAID	EPI863857	A/Chicken/Sweden/SVA161122KU0453/SZ0209321/2016	A / H5N8	2.3.4.4-B	Europe / Sweden / Skane Lan / Helsingborgs Kommun / City of Mörarp, Lat. 56.053495 Long. 12.848939	WestEU	Galliformes	DomGal	2016-11-21	National Veterinary Institute	National Veterinary Institute
GISAID	EPI863865	A/Common_Goldeneye/Sweden/SVA161117KU0322/SZ0002165/2016	A / H5N8	2.3.4.4-B	Europe / Sweden / Skane Lan / Vellinge Kommun / Vellinge, Höllviken	WestEU	Anseriformes	WildAns	2016-11-14	National Veterinary Institute	National Veterinary Institute
GISAID	EPI969254	A/Tufted_Duck/Switzerland/V237/2016	A / H5N8	2.3.4.4-B	Europe / Switzerland / Kanton Bern / Amt Biel / Lake Biel	WestEU	Anseriformes	WildAns	2016-11-13	Faculty of Veterinary Medicine at the University of Bern	Institute of Virology and Immunology IVI
GISAID	EPI942943	A/chicken/Wales/000023/2016	A / H5N8	2.3.4.4-B	Europe / United Kingdom / County of Carmarthenshire	WestEU	Galliformes	DomGal	2016-12-31	Animal and Plant Health Agency (APHA)	Animal and Plant Health Agency (APHA)
GISAID	EPI942935	A/turkey/England/003778/2017	A / H5N8	2.3.4.4-B	Europe / United Kingdom / Lincolnshire	WestEU	Galliformes	DomGal	2017-01-15	Animal and Plant Health Agency (APHA)	Animal and Plant Health Agency (APHA)
GISAID	EPI868848	A/turkey/England/052131/2016	A / H5N8	2.3.4.4-B	Europe / United Kingdom / Lincolnshire / Louth	WestEU	Galliformes	DomGal	2016-12-15	Animal and Plant Health Agency (APHA)	Animal and Plant Health Agency (APHA)
GISAID	EPI943320	A/pochard_duck/England/SA12_157809/2016	A / H5N8	2.3.4.4-B	Europe / United Kingdom / Southport, Merseyside	WestEU	Anseriformes	WildAns	2016-12-19	Animal and Plant Health Agency (APHA)	Animal and Plant Health Agency (APHA)
