# Supplementary material for: Disentangling the role of Africa in the global spread of H5 highly pathogenic avian influenza
Source: Nat Commun. 2019 Nov 22;10:5310. doi: 10.1038/s41467-019-13287-y (PMC6874648; doi:10.1038/s41467-019-13287-y)
Supplement: Supplementary file 12 — Supplementary Data 8 [file 41467_2019_13287_MOESM12_ESM.xlsx]

## Sheet: GLOBAL Tree-based
Supplementary Data 8
Database	HA accession numbers	Isolate_Name	Subtype	Lineage	Location	LocationTrait	Host order	HostTrait	Collection_Date	GISAID Submitting_Lab	GISAID Originating_Lab	Comments
GISAID	EPI1129916	A/Great_Black-backed_Gull/Netherlands/1/2017	A / H5N6	2.3.4.4-B	Europe / Netherlands / Provincie Noord-Holland / De Kreupel: 52° 47' 58.3044'' N, 5° 13' 34.5504'' E	WestEU	Charadriiformes	WildOthers	2017-12-18	Erasmus Medical Center	Erasmus Medical Center
GISAID	EPI681297	A/duck/Zhejiang/925019/2014	A / H5N8	2.3.4.4-B	Asia / China	EastAsia	Anseriformes	DomAns	2014-09-25	Other Database Import	na
GISAID	EPI1104275	A/chicken/Egypt/Kafr-Elshiekh-18/2017	A / H5N8	2.3.4.4-B	Africa / Egypt / Kafr-Elshiekh	MiddleEast	Galliformes	DomGal	2017	Friedrich-Loeffler-Institut	na
GISAID	EPI978612	A/egret/Germany-SH/R1459/2017	A / H5N5	2.3.4.4-B	Europe / Germany / Schleswig-Holstein	WestEU	Pelecaniformes	WildOthers	2017-02-14	Friedrich-Loeffler-Institut	na
GenBank	MH165532	A/chicken/South_Africa/Standerton/2017	A / H5N8	2.3.4.4-B	Africa / South Africa / Standerton, MPU	SouthAfrica	Galliformes	DomGal	2017-06-20
GISAID	EPI990786	A/mute_swan/Germany-NI/AR1529-L02145/2017	A / H5N8	2.3.4.4-B	Europe / Germany / Lower Saxony / Ammerland	WestEU	Anseriformes	WildAns	2017-02-14	Friedrich-Loeffler-Institut	na
GISAID	EPI954869	A/White_fronted_goose/Hungary/801/2017	A / H5N8	2.3.4.4-B	Europe / Hungary / Hajdu-Bihar	EastEU	Anseriformes	WildAns	2017-01-09	Central Agricultural Office Veterinary Diagnostic Directorate	Central Agricultural Office Veterinary Diagnostic Directorate
GISAID	EPI1021124	A/chicken/Czech_Republic/1689-17/2017	A / H5N8	2.3.4.4-B	Europe / Czech Republic / Pardubicky kraj / Okres Usti nad Orlici / Koldín-Hradiště	EastEU	Galliformes	DomGal	2017-01-04	State Veterinary Institute Prague	State Veterinary Institute Prague
GISAID	EPI774361	A/Bar-headed_Goose/Qinghai/BTY15-LU/2016	A / H5N8	2.3.4.4-B	Asia / China / Qinghai Province	CentralAsia	Anseriformes	WildAns	2016-05-14	Wuhan Institute of Virology	State Key Laboratory of Virology and Wuhan Institute of Virology, Chinese Academy of Sciences
GISAID	EPI530986	A/duck/Zhejiang/6D18/2013	A / H5N8	2.3.4.4-B	Asia / China	EastAsia	Anseriformes	DomAns	2013-12-14	Other Database Import	na
GISAID	EPI1081925	A/swan/Italy/17VIR7064-1/2017	A / H5N8	2.3.4.4-B	Europe / Italy / Lombardy / Province of Bergamo / Mozzanica	WestEU	Anseriformes	WildAns	2017-08-25	Istituto Zooprofilattico Sperimentale Delle Venezie	Istituto Zooprofilattico Sperimentale Delle Venezie
GISAID	EPI1176525	A/great_egret/Israel/1088/2016	A / H5N8	2.3.4.4-B	Asia / Israel	MiddleEast	Pelecaniformes	WildOthers	2016-12-25	Other Database Import	na
GISAID	EPI969262	A/chicken/Czech_Republic/2643-17_1/2017	A / H5N8	2.3.4.4-B	Europe / Czech Republic / Jihocesky Kraj / Okres Jindrichuv Hradec / Dačice	EastEU	Galliformes	DomGal	2017-02-22	State Veterinary Institute Prague	na
GISAID	EPI1018207	A/duck/Egypt/F446/2017	A / H5N8	2.3.4.4-B	Africa / Egypt / Cairo	MiddleEast	Anseriformes	DomAns	2017-04-06	Animal Health Research Institute	National Laboratory for Veterinary Quality Control on Poultry production- Animal Health Research Inistitute
GISAID	EPI1122893	A/chicken/Greece/39_2017b/2017	A / H5N6	2.3.4.4-B	Europe / Greece	EastEU	Galliformes	DomGal	2017-02-06	Animal and Plant Health Agency (APHA)	Thessalonica Veterinary Centre (TVC)
GISAID	EPI1226468	A/Brahma_chicken/Belgium/6153/2017	A / H5N8	2.3.4.4-B	Europe / Belgium	WestEU	Galliformes	DomGal	2017-06-15	Other Database Import	na
GISAID	EPI1176519	A/chicken/Israel/1048/2016	A / H5N8	2.3.4.4-B	Asia / Israel	MiddleEast	Galliformes	DomGal	2016-12-20	Other Database Import	na
GISAID	EPI1045619	A/chicken/Tatarstan/88/2017	A / H5N8	2.3.4.4-B	Europe / Russian Federation / Republic of Tatarstan	EastEU	Galliformes	DomGal	2017-05-08	State Research Center of Virology and Biotechnology (VECTOR)	na
GISAID	EPI954735	A/Mute_swan/Hungary/3513/2017	A / H5N8	2.3.4.4-B	Europe / Hungary / Vas	EastEU	Anseriformes	WildAns	2017-01-27	Central Agricultural Office Veterinary Diagnostic Directorate	Central Agricultural Office Veterinary Diagnostic Directorate
GenBank	MG607414	A/duck/Democratic_Republic_of_the_Congo/17RS882-33/2017	A / H5N8	2.3.4.4-B	Africa / Congo, Democratic Republic of the / Bunia territory	CentralAfrica	Anseriformes	DomAns	2017-05-14	NCBI
GISAID	EPI1010489	A/green-winged_teal/Egypt/871/2016	A / H5N8	2.3.4.4-B	Africa / Egypt	MiddleEast	Anseriformes	WildAns	2016-12-08	Other Database Import	na
GISAID	EPI954759	A/Peregrine_falcon/Hungary/4882/2017	A / H5N8	2.3.4.4-B	Europe / Hungary / Gyor-Moson-Sopron	EastEU	Falconiformes	WildOthers	2017-02-07	Central Agricultural Office Veterinary Diagnostic Directorate	Central Agricultural Office Veterinary Diagnostic Directorate
GenBank	MK734294	A/Sandwich_tern/South_Africa/1801369/2018	A / H5N8	2.3.4.4-B	Africa / South Africa / Province of the Western Cape	SouthAfrica	Charadriiformes	WildOthers	2018-01-29
GISAID	EPI1176530	A/peregrine_falcon/Israel/1086/2016	A / H5N8	2.3.4.4-B	Asia / Israel	MiddleEast	Falconiformes	WildOthers	2016-12-25	Other Database Import	na
GISAID	EPI869938	A/chicken/Astrakhan/3131/2016	A / H5N8	2.3.4.4-B	Europe / Russian Federation / Astrakhan Oblast	EastEU	Galliformes	DomGal	2016-12-13	State Research Center of Virology and Biotechnology (VECTOR)	na
GISAID	EPI1104283	A/chicken/Egypt/Buheira-12/2017	A / H5N8	2.3.4.4-B	Africa / Egypt / Buheira	MiddleEast	Galliformes	DomGal	2017	Friedrich-Loeffler-Institut	na
GISAID	EPI961478	A/environment/Kamchatka/18/2016	A / H5N5	2.3.4.4-B	Europe / Russian Federation / Kamchatka Krai	CentralAsia	na	na	2016-10-01	State Research Center of Virology and Biotechnology (VECTOR)	na
GISAID	EPI858836	A/duck/India/10CA01/2016	A / H5N8	2.3.4.4-B	Asia / India / National Capital Territory of Delhi	SouthAsia	Anseriformes	WildAns	2016-10-17	ICAR-National Institute of High Security Animal Diseases	ICAR-National Institute of High Security Animal Diseases
GISAID	EPI858844	A/painted_stork/India/10CA03/2016	A / H5N8	2.3.4.4-B	Asia / India / Madhya Pradesh / Gwalior	SouthAsia	Ciconiiformes	WildOthers	2016-10-20	ICAR-National Institute of High Security Animal Diseases	ICAR-National Institute of High Security Animal Diseases
GISAID	EPI954791	A/Harris_hawk/Hungary/2762a/2017	A / H5N8	2.3.4.4-B	Europe / Hungary / Pest megye / Pest	EastEU	Accipitriformes	WildOthers	2017-01-24	Central Agricultural Office Veterinary Diagnostic Directorate	Central Agricultural Office Veterinary Diagnostic Directorate
GISAID	EPI873212	A/chicken/Croatia/103/2016	A / H5N8	2.3.4.4-B	Europe / Croatia / Viroviticko-Podravska Zupanija / Križnica	EastEU	Galliformes	DomGal	2016-12-27	Croatian Veterinary Institute	na
GISAID	EPI1018180	A/duck/Egypt/SS19/2017	A / H5N8	2.3.4.4-B	Africa / Egypt / Sharqia	MiddleEast	Anseriformes	DomAns	2017-01-12	Animal Health Research Institute	National Laboratory for Veterinary Quality Control on Poultry production- Animal Health Research Inistitute
GISAID	EPI1104291	A/chicken/Egypt/Gharbiya-15/2017	A / H5N8	2.3.4.4-B	Africa / Egypt / Gharbiya	MiddleEast	Galliformes	DomGal	2017	Friedrich-Loeffler-Institut	na
GISAID	EPI1176518	A/chicken/Israel/881/2016	A / H5N8	2.3.4.4-B	Asia / Israel	MiddleEast	Galliformes	DomGal	2016-12-07	Other Database Import	na
GISAID	EPI926613	A/domestic_duck/Siberia/103/2016	A / H5N8	2.3.4.4-B	Europe / Russian Federation / Novosibirsk Oblast	CentralAsia	Anseriformes	DomAns	2016-10-04	Research Institute of Experimental and Clinical Medicine	Research Institute of Experimental and Clinical Medicine
GISAID	EPI954567	A/turkey/Italy/17VIR538-1/2017	A / H5N8	2.3.4.4-B	Europe / Italy / Venezia	WestEU	Galliformes	DomGal	2017-01-20	Istituto Zooprofilattico Sperimentale Delle Venezie	Istituto Zooprofilattico Sperimentale Delle Venezie
GISAID	EPI1040225	A/turkey/Italy/17VIR5878-3/2017	A / H5N8	2.3.4.4-B	Europe / Italy / Veneto / Province of Verona / Albaredo d'Adige	WestEU	Galliformes	DomGal	2017-07-23	Istituto Zooprofilattico Sperimentale Delle Venezie	Istituto Zooprofilattico Sperimentale Delle Venezie
GISAID	EPI1223854	A/duck/Cameroon/17RS1661-3/2017	A / H5N8	2.3.4.4-B	Africa / Cameroon	WestAfrica	Galliformes	DomGal	2017-01	Other Database Import	na
GISAID	EPI978863	A/grey_heron/Germany-TH/R1125/2017	A / H5N8	2.3.4.4-B	Europe / Germany / Thuringia	WestEU	Pelecaniformes	WildOthers	2017-02-04	Friedrich-Loeffler-Institut	na
GISAID	EPI868854	A/Common-coot/Egypt/CA285/2016	A / H5N8	2.3.4.4-B	Africa / Egypt / Damietta	MiddleEast	Gruiformes	WildOthers	2016-11-26	Animal Health Research Institute	National Laboratory for Veterinary Quality Control on Poultry production- Animal Health Research Inistitute
GISAID	EPI1021093	A/mute_swan/Czech_Republic/964-17/2017	A / H5N8	2.3.4.4-B	Europe / Czech Republic / Stredocesky Kraj / Okres Kolin	EastEU	Anseriformes	WildAns	2017-01-19	State Veterinary Institute Prague	State Veterinary Institute Prague
GISAID	EPI1007683	A/Cygnus_olor/Belgium/1567/2017	A / H5N8	2.3.4.4-B	Europe / Belgium	WestEU	Anseriformes	WildAns	2017-02-21	Other Database Import	na
GISAID	EPI922508	A/chicken/Germany-NI/R11406/2016	A / H5N8	2.3.4.4-B	Europe / Germany / Lower Saxony / LK Northeim	WestEU	Galliformes	DomGal	2016-12-24	Friedrich-Loeffler-Institut	na
GISAID	EPI1021123	A/chicken/Czech_Republic/1688-17_1/2017	A / H5N8	2.3.4.4-B	Europe / Czech Republic / Stredocesky Kraj / Okres Beroun / Hlásná Třebáň	EastEU	Galliformes	DomGal	2017-02-04	State Veterinary Institute Prague	State Veterinary Institute Prague
GISAID	EPI869926	A/domestic_goose/Poland/72/2016	A / H5N8	2.3.4.4-B	Europe / Poland / Lubusz Voivodeship	EastEU	Anseriformes	DomAns	2016-12-14	National Veterinary Research Institut Poland, PIWet-PIB	na
GISAID	EPI942420	A/chicken/Czech_Republic/2764-17_2/2017	A / H5N8	2.3.4.4-B	Europe / Czech Republic / Karlovarsky Kraj / Okres Karlovy Vary / Božičany, GPS: 50°16'18.814''N, 12°45'49.882''E	EastEU	Galliformes	DomGal	2017-02-24	State Veterinary Institute Prague	na
GISAID	EPI1019830	A/T_Dk/NL-Zeewolde/16013976-004/2016	A / H5N8	2.3.4.4-B	Europe / Netherlands / Provincie Flevoland / Gemeente Zeewolde	WestEU	Anseriformes	WildAns	2016-11-09	Wageningen Bioveterinary Research	Wageningen Bioveterinary Research
GISAID	EPI952782	A/mallard_duck/Korea/WA137/2017	A / H5N8	2.3.4.4-B	Asia / Korea, Republic of / Chungcheongnam-do	EastAsia	Anseriformes	WildAns	2017-01-24	Animal and Plant Quarantine Agency (S-2026)	Animal and Plant Quarantine Agency (O-2015)
GISAID	EPI507673	A/mallard_duck/Shanghai/SH-9/2013	A / H5N8	2.3.4.4-B	Asia / China / Shanghai Municipality	EastAsia	Anseriformes	WildAns	2013-11-18	Institute of Laboratory Animal Sciences, Chinese Academy	Institute of Military Veterinary, Academy of Military Medical Sciences
GISAID	EPI873619	A/mute_swan/Croatia/102/2016	A / H5N5	2.3.4.4-B	Europe / Croatia / Sisacko-Moslavacka Zupanija / Crkveni Bok	EastEU	Anseriformes	WildAns	2016-12-27	Croatian Veterinary Institute	na
GISAID	EPI942935	A/turkey/England/003778/2017	A / H5N8	2.3.4.4-B	Europe / United Kingdom / Lincolnshire	WestEU	Galliformes	DomGal	2017-01-15	Animal and Plant Health Agency (APHA)	Animal and Plant Health Agency (APHA)
GISAID	EPI1200946	A/grey-headed_gull/Uganda/MUWRP-538/2017	A / H5N8	2.3.4.4-B	Africa / Uganda	CentralAfrica	Charadriiformes	WildOthers	2017-01-04	Other Database Import	na
GISAID	EPI1223853	A/chicken/Cameroon/17RS1661-1/2017	A / H5N8	2.3.4.4-B	Africa / Cameroon	WestAfrica	Galliformes	DomGal	2017-01	Other Database Import	na
GISAID	EPI1019398	A/Ch/NL-Abbega/X16015736/2016	A / H5N8	2.3.4.4-B	Europe / Netherlands / Provincie Friesland / Abbega	WestEU	Galliformes	DomGal	2016-12-12	Wageningen Bioveterinary Research	Wageningen Bioveterinary Research
GISAID	EPI931197	A/chicken/Czech_Republic/1896-17_1/2017	A / H5N8	2.3.4.4-B	Europe / Czech Republic / Jihocesky Kraj / Okres Jindrichuv Hradec / Nová Ves nad Lužnicí, GPS: 48°48'25.176''N, 14°54'11.196''E	EastEU	Galliformes	DomGal	2017-02-07	State Veterinary Institute Prague	na
GISAID	EPI774344	A/Bar-headed_Goose/Qinghai/BTY14-LU/2016	A / H5N8	2.3.4.4-B	Asia / China / Qinghai Province	CentralAsia	Anseriformes	WildAns	2016-05-14	Wuhan Institute of Virology	State Key Laboratory of Virology and Wuhan Institute of Virology, Chinese Academy of Sciences
GISAID	EPI961449	A/gadwall/Kurgan/2442/2016	A / H5N8	2.3.4.4-B	Europe / Russian Federation / Kurgan Oblast	CentralAsia	Anseriformes	WildAns	2016-08-27	State Research Center of Virology and Biotechnology (VECTOR)	na
GISAID	EPI773757	A/great_crested_grebe/Uvs-Nuur_Lake/341/2016	A / H5N8	2.3.4.4-B	Europe / Russian Federation / Tyva Republic	CentralAsia	Podicipediformes	WildOthers	2016-05-25	Research Institute of Experimental and Clinical Medicine	Research Institute of Experimental and Clinical Medicine
GISAID	EPI774466	A/Brown-headed_Gull/Qinghai/ZTO5-B/2016	A / H5N8	2.3.4.4-B	Asia / China / Qinghai Province	CentralAsia	Charadriiformes	WildOthers	2016-05-14	Wuhan Institute of Virology	State Key Laboratory of Virology and Wuhan Institute of Virology, Chinese Academy of Sciences
GenBank	MH165636	A/chicken/South_Africa/443397/2017	A / H5N8	2.3.4.4-B	Africa / South Africa / Newcastle, KZN	SouthAfrica	Galliformes	DomGal	2017-08-17
GISAID	EPI836606	A/grey_heron_/Uvs-Nuur_Lake/20/2016	A / H5N8	2.3.4.4-B	Europe / Russian Federation / Tyva Republic	CentralAsia	Pelecaniformes	WildOthers	2016-05-25	Research Institute of Experimental and Clinical Medicine	Research Institute of Experimental and Clinical Medicine
GISAID	EPI1021136	A/chicken/Czech_Republic/2216-17_1/2017	A / H5N8	2.3.4.4-B	Europe / Czech Republic / Jihocesky Kraj / Okres Strakonice / Volyně	EastEU	Galliformes	DomGal	2017-02-11	State Veterinary Institute Prague	State Veterinary Institute Prague
GISAID	EPI1021131	A/chicken/Czech_Republic/1953-17/2017	A / H5N8	2.3.4.4-B	Europe / Czech Republic / Liberecky Kraj / Okres Ceska Lipa / Velký Grunov	EastEU	Galliformes	DomGal	2017-02-08	State Veterinary Institute Prague	State Veterinary Institute Prague
GISAID	EPI1398285	A/chicken/Niger/17RS167-19/2017	A / H5N8	2.3.4.4-B	Africa / Niger / Niamey	WestAfrica	Galliformes	DomGal	2017-01-23	Istituto Zooprofilattico Sperimentale Delle Venezie	Laboratoire Central de l'Elevage (LABOCEL)	Generated in this study
GISAID	EPI931194	A/chicken/Czech_Republic/1863-17_1/2017	A / H5N8	2.3.4.4-B	Europe / Czech Republic / Stredocesky Kraj / Okres Benesov / Dolní Kralovice	EastEU	Galliformes	DomGal	2017-02-07	State Veterinary Institute Prague	na
GISAID	EPI969268	A/mallard/Czech_Republic/2705-17/2017	A / H5N8	2.3.4.4-B	Europe / Czech Republic / Kralovehradecky Kraj / Havlíčkův Brod, GPS: 49°36'13.705''N, 15°35'0.306''E	EastEU	Anseriformes	WildAns	2017-02-22	State Veterinary Institute Prague	na
GISAID	EPI1021092	A/mute_swan/Czech_Republic/572-17_3/2017	A / H5N8	2.3.4.4-B	Europe / Czech Republic / Hlavni mesto Praha / Okres Praha / Prague 1, Alšovo nábřeží	EastEU	Anseriformes	WildAns	2017-01-13	State Veterinary Institute Prague	State Veterinary Institute Prague
GISAID	EPI954845	A/Mallard/Hungary/5821/2017	A / H5N8	2.3.4.4-B	Europe / Hungary / Zala	EastEU	Anseriformes	WildAns	2017-02-13	Central Agricultural Office Veterinary Diagnostic Directorate	Central Agricultural Office Veterinary Diagnostic Directorate
GISAID	EPI1021133	A/goose/Czech_Republic/1998-17_1/2017	A / H5N8	2.3.4.4-B	Europe / Czech Republic / Kralovehradecky Kraj / Okres Hradec Kralove / Žďár nad Orlicí	EastEU	Anseriformes	DomAns	2017-02-09	State Veterinary Institute Prague	State Veterinary Institute Prague
GISAID	EPI1021094	A/mute_swan/Czech_Republic/967-17/2017	A / H5N8	2.3.4.4-B	Europe / Czech Republic / Kralovehradecky Kraj / Okres Hradec Kralove / Tylovo nábřeží	EastEU	Anseriformes	WildAns	2017-01-19	State Veterinary Institute Prague	State Veterinary Institute Prague
GenBank	MH165548	A/Egyptian_goose/South_Africa/001/2017	A / H5N8	2.3.4.4-B	Africa / South Africa / Pretoria, GAU	SouthAfrica	Anseriformes	WildAns	2017-07-13
GISAID	EPI954539	A/Goose/Hungary/65817/2016	A / H5N8	2.3.4.4-B	Europe / Hungary / Hajdu-Bihar	EastEU	Anseriformes	DomAns	2016-12-18	Central Agricultural Office Veterinary Diagnostic Directorate	Central Agricultural Office Veterinary Diagnostic Directorate
GISAID	EPI530985	A/duck/Zhejiang/W24/2013	A / H5N8	2.3.4.4-B	Asia / China	EastAsia	Anseriformes	DomAns	2013-11-14	Other Database Import	na
GISAID	EPI1021132	A/goose/Czech_Republic/1954-17/2017	A / H5N8	2.3.4.4-B	Europe / Czech Republic / Pardubicky kraj / Okres Pardubice / Chvaletice	EastEU	Anseriformes	WildAns	2017-02-08	State Veterinary Institute Prague	State Veterinary Institute Prague
GenBank	MG607413	A/duck/Democratic_Republic_of_the_Congo/17RS882-29/2017	A / H5N8	2.3.4.4-B	Africa / Congo, Democratic Republic of the / Bunia territory	CentralAfrica	Anseriformes	DomAns	2017-05-15	NCBI
GISAID	EPI1223869	A/Indian_peafowl/Cameroon/17RS1661-6/2017	A / H5N8	2.3.4.4-B	Africa / Cameroon	WestAfrica	Galliformes	DomGal	2017-01	NCBI
GISAID	EPI1021105	A/mute_swan/Czech_Republic/1227-17/2017	A / H5N8	2.3.4.4-B	Europe / Czech Republic / Zlinsky Kraj / Okres Uherske Hradiste / Uherské Hradiště	EastEU	Anseriformes	WildAns	2017-01-22	State Veterinary Institute Prague	State Veterinary Institute Prague
GISAID	EPI774442	A/Brown-headed_Gull/Qinghai/ZTO3-B/2016	A / H5N8	2.3.4.4-B	Asia / China / Qinghai Province	CentralAsia	Charadriiformes	WildOthers	2016-05-12	Wuhan Institute of Virology	State Key Laboratory of Virology and Wuhan Institute of Virology, Chinese Academy of Sciences
GISAID	EPI1021134	A/mute_swan/Czech_Republic/2008-17_1/2017	A / H5N8	2.3.4.4-B	Europe / Czech Republic / Morovskoslezsky Kraj / Okres Karvina / Závada nad Olší	EastEU	Anseriformes	WildAns	2017-02-07	State Veterinary Institute Prague	State Veterinary Institute Prague
GISAID	EPI975871	A/common_buzzard/Germany-SN/R1117/2017	A / H5N5	2.3.4.4-B	Europe / Germany / Saxony	WestEU	Accipitriformes	WildOthers	2017-02-06	Friedrich-Loeffler-Institut	na
GISAID	EPI967465	A/turkey/Germany-NI/R9807/2016	A / H5N8	2.3.4.4-B	Europe / Germany / Lower Saxony	WestEU	Galliformes	DomGal	2016-11-22	Friedrich-Loeffler-Institut	na
GISAID	EPI774498	A/Brown-headed_Gull/Qinghai/ZTO6-MU/2016	A / H5N8	2.3.4.4-B	Asia / China / Qinghai Province	CentralAsia	Charadriiformes	WildOthers	2016-05-15	Wuhan Institute of Virology	State Key Laboratory of Virology and Wuhan Institute of Virology, Chinese Academy of Sciences
GISAID	EPI1094821	A/Ostrich/South_Africa/S2017/08_0361_P17/2017	A / H5N8	2.3.4.4-B	Africa / South Africa / Province of the Western Cape	SouthAfrica			2017-08-22	National Institute of Communicable Diseases	Western Cape Provincial Veterinary Laboratory
GISAID	EPI1019806	A/T_Dk/NL-Werkendam/16014159-003/2016	A / H5N8	2.3.4.4-B	Europe / Netherlands / North Brabant / Gemeente Werkendam	WestEU	Anseriformes	WildAns	2016-11-14	Wageningen Bioveterinary Research	Wageningen Bioveterinary Research
GISAID	EPI1176524	A/cormorant/Israel/1035/2016	A / H5N8	2.3.4.4-B	Asia / Israel	MiddleEast	Suliformes	WildOthers	2016-12-19	Other Database Import	na
GISAID	EPI1176528	A/great_egret/Israel/1084/2016	A / H5N8	2.3.4.4-B	Asia / Israel	MiddleEast	Pelecaniformes	WildOthers	2016-12-25	Other Database Import	na
GISAID	EPI931145	A/duck/Czech_Republic/1467-17/2017	A / H5N8	2.3.4.4-B	Europe / Czech Republic / Jihocesky Kraj / Okres Prachatice / Vlachovo Březí	EastEU	Anseriformes	DomAns	2017-01-30	State Veterinary Institute Prague	na
GISAID	EPI961467	A/chicken/Sergiyev_Posad/39/2017	A / H5N8	2.3.4.4-B	Europe / Russian Federation / Moscow Oblast	EastEU	Galliformes	DomGal	2017-03-02	State Research Center of Virology and Biotechnology (VECTOR)	na
GISAID	EPI1040223	A/chicken/Italy/17VIR3078/2017	A / H5N8	2.3.4.4-B	Europe / Italy / Emilia-Romagna / Province of Bologna / Mordano	WestEU	Galliformes	DomGal	2017-04-07	Istituto Zooprofilattico Sperimentale Delle Venezie	Istituto Zooprofilattico Sperimentale Delle Venezie
GISAID	EPI863826	A/Chicken/Sweden/SVA161122KU0453/SZ0209316/2016	A / H5N8	2.3.4.4-B	Europe / Sweden / Skane Lan / Helsingborgs Kommun / City of Mörarp, Lat. 56.053495 Long. 12.848939	WestEU	Galliformes	DomGal	2016-11-21	National Veterinary Institute	National Veterinary Institute
GISAID	EPI1103669	A/Chicken/South_Africa/S2017/08_0336_P1/2017	A / H5N8	2.3.4.4-B	Africa / South Africa / Paarl, WC	SouthAfrica	Galliformes	DomGal	2017-08-21	National Institute for Communicable Diseases	Western Cape Provincial Veterinary Laboratory
GISAID	EPI1044550	A/mute_swan/Kaliningrad/132/2017	A / H5N8	2.3.4.4-B	Europe / Russian Federation / Kaliningrad Oblast	EastEU	Anseriformes	WildAns	2017-02-13	State Research Center of Virology and Biotechnology (VECTOR)	na
GISAID	EPI859199	A/mute_swan/Hungary/51049/2016	A / H5N8	2.3.4.4-B	Europe / Hungary / Csongrad megye	EastEU	Anseriformes	WildAns	2016-10-19	Central Agricultural Office Veterinary Diagnostic Directorate	National Food Chain Safety Office Veterinary Diagnostic Directorate Laboratory for Molecular Biology
GISAID	EPI1019694	A/Gull1/NL-Marker_Wadden/16014466-011/2016	A / H5N8	2.3.4.4-B	Europe / Netherlands / Marker Wadden	WestEU	Charadriiformes	WildOthers	2016-11-17	Wageningen Bioveterinary Research	Wageningen Bioveterinary Research
GenBank	MH569637	A/white_winged_black_tern/Uganda/17RS115-3/2017	A / H5N8	2.3.4.4-B	Africa / Uganda	CentralAfrica	Charadriiformes	WildOthers	2017-01-20	NCBI
GISAID	EPI774426	A/Brown-headed_Gull/Qinghai/ZTO1-B/2016	A / H5N8	2.3.4.4-B	Asia / China / Qinghai Province	CentralAsia	Charadriiformes	WildOthers	2016-05-01	Wuhan Institute of Virology	State Key Laboratory of Virology and Wuhan Institute of Virology, Chinese Academy of Sciences
GISAID	EPI1021148	A/chicken/Czech_Republic/3507-17/2017	A / H5N8	2.3.4.4-B	Europe / Czech Republic / Morovskoslezsky Kraj / Okres Frydek-Mistek / Dobrá	EastEU	Galliformes	DomGal	2017-02-28	State Veterinary Institute Prague	State Veterinary Institute Prague
GISAID	EPI956128	A/Goose/Hungary/59712/2016	A / H5N8	2.3.4.4-B	Europe / Hungary / Csongrad megye / Csongrad	EastEU	Anseriformes	DomAns	2016-11-26	Central Agricultural Office Veterinary Diagnostic Directorate	Central Agricultural Office Veterinary Diagnostic Directorate
GISAID	EPI888088	A/wigeon/Italy/17VIR57-3/2017	A / H5N8	2.3.4.4-B	Europe / Italy / Friuli-Venezia Giulia / Province of Gorizia	WestEU	Anseriformes	WildAns	2017-01-03	Istituto Zooprofilattico Sperimentale Delle Venezie	Istituto Zooprofilattico Sperimentale Delle Venezie
GISAID	EPI990770	A/eurasian_wigeon/Germany-NI/AR249-L02143/2017	A / H5N8	2.3.4.4-B	Europe / Germany / Lower Saxony / Wilhelmshaven	WestEU	Anseriformes	WildAns	2017-01-04	Friedrich-Loeffler-Institut	na
GISAID	EPI1021110	A/mute_swan/Czech_Republic/1339-17/2017	A / H5N8	2.3.4.4-B	Europe / Czech Republic / Morovskoslezsky Kraj / Okres Opava / Opava	EastEU	Anseriformes	WildAns	2017-01-31	State Veterinary Institute Prague	State Veterinary Institute Prague
GISAID	EPI961475	A/mute_swan/Czech_Republic/499-17/2017	A / H5N8	2.3.4.4-B	Europe / Czech Republic / Olomoucky Kraj / Okres Olomouc / Olomouc - Nové Sady	EastEU	Anseriformes	WildAns	2017-01-11	State Veterinary Institute Prague	na
GISAID	EPI1021141	A/mallard/Czech_Republic/2678-17_1/2017	A / H5N8	2.3.4.4-B	Europe / Czech Republic / Vysocina Kraj / Okres Havlickuv Brod / Havličkův Brod	EastEU	Anseriformes	WildAns	2017-02-20	State Veterinary Institute Prague	State Veterinary Institute Prague
GISAID	EPI1021138	A/chicken/Czech_Republic/2514-17/2017	A / H5N8	2.3.4.4-B	Europe / Czech Republic / Morovskoslezsky Kraj / Okres Karvina / Doubrava	EastEU	Galliformes	DomGal	2017-02-19	State Veterinary Institute Prague	State Veterinary Institute Prague
GISAID	EPI954591	A/turkey/Italy/17VIR973-2/2017	A / H5N8	2.3.4.4-B	Europe / Italy / Parma	WestEU	Galliformes	DomGal	2017-02-01	Istituto Zooprofilattico Sperimentale Delle Venezie	Istituto Zooprofilattico Sperimentale Delle Venezie
GISAID	EPI909428	A/turkey/Rostov/11/2017	A / H5N8	2.3.4.4-B	Europe / Russian Federation / Rostov Oblast	EastEU	Galliformes	DomGal	2017-01-01	State Research Center of Virology and Biotechnology (VECTOR)	na
GenBank	MH165756	A/chicken/South_Africa/449300/2017	A / H5N8	2.3.4.4-B	Africa / South Africa / Paarl, WC	SouthAfrica	Galliformes	DomGal	2017-09-16
GISAID	EPI988345	A/black_swan/Germany-BW/R1364/2017	A / H5N8	2.3.4.4-B	Europe / Germany / Baden-Wuerttemberg	WestEU	Anseriformes	WildAns	2017-02-12	Friedrich-Loeffler-Institut	na
GISAID	EPI954711	A/Mute_swan/Hungary/2508/2017	A / H5N8	2.3.4.4-B	Europe / Hungary / Somogy megye / Somogy	EastEU	Anseriformes	WildAns	2017-01-22	Central Agricultural Office Veterinary Diagnostic Directorate	Central Agricultural Office Veterinary Diagnostic Directorate
GISAID	EPI954695	A/Turkey/Hungary/2030/2017	A / H5N8	2.3.4.4-B	Europe / Hungary / Veszprem megye	EastEU	Galliformes	DomGal	2017-01-18	Central Agricultural Office Veterinary Diagnostic Directorate	Central Agricultural Office Veterinary Diagnostic Directorate
GISAID	EPI1131096	A/Great_Black-backed_Gull/Netherlands/2/2017	A / H5N6	2.3.4.4-B	Europe / Netherlands / Provincie Noord-Holland / De Kreupel: 52° 47' 58.3044'' N, 5° 13' 34.5504'' E	WestEU	Charadriiformes	WildOthers	2017-12-18	Erasmus Medical Center	Erasmus Medical Center
GISAID	EPI917277	A/chicken/Croatia/70/2017	A / H5N8	2.3.4.4-B	Europe / Croatia / Vukovarsko-Srijemska Zupanija / Mlaka Antinska	EastEU	Galliformes	DomGal	2017-02-08	Croatian Veterinary Institute	na
GISAID	EPI860509	A/tufted_duck/Germany-SH/R8444/2016	A / H5N8	2.3.4.4-B	Europe / Germany / Schleswig-Holstein	WestEU	Anseriformes	WildAns	2016-11-07	Friedrich-Loeffler-Institut	na
GISAID	EPI961517	A/chicken/Italy/17VIR1684-2/2017	A / H5N8	2.3.4.4-B	Europe / Italy / Venezia	WestEU	Galliformes	DomGal	2017-02-27	Istituto Zooprofilattico Sperimentale Delle Venezie	Istituto Zooprofilattico Sperimentale Delle Venezie
GISAID	EPI1021118	A/mallard/Czech_Republic/1672-17/2017	A / H5N8	2.3.4.4-B	Europe / Czech Republic / Jihocesky Kraj / Okres Jindrichuv Hradec / Lásenice, the Nežárka river	EastEU	Anseriformes	WildAns	2017-01-30	State Veterinary Institute Prague	State Veterinary Institute Prague
GISAID	EPI561495	A/Baikal_teal/Korea/H52/2014	A / H5N8	2.3.4.4-B	Asia / Korea, Republic of	EastAsia	Anseriformes	WildAns	2014-01-20	Other Database Import	na
GISAID	EPI959435	A/chicken/Poland/002/2017	A / H5N8	2.3.4.4-B	Europe / Poland / Opole Voivodeship	EastEU	Galliformes	DomGal	2017-01-03	National Veterinary Research Institut Poland, PIWet-PIB	na
GISAID	EPI1021102	A/chicken/Czech_Republic/1208-17_1/2017	A / H5N8	2.3.4.4-B	Europe / Czech Republic / Liberecky Kraj / Okres Semily / Turnov	EastEU	Galliformes	DomGal	2017-01-24	State Veterinary Institute Prague	State Veterinary Institute Prague
GISAID	EPI1021139	A/mallard/Czech_Republic/2641-17/2017	A / H5N8	2.3.4.4-B	Europe / Czech Republic / Vysocina Kraj / Okres Pelhrimov / Želiv	EastEU	Anseriformes	WildAns	2017-02-17	State Veterinary Institute Prague	State Veterinary Institute Prague
GISAID	EPI930841	A/Indian_Runner_Duck/Czech_Republic/749-17/2017	A / H5N8	2.3.4.4-B	Europe / Czech Republic / Kralovehradecky Kraj / Okres Nachod / Náchod-Babí GPS: 52°25'56.204''N, 16°11'29.298''E	EastEU	Anseriformes	DomAns	2017-01-16	State Veterinary Institute Prague	na
GISAID	EPI774506	A/Great_Black-headed_Gull/Qinghai/YO1-B/2016	A / H5N8	2.3.4.4-B	Asia / China / Qinghai Province	CentralAsia	Anseriformes	WildAns	2016-05-15	Wuhan Institute of Virology	State Key Laboratory of Virology and Wuhan Institute of Virology, Chinese Academy of Sciences
GISAID	EPI774251	A/Bar-headed_Goose/Qinghai/BTY9-B/2016	A / H5N8	2.3.4.4-B	Asia / China / Qinghai Province	CentralAsia	Anseriformes	WildAns	2016-05-09	Wuhan Institute of Virology	State Key Laboratory of Virology and Wuhan Institute of Virology, Chinese Academy of Sciences
GISAID	EPI1117253	A/T_Dk/NL-Werkendam/16014159-001/2016	A / H5N5	2.3.4.4-B	Europe / Netherlands / North Brabant / Gemeente Werkendam / Werkendam	WestEU	Anseriformes	WildAns	2016-11-14	Wageningen Bioveterinary Research	Wageningen Bioveterinary Research
GISAID	EPI1045597	A/chicken/Shchyolkovo/47/2017	A / H5N8	2.3.4.4-B	Europe / Russian Federation / Moscow Oblast	EastEU	Galliformes	DomGal	2017-03-05	State Research Center of Virology and Biotechnology (VECTOR)	na
GISAID	EPI1019558	A/Eur_Wig/NL-Greonterp/16015653-001/2016	A / H5N8	2.3.4.4-B	Europe / Netherlands / Provincie Friesland / Greonterp	WestEU	Anseriformes	WildAns	2016-12-08	Wageningen Bioveterinary Research	Wageningen Bioveterinary Research
GISAID	EPI986362	A/chicken/Croatia/104/2017	A / H5N5	2.3.4.4-B	Europe / Croatia / Krapinsko-Zagorska Zupanija / Špićkovina	EastEU	Galliformes	DomGal	2017-03-07	Croatian Veterinary Institute	na
GISAID	EPI962074	A/Mute_swan/Hungary/5879/2017	A / H5N5	2.3.4.4-B	Europe / Hungary / Budapest fovaros	EastEU	Anseriformes	WildAns	2017-02-14	Central Agricultural Office Veterinary Diagnostic Directorate	National Food Chain Safety Office Veterinary Diagnostic Directorate Laboratory for Molecular Biology
GISAID	EPI876474	A/turkey/Germany-NI/R10523/2016	A / H5N8	2.3.4.4-B	Europe / Germany / Lower Saxony	WestEU	Galliformes	DomGal	2016-12-13	Friedrich-Loeffler-Institut	na
GenBank	MH165828	A/ostrich/South_Africa/002/2017	A / H5N8	2.3.4.4-B	Africa / South Africa / Oudtshoorn, WC	SouthAfrica	Struthioniformes	na	2017-10-26
GISAID	EPI1019846	A/T_Dk/NL-Zeewolde/16013976-005/2016	A / H5N8	2.3.4.4-B	Europe / Netherlands / Provincie Flevoland / Gemeente Zeewolde	WestEU	Anseriformes	WildAns	2016-11-09	Wageningen Bioveterinary Research	Wageningen Bioveterinary Research
GISAID	EPI1019734	A/Mal/NL-IJsselmuiden/16015448-002/2016	A / H5N8	2.3.4.4-B	Europe / Netherlands / Provincie Overijssel / IJsselmuiden	WestEU	Anseriformes	WildAns	2016-12-06	Wageningen Bioveterinary Research	Wageningen Bioveterinary Research
GISAID	EPI909436	A/goose/Krasnodar/3144/2017	A / H5N8	2.3.4.4-B	Europe / Russian Federation / Krasnodar Krai	EastEU	Anseriformes	DomAns	2017-01-06	State Research Center of Virology and Biotechnology (VECTOR)	na
GISAID	EPI1104203	A/Geese/South_Africa/S2017/09_0065_P2/2017	A / H5N8	2.3.4.4-B	Africa / South Africa / Province of the Western Cape	SouthAfrica	Anseriformes	DomAns	2017-09-04	National Institute of Communicable Diseases	Western Cape Provincial Veterinary Laboratory
GISAID	EPI1019766	A/T_Dk/NL-Almeerder_Zand/16014341-003/2016	A / H5N8	2.3.4.4-B	Europe / Netherlands / Provincie Flevoland / Almeerder Zand	WestEU	Anseriformes	WildAns	2016-11-16	Wageningen Bioveterinary Research	Wageningen Bioveterinary Research
GISAID	EPI881292	A/domestic_duck/Germany-MV/R9869/2016	A / H5N8	2.3.4.4-B	Europe / Germany / Mecklenburg-Vorpommern	WestEU	Anseriformes	DomAns	2016-11-23	Friedrich-Loeffler-Institut	na
GISAID	EPI1007667	A/chicken/Belgium/807/2017	A / H5N8	2.3.4.4-B	Europe / Belgium	WestEU	Galliformes	DomGal	2017-02-01	Other Database Import	na
GISAID	EPI1019598	A/Eur_Wig/NL-Terschelling/16015692-010/2016	A / H5N8	2.3.4.4-B	Europe / Netherlands / Provincie Friesland / Gemeente Terschelling	WestEU	Anseriformes	WildAns	2016-12-09	Wageningen Bioveterinary Research	Wageningen Bioveterinary Research
GISAID	EPI954783	A/Common_tern/Hungary/8187/2017	A / H5N8	2.3.4.4-B	Europe / Hungary / Tolna megye	EastEU	Charadriiformes	WildOthers	2017-02-28	Central Agricultural Office Veterinary Diagnostic Directorate	Central Agricultural Office Veterinary Diagnostic Directorate
GISAID	EPI909460	A/chicken/Kalmykia/2643/2016	A / H5N8	2.3.4.4-B	Europe / Russian Federation / Republic of Kalmykia	EastEU	Galliformes	DomGal	2016-11-21	State Research Center of Virology and Biotechnology (VECTOR)	na
GISAID	EPI964917	A/chicken/Czech_Republic/206-17_2/2017	A / H5N8	2.3.4.4-B	Europe / Czech Republic	EastEU	Galliformes	DomGal	2017-01-06	Other Database Import	na
GISAID	EPI1019438	A/Ch/NL-Zoeterwoude/16016484-021-025/2016	A / H5N8	2.3.4.4-B	Europe / Netherlands / South Holland / Gemeente Zoeterwoude	WestEU	Galliformes	DomGal	2016-12-24	Wageningen Bioveterinary Research	Wageningen Bioveterinary Research
GenBank	MH165764	A/chicken/South_Africa/17090348/2017	A / H5N8	2.3.4.4-B	Africa / South Africa / Paarl, WC	SouthAfrica	Galliformes	DomGal	2017-09-18
GISAID	EPI954583	A/chicken/Italy/17VIR653-12/2017	A / H5N8	2.3.4.4-B	Europe / Italy / Rovigo	WestEU	Galliformes	DomGal	2017-01-25	Istituto Zooprofilattico Sperimentale Delle Venezie	Istituto Zooprofilattico Sperimentale Delle Venezie
GISAID	EPI860534	A/duck/Hungary/55191/2016	A / H5N8	2.3.4.4-B	Europe / Hungary / Bacs-Kiskun / Kisszállás	EastEU	Anseriformes	DomAns	2016-11-11	Central Agricultural Office Veterinary Diagnostic Directorate	National Food Chain Safety Office Veterinary Diagnostic Directorate Laboratory for Molecular Biology
GISAID	EPI1006703	A/common_teal/Korea/W548/2016	A / H5N8	2.3.4.4-B	Asia / Korea, Republic of	EastAsia	Anseriformes	WildAns	2016-12-15	Other Database Import	na
GenBank	MH165556	A/chicken/South_Africa/440638A/2017	A / H5N8	2.3.4.4-B	Africa / South Africa / Standerton, MPU	SouthAfrica	Galliformes	DomGal	2017-08-01
GISAID	EPI1019526	A/Eur_Wig/NL-Drieborg_Dollard/16015513-001/2016	A / H5N8	2.3.4.4-B	Europe / Netherlands / Provincie Groningen / Drieborg (Dollard)	WestEU	Anseriformes	WildAns	2016-12-06	Wageningen Bioveterinary Research	Wageningen Bioveterinary Research
GISAID	EPI1021121	A/Indian_Runner_Duck/Czech_Republic/1683-17_1/2017	A / H5N8	2.3.4.4-B	Europe / Czech Republic / Liberecky Kraj / Okres Liberec / Liberec	EastEU	Anseriformes	DomAns	2017-02-03	State Veterinary Institute Prague	State Veterinary Institute Prague
GISAID	EPI1021127	A/bronze_turkey/Czech_Republic/1755-17_1/2017	A / H5N8	2.3.4.4-B	Europe / Czech Republic / Hlavni mesto Praha / Okres Praha / Toušeň	EastEU	Galliformes	DomGal	2017-02-05	State Veterinary Institute Prague	State Veterinary Institute Prague
GISAID	EPI959531	A/Mute_swan/Hungary/6092/2017	A / H5N8	2.3.4.4-B	Europe / Hungary / Komarom-Esztergom	EastEU	Anseriformes	WildAns	2017-02-15	Central Agricultural Office Veterinary Diagnostic Directorate	National Food Chain Safety Office Veterinary Diagnostic Directorate Laboratory for Molecular Biology
GISAID	EPI954837	A/Mute_swan/Hungary/3137/2017	A / H5N8	2.3.4.4-B	Europe / Hungary / Zala	EastEU	Anseriformes	WildAns	2017-01-26	Central Agricultural Office Veterinary Diagnostic Directorate	Central Agricultural Office Veterinary Diagnostic Directorate
GenBank	MH165572	A/chicken/South_Africa/441587/2017	A / H5N8	2.3.4.4-B	Africa / South Africa / Benoni, GAU	SouthAfrica	Galliformes	DomGal	2017-08-04
GISAID	EPI954679	A/Greylag_goose/Hungary/1941/2017	A / H5N8	2.3.4.4-B	Europe / Hungary / Fejer megye	EastEU	Anseriformes	WildAns	2017-01-18	Central Agricultural Office Veterinary Diagnostic Directorate	Central Agricultural Office Veterinary Diagnostic Directorate
GISAID	EPI1087636	A/chicken/Czech_Republic/988-17/2017	A / H5N8	2.3.4.4-B	Europe / Czech Republic / Olomoucky Kraj / Okres Prerov / Lověšice	EastEU	Galliformes	DomGal	2017-01-20	State Veterinary Institute Prague	State Veterinary Institute Prague
GISAID	EPI954743	A/Mute_swan/Hungary/3542/2017	A / H5N8	2.3.4.4-B	Europe / Hungary / Budapest fovaros	EastEU	Anseriformes	WildAns	2017-01-29	Central Agricultural Office Veterinary Diagnostic Directorate	Central Agricultural Office Veterinary Diagnostic Directorate
GISAID	EPI907346	A/domestic_duck/Germany-BB/R681ff/2017	A / H5N8	2.3.4.4-B	Europe / Germany / Brandenburg	WestEU	Anseriformes	DomAns	2017-01-26	Friedrich-Loeffler-Institut	na
GISAID	EPI954687	A/Mute_swan/Hungary/1955/2017	A / H5N8	2.3.4.4-B	Europe / Hungary / Veszprem megye	EastEU	Anseriformes	WildAns	2017-01-18	Central Agricultural Office Veterinary Diagnostic Directorate	Central Agricultural Office Veterinary Diagnostic Directorate
GISAID	EPI1021126	A/mute_swan/Czech_Republic/1691-17/2017	A / H5N8	2.3.4.4-B	Europe / Czech Republic / Pardubicky kraj / Okres Pardubice / Pardubice, lake Bajkal	EastEU	Anseriformes	WildAns	2017-02-02	State Veterinary Institute Prague	State Veterinary Institute Prague
GISAID	EPI954727	A/Mute_swan/Hungary/3139/2017	A / H5N8	2.3.4.4-B	Europe / Hungary / Zala	EastEU	Anseriformes	WildAns	2017-01-26	Central Agricultural Office Veterinary Diagnostic Directorate	Central Agricultural Office Veterinary Diagnostic Directorate
GISAID	EPI959555	A/Pheasant/Hungary/7685/2017	A / H5N8	2.3.4.4-B	Europe / Hungary / Jasz-Nagykun-Szolnok	EastEU	Galliformes	DomGal	2017-02-24	Central Agricultural Office Veterinary Diagnostic Directorate	National Food Chain Safety Office Veterinary Diagnostic Directorate Laboratory for Molecular Biology
GISAID	EPI1021089	A/goose/Czech_Republic/197-17/2017	A / H5N8	2.3.4.4-B	Europe / Czech Republic / Hlavni mesto Praha / Okres Praha / Lázně Toušeň	EastEU	Anseriformes	DomAns	2017-01-02	State Veterinary Institute Prague	State Veterinary Institute Prague
GISAID	EPI959523	A/Cormorant/Hungary/6102/2017	A / H5N8	2.3.4.4-B	Europe / Hungary / Komarom-Esztergom	EastEU	Suliformes	WildOthers	2017-02-15	Central Agricultural Office Veterinary Diagnostic Directorate	National Food Chain Safety Office Veterinary Diagnostic Directorate Laboratory for Molecular Biology
GISAID	EPI869928	A/chicken/Poland/85A/2016	A / H5N8	2.3.4.4-B	Europe / Poland / Lesser Poland Voivodeship	EastEU	Galliformes	DomGal	2016-12-19	National Veterinary Research Institut Poland, PIWet-PIB	na
GISAID	EPI954751	A/Chicken/Hungary/2496/2017	A / H5N8	2.3.4.4-B	Europe / Hungary / Jasz-Nagykun-Szolnok	EastEU	Galliformes	DomGal	2017-01-24	Central Agricultural Office Veterinary Diagnostic Directorate	National Food Chain Safety Office Veterinary Diagnostic Directorate Laboratory for Molecular Biology
GISAID	EPI1021106	A/mute_swan/Czech_Republic/1296-17_1/2017	A / H5N8	2.3.4.4-B	Europe / Czech Republic / Olomoucky Kraj / Okres Prerov / Tovačov Lakes	EastEU	Anseriformes	WildAns	2017-01-24	State Veterinary Institute Prague	State Veterinary Institute Prague
GISAID	EPI954821	A/GuineaFowl/Hungary/596/2017	A / H5N8	2.3.4.4-B	Europe / Hungary / Hajdu-Bihar	EastEU	Galliformes	DomGal	2017-01-06	Central Agricultural Office Veterinary Diagnostic Directorate	Central Agricultural Office Veterinary Diagnostic Directorate
GISAID	EPI1021107	A/mute_swan/Czech_Republic/1330-17_1/2017	A / H5N8	2.3.4.4-B	Europe / Czech Republic / Jihocesky Kraj / Okres Tabor / Roudná	EastEU	Anseriformes	WildAns	2017-01-20	State Veterinary Institute Prague	State Veterinary Institute Prague
GISAID	EPI1021109	A/mute_swan/Czech_Republic/1337-17/2017	A / H5N8	2.3.4.4-B	Europe / Czech Republic / Jihocesky Kraj / Okres Tabor / Veselí nad Lužnicí	EastEU	Anseriformes	WildAns	2017-01-27	State Veterinary Institute Prague	State Veterinary Institute Prague
GISAID	EPI916385	A/mute_swan/Czech_Republic/653-17/2017	A / H5N8	2.3.4.4-B	Europe / Czech Republic / Hlavni mesto Praha / Okres Praha / Praha 1, Střelecký ostrov	EastEU	Anseriformes	WildAns	2017-01-15	State Veterinary Institute Prague	State Veterinary Institute Prague
GISAID	EPI1021099	A/mute_swan/Czech_Republic/1156-17/2017	A / H5N8	2.3.4.4-B	Europe / Czech Republic / Jihocesky Kraj / Okres Pisek / Písek	EastEU	Anseriformes	WildAns	2017-01-22	State Veterinary Institute Prague	State Veterinary Institute Prague
GISAID	EPI1021117	A/mute_swan/Czech_Republic/1640-17/2017	A / H5N8	2.3.4.4-B	Europe / Czech Republic / Ustecky Kraj / Okres Chomutov / Kadaň, the Ohře river, near the railway station	EastEU	Anseriformes	WildAns	2017-02-02	State Veterinary Institute Prague	State Veterinary Institute Prague
GISAID	EPI962066	A/Turkey/Hungary/53136/2016	A / H5N8	2.3.4.4-B	Europe / Hungary / Bekes megye / Bekes	EastEU	Galliformes	DomGal	2016-11-01	Central Agricultural Office Veterinary Diagnostic Directorate	National Food Chain Safety Office Veterinary Diagnostic Directorate Laboratory for Molecular Biology
GenBank	MH569629	A/duck/Uganda/17RS115-9/2017	A / H5N8	2.3.4.4-B	Africa / Uganda	CentralAfrica	Anseriformes	DomAns	2017-01-20	NCBI
GISAID	EPI959407	A/Eurasian_Wigeon/Netherlands/2/2016	A / H5N8	2.3.4.4-B	Europe / Netherlands / Provincie Noord-Holland	WestEU	Anseriformes	WildAns	2016-12-05	Erasmus Medical Center	Erasmus Medical Center
GISAID	EPI917275	A/mute_swan/Croatia/61/2017	A / H5N8	2.3.4.4-B	Europe / Croatia / Karlovacka Zupanija / Karlovac	EastEU	Anseriformes	WildAns	2017-02-02	Croatian Veterinary Institute	na
GISAID	EPI1023576	A/Eurasian_wigeon/Netherlands/1/2016	A / H5N8	2.3.4.4-B	Europe / Netherlands	WestEU	Anseriformes	WildAns	2016-12-04	Erasmus Medical Center	Erasmus Medical Center
GISAID	EPI1398282	A/duck/Nigeria/17RS737-43/2017	A / H5N8	2.3.4.4-B	Africa / Nigeria / Kano State	WestAfrica	Anseriformes	DomAns	2016-11-19	Istituto Zooprofilattico Sperimentale Delle Venezie	National Veterinary Research Institute	Generated in this study
GISAID	EPI954719	A/Mute_swan/Hungary/2825/2017	A / H5N8	2.3.4.4-B	Europe / Hungary / Tolna megye / Tolna	EastEU	Anseriformes	WildAns	2017-01-24	Central Agricultural Office Veterinary Diagnostic Directorate	Central Agricultural Office Veterinary Diagnostic Directorate
GISAID	EPI1176517	A/turkey/Israel/1045/2016	A / H5N8	2.3.4.4-B	Asia / Israel	MiddleEast	Galliformes	DomGal	2016-12-20	Other Database Import	na
GISAID	EPI774286	A/Bar-headed_Goose/Qinghai/BTY11-B/2016	A / H5N8	2.3.4.4-B	Asia / China / Qinghai Province	CentralAsia	Anseriformes	WildAns	2016-05-09	Wuhan Institute of Virology	State Key Laboratory of Virology and Wuhan Institute of Virology, Chinese Academy of Sciences
GISAID	EPI1019654	A/G_c_grebe/NL-Monnickendam/16013865-009-010/2016	A / H5N8	2.3.4.4-B	Europe / Netherlands / Provincie Noord-Holland / Monnickendam	WestEU	Podicipediformes	WildOthers	2016-11-08	Wageningen Bioveterinary Research	Wageningen Bioveterinary Research
GISAID	EPI1019390	A/C_Gull/NL-Slootdorp/16014102-003/2016	A / H5N8	2.3.4.4-B	Europe / Netherlands / Provincie Noord-Holland / Slootdorp	WestEU	Charadriiformes	WildOthers	2016-11-11	Wageningen Bioveterinary Research	Wageningen Bioveterinary Research
GISAID	EPI774483	A/Brown-headed_Gull/Qinghai/ZTO6-B/2016	A / H5N8	2.3.4.4-B	Asia / China / Qinghai Province	CentralAsia	Charadriiformes	WildOthers	2016-05-15	Wuhan Institute of Virology	State Key Laboratory of Virology and Wuhan Institute of Virology, Chinese Academy of Sciences
GISAID	EPI1104315	A/Swan/South_Africa/S2017/08_0517_P2/2017	A / H5N8	2.3.4.4-B	Africa / South Africa / Province of the Western Cape	SouthAfrica	Anseriformes	WildAns	2017-08-28	National Institute of Communicable Diseases	Western Cape Provincial Veterinary Laboratory
GISAID	EPI978865	A/mute_swan/Germany-TH/R1126/2017	A / H5N8	2.3.4.4-B	Europe / Germany / Thuringia	WestEU	Anseriformes	WildAns	2017-02-04	Friedrich-Loeffler-Institut	na
GISAID	EPI1019662	A/Go/NL-Roggebotsluis/16014462-010/2016	A / H5N8	2.3.4.4-B	Europe / Netherlands / Provincie Flevoland / Roggebotsluis	WestEU	Anseriformes	WildAns	2016-11-17	Wageningen Bioveterinary Research	Wageningen Bioveterinary Research
GISAID	EPI774133	A/Bar-headed_Goose/Qinghai/BTY2-B/2016	A / H5N8	2.3.4.4-B	Asia / China / Qinghai Province	CentralAsia	Anseriformes	WildAns	2016-05-12	Wuhan Institute of Virology	State Key Laboratory of Virology and Wuhan Institute of Virology, Chinese Academy of Sciences
GISAID	EPI774185	A/Bar-headed_Goose/Qinghai/BTY5-B/2016	A / H5N8	2.3.4.4-B	Asia / China / Qinghai Province	CentralAsia	Anseriformes	WildAns	2016-05-12	Wuhan Institute of Virology	State Key Laboratory of Virology and Wuhan Institute of Virology, Chinese Academy of Sciences
GISAID	EPI774475	A/Brown-headed_Gull/Qinghai/ZTO5-K/2016	A / H5N8	2.3.4.4-B	Asia / China / Qinghai Province	CentralAsia	Charadriiformes	WildOthers	2016-05-14	Wuhan Institute of Virology	State Key Laboratory of Virology and Wuhan Institute of Virology, Chinese Academy of Sciences
GISAID	EPI888784	A/turkey/Germany-SH/R425/2017	A / H5N5	2.3.4.4-B	Europe / Germany / Schleswig-Holstein	WestEU	Galliformes	DomGal	2017-01-22	Friedrich-Loeffler-Institut	na
GISAID	EPI1398287	A/chicken/Niger/17RS167-1/2017	A / H5N1	2.3.4.4-B	Africa / Niger	WestAfrica	Galliformes	DomGal	2017-01-07	Istituto Zooprofilattico Sperimentale Delle Venezie	Laboratoire Central de l'Elevage (LABOCEL)	Generated in this study
GISAID	EPI774168	A/Bar-headed_Goose/Qinghai/BTY4-B/2016	A / H5N8	2.3.4.4-B	Asia / China / Qinghai Province	CentralAsia	Anseriformes	WildAns	2016-05-12	Wuhan Institute of Virology	State Key Laboratory of Virology and Wuhan Institute of Virology, Chinese Academy of Sciences
GISAID	EPI888600	A/wigeon/Italy/16VIR9616-3/2016	A / H5N5	2.3.4.4-B	Europe / Italy / Friuli-Venezia Giulia / Province of Gorizia	WestEU	Anseriformes	WildAns	2016-12-29	Istituto Zooprofilattico Sperimentale Delle Venezie	Istituto Zooprofilattico Sperimentale Delle Venezie
GISAID	EPI990778	A/greylag_goose/Germany-NIAR11353-L02142/2016	A / H5N5	2.3.4.4-B	Europe / Germany / Lower Saxony / Wangerland	WestEU	Anseriformes	WildAns	2016-12-27	Friedrich-Loeffler-Institut	na
GISAID	EPI954813	A/Greylag_goose/Hungary/320/2017	A / H5N8	2.3.4.4-B	Europe / Hungary / Somogy megye / Somogy	EastEU	Anseriformes	WildAns	2017-01-04	Central Agricultural Office Veterinary Diagnostic Directorate	Central Agricultural Office Veterinary Diagnostic Directorate
GISAID	EPI909364	A/tufted_duck/Denmark/17740-1/2016	A / H5N8	2.3.4.4-B	Europe / Denmark / Region Hovedstaden / Kobenhavns Kommune / Christiania	WestEU	Anseriformes	WildAns	2016-11-08	Animal and Plant Health Agency (APHA)	Technical University of Denmark
GenBank	MH165740	A/chicken/South_Africa/448475/2017	A / H5N8	2.3.4.4-B	Africa / South Africa / Port Elizabeth, EC	SouthAfrica	Galliformes	DomGal	2017-09-12
GISAID	EPI961500	A/shelduck/Italy/17VIR1572-24/2017	A / H5N8	2.3.4.4-B	Europe / Italy / Rovigo	WestEU	Anseriformes	WildAns	2017-01-03	Istituto Zooprofilattico Sperimentale Delle Venezie	Istituto Zooprofilattico Sperimentale Delle Venezie
GISAID	EPI1019574	A/Eur_Wig/NL-Leeuwarden/16015699-002/2016	A / H5N8	2.3.4.4-B	Europe / Netherlands / Provincie Friesland / Gemeente Leeuwarden	WestEU	Anseriformes	WildAns	2016-12-10	Wageningen Bioveterinary Research	Wageningen Bioveterinary Research
GISAID	EPI1021115	A/mute_swan/Czech_Republic/1576-17_C/2017	A / H5N8	2.3.4.4-B	Europe / Czech Republic / Karlovarsky Kraj / Okres Cheb / Skalka pond	EastEU	Anseriformes	WildAns	2017-01-31	State Veterinary Institute Prague	State Veterinary Institute Prague
GenBank	MK734297	A/Swift_tern/South_Africa/18010027/2018	A / H5N8	2.3.4.4-B	Africa / South Africa / Betty’s Bay, WC	SouthAfrica	Charadriiformes	WildOthers	2018-01-3
GISAID	EPI1019366	A/Bk_swan/NL-Den_Oever/16013973-002/2016	A / H5N8	2.3.4.4-B	Europe / Netherlands / Provincie Noord-Holland / Den Oever	WestEU	Anseriformes	WildAns	2016-11-10	Wageningen Bioveterinary Research	Wageningen Bioveterinary Research
GISAID	EPI1019470	A/Dk/NL-Biddinghuizen/16015145-021-025/2016	A / H5N8	2.3.4.4-B	Europe / Netherlands / Provincie Flevoland / Biddinghuizen	WestEU	Anseriformes	DomAns	2016-12-01	Wageningen Bioveterinary Research	Wageningen Bioveterinary Research
GISAID	EPI1019686	A/Gull/NL-Marker_Wadden/16014466-020/2016	A / H5N8	2.3.4.4-B	Europe / Netherlands / Marker Wadden	WestEU	Charadriiformes	WildOthers	2016-11-17	Wageningen Bioveterinary Research	Wageningen Bioveterinary Research
GISAID	EPI1019742	A/Mal/NL-Mastenbroek/16015378-002/2016	A / H5N8	2.3.4.4-B	Europe / Netherlands / Provincie Overijssel / Mastenbroek	WestEU	Anseriformes	WildAns	2016-12-05	Wageningen Bioveterinary Research	Wageningen Bioveterinary Research
GISAID	EPI1019374	A/Bl_H_gull/NL-Slootdorp/16014102-002/2016	A / H5N8	2.3.4.4-B	Europe / Netherlands / Provincie Noord-Holland / Slootdorp	WestEU	Charadriiformes	WildOthers	2016-11-11	Wageningen Bioveterinary Research	Wageningen Bioveterinary Research
GISAID	EPI963516	A/domestic_duck/Germany-MV/R9764/2016	A / H5N8	2.3.4.4-B	Europe / Germany / Mecklenburg-Vorpommern	WestEU	Anseriformes	DomAns	2016-11-21	Friedrich-Loeffler-Institut	na
GISAID	EPI1021137	A/spot-billed_pelican/Czech_Republic/2270-17/2017	A / H5N5	2.3.4.4-B	Europe / Czech Republic / Liberecky Kraj / Okres Liberec / ZOO Liberec	EastEU	Pelecaniformes	WildOthers	2017-02-14	State Veterinary Institute Prague	State Veterinary Institute Prague
GISAID	EPI1019502	A/Eur_Wig/NL-Akkrum/16015817-003/2016	A / H5N8	2.3.4.4-B	Europe / Netherlands / Provincie Friesland / Akkrum	WestEU	Anseriformes	WildAns	2016-12-13	Wageningen Bioveterinary Research	Wageningen Bioveterinary Research
GISAID	EPI881293	A/swan/Germany-SN/R10645/2016	A / H5N5	2.3.4.4-B	Europe / Germany / Saxony	WestEU	Anseriformes	WildAns	2016-12-13	Friedrich-Loeffler-Institut	na
GISAID	EPI860231	A/wild_duck/Poland/82A/2016	A / H5N8	2.3.4.4-B	Europe / Poland / West Pomeranian Voivodeship	EastEU	Anseriformes	WildAns	2016-11-02	National Veterinary Research Institut Poland, PIWet-PIB	na
GenBank	MK734298	A/Swift_tern/South_Africa/18010028/2018	A / H5N8	2.3.4.4-B	Africa / South Africa / Cape Town, WC	SouthAfrica	Charadriiformes	WildOthers	2018-01-3
GenBank	MK734295	A/African_penguin/South_Africa/476266/2018	A / H5N8	2.3.4.4-B	Africa / South Africa / Cape Town, WC	SouthAfrica	Sphenisciformes	WildOthers	2018-03-01
GISAID	EPI1019870	A/T_Dk/NL-Zuidoost_Beemster/16014148-009/2016	A / H5N8	2.3.4.4-B	Europe / Netherlands / Provincie Noord-Holland / Zuidoost Beemster	WestEU	Anseriformes	WildAns	2016-11-14	Wageningen Bioveterinary Research	Wageningen Bioveterinary Research
GISAID	EPI861012	A/chicken/Germany-MV/R8790/2016	A / H5N8	2.3.4.4-B	Europe / Germany / Mecklenburg-Vorpommern	WestEU	Galliformes	DomGal	2016-11-11	Friedrich-Loeffler-Institut	na
GISAID	EPI873626	A/mute_swan/Croatia/104/2016	A / H5N8	2.3.4.4-B	Europe / Croatia / Sisacko-Moslavacka Zupanija / Mužilovčica	EastEU	Anseriformes	WildAns	2016-12-29	Croatian Veterinary Institute	na
GISAID	EPI1019566	A/Eur_Wig/NL-Groningen/16015376-003/2016	A / H5N8	2.3.4.4-B	Europe / Netherlands / Provincie Groningen / Gemeente Groningen	WestEU	Anseriformes	WildAns	2016-12-05	Wageningen Bioveterinary Research	Wageningen Bioveterinary Research
GISAID	EPI1103576	A/Ostrich/South_Africa/S2017/08_0047_P7/2017	A / H5N8	2.3.4.4-B	Africa / South Africa / Province of the Western Cape	SouthAfrica			2017-08-03	National Institute of Communicable Diseases	Western Cape Provincial Veterinary Laboratory
GISAID	EPI1104221	A/Duck/South_Africa/S2017/08_0340_P2/2017	A / H5N8	2.3.4.4-B	Africa / South Africa / Province of the Western Cape	SouthAfrica	Anseriformes	DomAns	2017-08-22	National Institute of Communicable Diseases	Western Cape Provincial Veterinary Laboratory
GISAID	EPI1032500	A/Goose/Hungary/17580/2017	A / H5N8	2.3.4.4-B	Europe / Hungary / Bacs-Kiskun	EastEU	Anseriformes	DomAns	2017-04-19	Central Agricultural Office Veterinary Diagnostic Directorate	National Food Chain Safety Office Veterinary Diagnostic Directorate Laboratory for Molecular Biology
GenBank	MH165796	A/turkey/South_Africa/450199/2017	A / H5N8	2.3.4.4-B	Africa / South Africa / Cape Town, WC	SouthAfrica	Galliformes	DomGal	2017-09-19
GenBank	MH165724	A/chicken/South_Africa/17090100/2017	A / H5N8	2.3.4.4-B	Africa / South Africa / Paarl, WC	SouthAfrica	Galliformes	DomGal	2017-09-06
GISAID	EPI909444	A/mute_swan/Krasnodar/25/2017	A / H5N8	2.3.4.4-B	Europe / Russian Federation / Krasnodar Krai	EastEU	Anseriformes	WildAns	2017-01-06	State Research Center of Virology and Biotechnology (VECTOR)	na
GISAID	EPI860401	A/tufted_duck/Germany/AR8459-L01988/2016	A / H5N8	2.3.4.4-B	Europe / Germany / Baden-Wuerttemberg / Lake Constance	WestEU	Anseriformes	WildAns	2016-11-08	Friedrich-Loeffler-Institut	na
GISAID	EPI1019534	A/Eur_Wig/NL-Enumatil-Groningen/16015704-001/2016	A / H5N8	2.3.4.4-B	Europe / Netherlands / Provincie Groningen / Enumatil-Groningen	WestEU	Anseriformes	WildAns	2016-12-11	Wageningen Bioveterinary Research	Wageningen Bioveterinary Research
GISAID	EPI969254	A/Tufted_Duck/Switzerland/V237/2016	A / H5N8	2.3.4.4-B	Europe / Switzerland / Kanton Bern / Amt Biel / Lake Biel	WestEU	Anseriformes	WildAns	2016-11-13	Faculty of Veterinary Medicine at the University of Bern	Institute of Virology and Immunology IVI
GISAID	EPI954631	A/Mute_swan/Hungary/119/2017	A / H5N8	2.3.4.4-B	Europe / Hungary / Somogy megye / Somogy	EastEU	Anseriformes	WildAns	2017-01-02	Central Agricultural Office Veterinary Diagnostic Directorate	Central Agricultural Office Veterinary Diagnostic Directorate
GISAID	EPI863865	A/Common_Goldeneye/Sweden/SVA161117KU0322/SZ0002165/2016	A / H5N8	2.3.4.4-B	Europe / Sweden / Skane Lan / Vellinge Kommun / Vellinge, Höllviken	WestEU	Anseriformes	WildAns	2016-11-14	National Veterinary Institute	National Veterinary Institute
GISAID	EPI868848	A/turkey/England/052131/2016	A / H5N8	2.3.4.4-B	Europe / United Kingdom / Lincolnshire / Louth	WestEU	Galliformes	DomGal	2016-12-15	Animal and Plant Health Agency (APHA)	Animal and Plant Health Agency (APHA)
GenBank	MH165580	A/chicken/South_Africa/MC002/2017	A / H5N8	2.3.4.4-B	Africa / South Africa / Krugersdorp, GAU	SouthAfrica	Galliformes	DomGal	2017-08-04
GenBank	MH165788	A/chicken/South_Africa/17090335/2017	A / H5N8	2.3.4.4-B	Africa / South Africa / Stellenbosch, WC	SouthAfrica	Galliformes	DomGal	2017-09-18
GenBank	MH165524	A/chicken/South_Africa/Villiers/2017	A / H5N8	2.3.4.4-B	Africa / South Africa / Villiers, MPU	SouthAfrica	Galliformes	DomGal	2017-06-19
GISAID	EPI1032516	A/Goose/Hungary/59763/2016	A / H5N8	2.3.4.4-B	Europe / Hungary / Bacs-Kiskun	EastEU	Anseriformes	DomAns	2016-11-27	Central Agricultural Office Veterinary Diagnostic Directorate	National Food Chain Safety Office Veterinary Diagnostic Directorate Laboratory for Molecular Biology
GISAID	EPI942943	A/chicken/Wales/000023/2016	A / H5N8	2.3.4.4-B	Europe / United Kingdom / County of Carmarthenshire	WestEU	Galliformes	DomGal	2016-12-31	Animal and Plant Health Agency (APHA)	Animal and Plant Health Agency (APHA)
GISAID	EPI1019622	A/Eur_Wig/NL-West_Graftdijk/16015746-003/2016	A / H5N8	2.3.4.4-B	Europe / Netherlands / Provincie Noord-Holland / West Graftdijk	WestEU	Anseriformes	WildAns	2016-12-12	Wageningen Bioveterinary Research	Wageningen Bioveterinary Research
GenBank	MH165604	A/Speckled_pigeon/South_Africa/08_004B/2017	A / H5N8	2.3.4.4-B	Africa / South Africa / Benoni, GAU	SouthAfrica	Columbiformes	WildOthers	2017-08-14
GISAID	EPI959413	A/Eurasian_Wigeon/Netherlands/4/2016	A / H5N8	2.3.4.4-B	Europe / Netherlands / South Holland	WestEU	Anseriformes	WildAns	2016-12-09	Erasmus Medical Center	Erasmus Medical Center
GISAID	EPI860518	A/Mulard_duck/Hungary/54494/2016	A / H5N8	2.3.4.4-B	Europe / Hungary / Bacs-Kiskun / Kiskunmajsa	EastEU	Anseriformes	DomAns	2016-11-08	Central Agricultural Office Veterinary Diagnostic Directorate	National Food Chain Safety Office Veterinary Diagnostic Directorate Laboratory for Molecular Biology
GISAID	EPI888277	A/turkey/Czech_Republic/38-17_5/2017	A / H5N8	2.3.4.4-B	Europe / Czech Republic / South Moravian Region / Okres Brno-Venkov / Ivančice-Němčice	EastEU	Galliformes	DomGal	2017-01-03	State Veterinary Institute Prague	na
GISAID	EPI952639	A/chicken/Korea/H903/2017	A / H5N8	2.3.4.4-B	Asia / Korea, Republic of / Jeollabuk-do	EastAsia	Galliformes	DomGal	2017-02-08	Animal and Plant Quarantine Agency (S-2026)	Animal and Plant Quarantine Agency (O-2015)
