# Supplementary material for: Disentangling the role of Africa in the global spread of H5 highly pathogenic avian influenza
Source: Nat Commun. 2019 Nov 22;10:5310. doi: 10.1038/s41467-019-13287-y (PMC6874648; doi:10.1038/s41467-019-13287-y)
Supplement: Supplementary file 13 — Supplementary Data 9 [file 41467_2019_13287_MOESM13_ESM.xlsx]

## Sheet: GLOBAL random
Supplementary Data 9
Database	HA accession numbers	Isolate_Name	Subtype	Lineage	Location	LocationTrait	Host order	HostTrait	Collection_Date	GISAID Submitting_Lab	GISAID Originating_Lab	Comments
GISAID	EPI681297	A/duck/Zhejiang/925019/2014	A / H5N8	2.3.4.4-B	Asia / China	EastAsia	Anseriformes	DomAns	2014-09-25	NCBI	na
GISAID	EPI681298	A/duck/Zhejiang/925169/2014	A / H5N8	2.3.4.4-B	Asia / China	EastAsia	Anseriformes	DomAns	2014-09-25	NCBI	na
GISAID	EPI774426	A/Brown-headed_Gull/Qinghai/ZTO1-B/2016	A / H5N8	2.3.4.4-B	Asia / China / Qinghai Province	CentralAsia	Charadriiformes	WildOthers	2016-05-01	Wuhan Institute of Virology	State Key Laboratory of Virology and Wuhan Institute of Virology, Chinese Academy of Sciences
GISAID	EPI774442	A/Brown-headed_Gull/Qinghai/ZTO3-B/2016	A / H5N8	2.3.4.4-B	Asia / China / Qinghai Province	CentralAsia	Charadriiformes	WildOthers	2016-05-12	Wuhan Institute of Virology	State Key Laboratory of Virology and Wuhan Institute of Virology, Chinese Academy of Sciences
GISAID	EPI774361	A/Bar-headed_Goose/Qinghai/BTY15-LU/2016	A / H5N8	2.3.4.4-B	Asia / China / Qinghai Province	CentralAsia	Anseriformes	WildAns	2016-05-14	Wuhan Institute of Virology	State Key Laboratory of Virology and Wuhan Institute of Virology, Chinese Academy of Sciences
GISAID	EPI774335	A/Bar-headed_Goose/Qinghai/BTY14-B/2016	A / H5N8	2.3.4.4-B	Asia / China / Qinghai Province	CentralAsia	Anseriformes	WildAns	2016-05-14	Wuhan Institute of Virology	State Key Laboratory of Virology and Wuhan Institute of Virology, Chinese Academy of Sciences
GISAID	EPI774490	A/Brown-headed_Gull/Qinghai/ZTO6-SP/2016	A / H5N8	2.3.4.4-B	Asia / China / Qinghai Province	CentralAsia	Charadriiformes	WildOthers	2016-05-15	Wuhan Institute of Virology	State Key Laboratory of Virology and Wuhan Institute of Virology, Chinese Academy of Sciences
GISAID	EPI774498	A/Brown-headed_Gull/Qinghai/ZTO6-MU/2016	A / H5N8	2.3.4.4-B	Asia / China / Qinghai Province	CentralAsia	Charadriiformes	WildOthers	2016-05-15	Wuhan Institute of Virology	State Key Laboratory of Virology and Wuhan Institute of Virology, Chinese Academy of Sciences
GISAID	EPI774458	A/Brown-headed_Gull/Qinghai/ZTO4-B/2016	A / H5N8	2.3.4.4-B	Asia / China / Qinghai Province	CentralAsia	Charadriiformes	WildOthers	2016-05-11	Wuhan Institute of Virology	State Key Laboratory of Virology and Wuhan Institute of Virology, Chinese Academy of Sciences
GISAID	EPI774450	A/Brown-headed_Gull/Qinghai/ZTO3-LU/2016	A / H5N8	2.3.4.4-B	Asia / China / Qinghai Province	CentralAsia	Charadriiformes	WildOthers	2016-05-12	Wuhan Institute of Virology	State Key Laboratory of Virology and Wuhan Institute of Virology, Chinese Academy of Sciences
GISAID	EPI774218	A/Bar-headed_Goose/Qinghai/BTY7-LU1/2016	A / H5N8	2.3.4.4-B	Asia / China / Qinghai Province	CentralAsia	Anseriformes	WildAns	2016-05-11	Wuhan Institute of Virology	State Key Laboratory of Virology and Wuhan Institute of Virology, Chinese Academy of Sciences
GISAID	EPI774201	A/Bar-headed_Goose/Qinghai/BTY6-LU/2016	A / H5N8	2.3.4.4-B	Asia / China / Qinghai Province	CentralAsia	Anseriformes	WildAns	2016-05-11	Wuhan Institute of Virology	State Key Laboratory of Virology and Wuhan Institute of Virology, Chinese Academy of Sciences
GISAID	EPI774193	A/Bar-headed_Goose/Qinghai/BTY6-B/2016	A / H5N8	2.3.4.4-B	Asia / China / Qinghai Province	CentralAsia	Anseriformes	WildAns	2016-05-11	Wuhan Institute of Virology	State Key Laboratory of Virology and Wuhan Institute of Virology, Chinese Academy of Sciences
GISAID	EPI774318	A/Bar-headed_Goose/Qinghai/BTY13-B/2016	A / H5N8	2.3.4.4-B	Asia / China / Qinghai Province	CentralAsia	Anseriformes	WildAns	2016-05-14	Wuhan Institute of Virology	State Key Laboratory of Virology and Wuhan Institute of Virology, Chinese Academy of Sciences
GISAID	EPI774267	A/Bar-headed_Goose/Qinghai/BTY10-B/2016	A / H5N8	2.3.4.4-B	Asia / China / Qinghai Province	CentralAsia	Anseriformes	WildAns	2016-05-09	Wuhan Institute of Virology	State Key Laboratory of Virology and Wuhan Institute of Virology, Chinese Academy of Sciences
GISAID	EPI774251	A/Bar-headed_Goose/Qinghai/BTY9-B/2016	A / H5N8	2.3.4.4-B	Asia / China / Qinghai Province	CentralAsia	Anseriformes	WildAns	2016-05-09	Wuhan Institute of Virology	State Key Laboratory of Virology and Wuhan Institute of Virology, Chinese Academy of Sciences
GISAID	EPI774176	A/Bar-headed_Goose/Qinghai/BTY4-LU/2016	A / H5N8	2.3.4.4-B	Asia / China / Qinghai Province	CentralAsia	Anseriformes	WildAns	2016-05-12	Wuhan Institute of Virology	State Key Laboratory of Virology and Wuhan Institute of Virology, Chinese Academy of Sciences
GISAID	EPI774113	A/Bar-headed_Goose/Qinghai/BTY1-B/2016	A / H5N8	2.3.4.4-B	Asia / China / Qinghai Province	CentralAsia	Anseriformes	WildAns	2016-05-09	Wuhan Institute of Virology	State Key Laboratory of Virology and Wuhan Institute of Virology, Chinese Academy of Sciences
GISAID	EPI774121	A/Bar-headed_Goose/Qinghai/BTY1-LV/2016	A / H5N8	2.3.4.4-B	Asia / China / Qinghai Province	CentralAsia	Anseriformes	WildAns	2016-05-09	Wuhan Institute of Virology	State Key Laboratory of Virology and Wuhan Institute of Virology, Chinese Academy of Sciences
GISAID	EPI774234	A/Bar-headed_Goose/Qinghai/BTY8-B/2016	A / H5N8	2.3.4.4-B	Asia / China / Qinghai Province	CentralAsia	Anseriformes	WildAns	2016-05-10	Wuhan Institute of Virology	State Key Laboratory of Virology and Wuhan Institute of Virology, Chinese Academy of Sciences
GISAID	EPI774242	A/Bar-headed_Goose/Qinghai/BTY8-LU/2016	A / H5N8	2.3.4.4-B	Asia / China / Qinghai Province	CentralAsia	Anseriformes	WildAns	2016-05-10	Wuhan Institute of Virology	State Key Laboratory of Virology and Wuhan Institute of Virology, Chinese Academy of Sciences
GISAID	EPI774475	A/Brown-headed_Gull/Qinghai/ZTO5-K/2016	A / H5N8	2.3.4.4-B	Asia / China / Qinghai Province	CentralAsia	Charadriiformes	WildOthers	2016-05-14	Wuhan Institute of Virology	State Key Laboratory of Virology and Wuhan Institute of Virology, Chinese Academy of Sciences
GISAID	EPI774506	A/Great_Black-headed_Gull/Qinghai/YO1-B/2016	A / H5N8	2.3.4.4-B	Asia / China / Qinghai Province	CentralAsia	Anseriformes	WildAns	2016-05-15	Wuhan Institute of Virology	State Key Laboratory of Virology and Wuhan Institute of Virology, Chinese Academy of Sciences
GenBank	MH569621	A/chicken/Uganda/17RS115-15/2017	A / H5N8	2.3.4.4-B	Africa / Uganda / Masaka district	CentralAfrica	Galliformes	DomGal	2017-01	NCBI
GISAID	EPI1398285	A/chicken/Niger/17RS167-19/2017	A / H5N8	2.3.4.4-B	Africa / Niger / Niamey	WestAfrica	Galliformes	DomGal	2017-01-23	Istituto Zooprofilattico Sperimentale Delle Venezie	Laboratoire Central de l'Elevage (LABOCEL)	Generated in this study
GenBank	MH569637	A/white_winged_black_tern/Uganda/17RS115-3/2017	A / H5N8	2.3.4.4-B	Africa / Uganda	CentralAfrica	Charadriiformes	WildOthers	2017-01-20	NCBI
GISAID	EPI858836	A/duck/India/10CA01/2016	A / H5N8	2.3.4.4-B	Asia / India / National Capital Territory of Delhi	SouthAsia	Anseriformes	WildAns	2016-10-17	ICAR-National Institute of High Security Animal Diseases	ICAR-National Institute of High Security Animal Diseases
GISAID	EPI1104275	A/chicken/Egypt/Kafr-Elshiekh-18/2017	A / H5N8	2.3.4.4-B	Africa / Egypt / Kafr-Elshiekh	MiddleEast	Galliformes	DomGal	2017	Friedrich-Loeffler-Institut	na
GISAID	EPI1176519	A/chicken/Israel/1048/2016	A / H5N8	2.3.4.4-B	Asia / Israel	MiddleEast	Galliformes	DomGal	2016-12-20	NCBI	na
GenBank	MK734300	A/tern/South_Africa/18010417/2018	A / H5N8	2.3.4.4-B	Africa / South Africa / Cape Town, WC	SouthAfrica	Charadriiformes	WildOthers	2018-01-31
GenBank	MK734295	A/African_penguin/South_Africa/476266/2018	A / H5N8	2.3.4.4-B	Africa / South Africa / Cape Town, WC	SouthAfrica	Sphenisciformes	WildOthers	2018-03-01
GenBank	MK734294	A/Sandwich_tern/South_Africa/18010369/2018	A / H5N8	2.3.4.4-B	Africa / South Africa / Macassar, WC	SouthAfrica	Charadriiformes	WildOthers	2018-01-29
GenBank	MH165812	A/chicken/South_Africa/450628/2017	A / H5N8	2.3.4.4-B	Africa / South Africa / Paarl, WC	SouthAfrica	Galliformes	DomGal	2017-09-26
GenBank	MH165732	A/chicken/South_Africa/17090202/2017	A / H5N8	2.3.4.4-B	Africa / South Africa / Worcester, WC	SouthAfrica	Galliformes	DomGal	2017-09-11
GISAID	EPI1104305	A/Chicken/South_Africa/S2017/09_0050_56/2017	A / H5N8	2.3.4.4-B	Africa / South Africa / Worcester, WC	SouthAfrica	Galliformes	DomGal	2017-09-04	National Institute for Communicable Diseases	Western Cape Provincial Veterinary Laboratory
GenBank	MH165756	A/chicken/South_Africa/449300/2017	A / H5N8	2.3.4.4-B	Africa / South Africa / Paarl, WC	SouthAfrica	Galliformes	DomGal	2017-09-16
GenBank	MH165748	A/chicken/South_Africa/17090325/2017	A / H5N8	2.3.4.4-B	Africa / South Africa / Paarl, WC	SouthAfrica	Galliformes	DomGal	2017-09-15
GenBank	MK734299	A/Swift_tern/South_Africa/18010370/2018	A / H5N8	2.3.4.4-B	Africa / South Africa / Cape Town, WC	SouthAfrica	Charadriiformes	WildOthers	2018-01-29
GenBank	MK734296	A/Common_tern/South_Africa/18010371/2018	A / H5N8	2.3.4.4-B	Africa / South Africa / Somerset West, WC	SouthAfrica	Charadriiformes	WildOthers	2018-01-29
GenBank	MK734297	A/Swift_tern/South_Africa/18010027/2018	A / H5N8	2.3.4.4-B	Africa / South Africa / Betty’s Bay, WC	SouthAfrica	Charadriiformes	WildOthers	2018-01-3
GenBank	MK734298	A/Swift_tern/South_Africa/18010028/2018	A / H5N8	2.3.4.4-B	Africa / South Africa / Cape Town, WC	SouthAfrica	Charadriiformes	WildOthers	2018-01-3
GISAID	EPI1104414	A/Chicken/South_Africa/S2017/08_0561_P1/2017	A / H5N8	2.3.4.4-B	Africa / South Africa / Province of the Western Cape	SouthAfrica	Galliformes	DomGal	2017-08-29	National Institute of Communicable Diseases	Western Cape Provincial Veterinary Laboratory
GISAID	EPI1104203	A/Geese/South_Africa/S2017/09_0065_P2/2017	A / H5N8	2.3.4.4-B	Africa / South Africa / Province of the Western Cape	SouthAfrica	Anseriformes	DomAns	2017-09-04	National Institute of Communicable Diseases	Western Cape Provincial Veterinary Laboratory
GISAID	EPI1104236	A/Guineafowl/South_Africa/S2017/08_0274_P1/2017	A / H5N8	2.3.4.4-B	Africa / South Africa / Heidelberg, WC	SouthAfrica	Galliformes	DomGal	2017-08-16	National Institute of Communicable Diseases	Western Cape Provincial Veterinary Laboratory
GISAID	EPI1104253	A/Ostrich/South_Africa/S2017/08_0161_P8/2017	A / H5N8	2.3.4.4-B	Africa / South Africa / Province of the Western Cape	SouthAfrica		na	2017-08-11	National Institute of Communicable Diseases	Western Cape Provincial Veterinary Laboratory
GISAID	EPI1094821	A/Ostrich/South_Africa/S2017/08_0361_P17/2017	A / H5N8	2.3.4.4-B	Africa / South Africa / Province of the Western Cape	SouthAfrica		na	2017-08-22	National Institute of Communicable Diseases	Western Cape Provincial Veterinary Laboratory
GISAID	EPI1104226	A/Ostrich/South_Africa/S2017/08_0362_P8_33/2017	A / H5N8	2.3.4.4-B	Africa / South Africa / Province of the Western Cape	SouthAfrica		na	2017-08-22	National Institute of Communicable Diseases	Western Cape Provincial Veterinary Laboratory
GenBank	MH165836	A/chicken/South_Africa/17090108/2017	A / H5N8	2.3.4.4-B	Africa / South Africa / Paarl, WC	SouthAfrica	Galliformes	DomGal	2017-09-06
GISAID	EPI1104216	A/Duck/South_Africa/S2017/08_0340_P1/2017	A / H5N8	2.3.4.4-B	Africa / South Africa / Province of the Western Cape	SouthAfrica	Anseriformes	DomAns	2017-08-22	National Institute of Communicable Diseases	Western Cape Provincial Veterinary Laboratory
GISAID	EPI1104315	A/Swan/South_Africa/S2017/08_0517_P2/2017	A / H5N8	2.3.4.4-B	Africa / South Africa / Province of the Western Cape	SouthAfrica	Anseriformes	WildAns	2017-08-28	National Institute of Communicable Diseases	Western Cape Provincial Veterinary Laboratory
GenBank	MH165580	A/chicken/South_Africa/MC002/2017	A / H5N8	2.3.4.4-B	Africa / South Africa / Krugersdorp, GAU	SouthAfrica	Galliformes	DomGal	2017-08-04
GISAID	EPI1104391	A/Guineafowl/South_Africa/S2017/08_0243_P2/2017	A / H5N8	2.3.4.4-B	Africa / South Africa / Province of the Western Cape	SouthAfrica	Galliformes	DomGal	2017-08-16	National Institute of Communicable Diseases	Western Cape Provincial Veterinary Laboratory
GenBank	MH165796	A/turkey/South_Africa/450199/2017	A / H5N8	2.3.4.4-B	Africa / South Africa / Cape Town, WC	SouthAfrica	Galliformes	DomGal	2017-09-19
GISAID	EPI1104310	A/Duck/South_Africa/S2017/08_0481_P2/2017	A / H5N8	2.3.4.4-B	Africa / South Africa / Kraaifontein, WC	SouthAfrica	Anseriformes	DomAns	2017-08-24	National Institute of Communicable Diseases	Western Cape Provincial Veterinary Laboratory
GenBank	MH165772	A/chicken/South_Africa/449418/2017	A / H5N8	2.3.4.4-B	Africa / South Africa / Paarl, WC	SouthAfrica	Galliformes	DomGal	2017-09-18
GenBank	MH165804	A/chicken/South_Africa/115370/2017	A / H5N8	2.3.4.4-B	Africa / South Africa / Welkom, FS	SouthAfrica	Galliformes	DomGal	2017-09-23
GenBank	MH165780	A/chicken/South_Africa/449443/2017	A / H5N8	2.3.4.4-B	Africa / South Africa / Paarl, WC	SouthAfrica	Galliformes	DomGal	2017-09-18
GenBank	MH165820	A/chicken/South_Africa/451457/2017	A / H5N8	2.3.4.4-B	Africa / South Africa / Paarl, WC	SouthAfrica	Galliformes	DomGal	2017-09-29
GenBank	MH165636	A/chicken/South_Africa/443397/2017	A / H5N8	2.3.4.4-B	Africa / South Africa / Newcastle, KZN	SouthAfrica	Galliformes	DomGal	2017-08-17
GenBank	MH165548	A/Egyptian_goose/South_Africa/001/2017	A / H5N8	2.3.4.4-B	Africa / South Africa / Pretoria, GAU	SouthAfrica	Anseriformes	WildAns	2017-07-13
GenBank	MH165612	A/Sacred_ibis/South_Africa/009/2017	A / H5N8	2.3.4.4-B	Africa / South Africa / Pretoria, GAU	SouthAfrica	Pelecaniformes	WildOthers	2017-08-15
GISAID	EPI952782	A/mallard_duck/Korea/WA137/2017	A / H5N8	2.3.4.4-B	Asia / Korea, Republic of / Chungcheongnam-do	EastAsia	Anseriformes	WildAns	2017-01-24	Animal and Plant Quarantine Agency (S-2026)	Animal and Plant Quarantine Agency (O-2015)
GISAID	EPI1006703	A/common_teal/Korea/W548/2016	A / H5N8	2.3.4.4-B	Asia / Korea, Republic of	EastAsia	Anseriformes	WildAns	2016-12-15	NCBI	na
GISAID	EPI1006705	A/common_teal/Korea/W555/2017	A / H5N8	2.3.4.4-B	Asia / Korea, Republic of	EastAsia	Anseriformes	WildAns	2017-01-04	NCBI	na
GISAID	EPI1223853	A/chicken/Cameroon/17RS1661-1/2017	A / H5N8	2.3.4.4-B	Africa / Cameroon	WestAfrica	Galliformes	DomGal	2017-01	NCBI	na
GISAID	EPI954567	A/turkey/Italy/17VIR538-1/2017	A / H5N8	2.3.4.4-B	Europe / Italy / Venezia	WestEU	Galliformes	DomGal	2017-01-20	Istituto Zooprofilattico Sperimentale Delle Venezie	Istituto Zooprofilattico Sperimentale Delle Venezie
GISAID	EPI1398288	A/chicken/Niger/17RS167-3/2017	A / H5N1	2.3.4.4-B	Africa / Niger	WestAfrica	Galliformes	DomGal	2017-01-07	Istituto Zooprofilattico Sperimentale Delle Venezie	Laboratoire Central de l'Elevage (LABOCEL)	Generated in this study
GISAID	EPI926613	A/domestic_duck/Siberia/103/2016	A / H5N8	2.3.4.4-B	Europe / Russian Federation / Novosibirsk Oblast	CentralAsia	Anseriformes	DomAns	2016-10-04	Research Institute of Experimental and Clinical Medicine	Research Institute of Experimental and Clinical Medicine
GISAID	EPI926605	A/domestic_duck/Siberia/50K/2016	A / H5N8	2.3.4.4-B	Europe / Russian Federation / Novosibirsk Oblast	CentralAsia	Anseriformes	DomAns	2016-10-10	Research Institute of Experimental and Clinical Medicine	na
GISAID	EPI1010500	A/green-winged_teal/Egypt/877/2016	A / H5N8	2.3.4.4-B	Africa / Egypt	MiddleEast	Anseriformes	WildAns	2016-12-08	NCBI	na
GISAID	EPI1010489	A/green-winged_teal/Egypt/871/2016	A / H5N8	2.3.4.4-B	Africa / Egypt	MiddleEast	Anseriformes	WildAns	2016-12-08	NCBI	na
GISAID	EPI1010489	A/green-winged_teal/Egypt/871/2016	A / H5N8	2.3.4.4-B	Africa / Egypt	MiddleEast	Anseriformes	WildAns	2016-12-08	NCBI	na
GISAID	EPI978612	A/egret/Germany-SH/R1459/2017	A / H5N5	2.3.4.4-B	Europe / Germany / Schleswig-Holstein	WestEU	Pelecaniformes	WildOthers	2017-02-14	Friedrich-Loeffler-Institut	na
GISAID	EPI881293	A/swan/Germany-SN/R10645/2016	A / H5N5	2.3.4.4-B	Europe / Germany / Saxony	WestEU	Anseriformes	WildAns	2016-12-13	Friedrich-Loeffler-Institut	na
GISAID	EPI975871	A/common_buzzard/Germany-SN/R1117/2017	A / H5N5	2.3.4.4-B	Europe / Germany / Saxony	WestEU	Accipitriformes	WildOthers	2017-02-06	Friedrich-Loeffler-Institut	na
GISAID	EPI986362	A/chicken/Croatia/104/2017	A / H5N5	2.3.4.4-B	Europe / Croatia / Krapinsko-Zagorska Zupanija / Špićkovina	EastEU	Galliformes	DomGal	2017-03-07	Croatian Veterinary Institute	na
GISAID	EPI1117261	A/M_Swan/NL-Groningen/16015826-001/2016	A / H5N5	2.3.4.4-B	Europe / Netherlands / Provincie Groningen / Gemeente Groningen / Groningen	WestEU	Anseriformes	WildAns	2016-12-13	Wageningen Bioveterinary Research	Wageningen Bioveterinary Research
GISAID	EPI1021137	A/spot-billed_pelican/Czech_Republic/2270-17/2017	A / H5N5	2.3.4.4-B	Europe / Czech Republic / Liberecky Kraj / Okres Liberec / ZOO Liberec	EastEU	Pelecaniformes	WildOthers	2017-02-14	State Veterinary Institute Prague	State Veterinary Institute Prague
GISAID	EPI961478	A/environment/Kamchatka/18/2016	A / H5N5	2.3.4.4-B	Europe / Russian Federation / Kamchatka Krai	CentralAsia	na	na	2016-10-01	State Research Center of Virology and Biotechnology (VECTOR)	na
GISAID	EPI836606	A/grey_heron_/Uvs-Nuur_Lake/20/2016	A / H5N8	2.3.4.4-B	Europe / Russian Federation / Tyva Republic	CentralAsia	Pelecaniformes	WildOthers	2016-05-25	Research Institute of Experimental and Clinical Medicine	Research Institute of Experimental and Clinical Medicine
GISAID	EPI823460	A/great_crested_grebe/Tyva/34/2016	A / H5N8	2.3.4.4-B	Europe / Russian Federation / Tyva Republic	CentralAsia	Podicipediformes	WildOthers	2016-05-25	WHO National Influenza Centre Russian Federation	State Research Center of Virology and Biotechnology (VECTOR)
GISAID	EPI836614	A/common_tern_/Uvs-Nuur_Lake/26/2016	A / H5N8	2.3.4.4-B	Europe / Russian Federation / Tyva Republic	CentralAsia	Charadriiformes	WildOthers	2016-05-25	Research Institute of Experimental and Clinical Medicine	Research Institute of Experimental and Clinical Medicine
GISAID	EPI823756	A/black-headed_gull/Tyva/41/2016	A / H5N8	2.3.4.4-B	Europe / Russian Federation / Tyva Republic	CentralAsia	Charadriiformes	WildOthers	2016-05-25	WHO National Influenza Centre Russian Federation	State Research Center of Virology and Biotechnology (VECTOR)
GISAID	EPI961475	A/mute_swan/Czech_Republic/499-17/2017	A / H5N8	2.3.4.4-B	Europe / Czech Republic / Olomoucky Kraj / Okres Olomouc / Olomouc - Nové Sady	EastEU	Anseriformes	WildAns	2017-01-11	State Veterinary Institute Prague	na
GISAID	EPI964917	A/chicken/Czech_Republic/206-17_2/2017	A / H5N8	2.3.4.4-B	Europe / Czech Republic	EastEU	Galliformes	DomGal	2017-01-06	NCBI	na
GISAID	EPI959435	A/chicken/Poland/002/2017	A / H5N8	2.3.4.4-B	Europe / Poland / Opole Voivodeship	EastEU	Galliformes	DomGal	2017-01-03	National Veterinary Research Institut Poland, PIWet-PIB	na
GISAID	EPI978865	A/mute_swan/Germany-TH/R1126/2017	A / H5N8	2.3.4.4-B	Europe / Germany / Thuringia	WestEU	Anseriformes	WildAns	2017-02-04	Friedrich-Loeffler-Institut	na
GISAID	EPI1021132	A/goose/Czech_Republic/1954-17/2017	A / H5N8	2.3.4.4-B	Europe / Czech Republic / Pardubicky kraj / Okres Pardubice / Chvaletice	EastEU	Anseriformes	WildAns	2017-02-08	State Veterinary Institute Prague	State Veterinary Institute Prague
GISAID	EPI916604	A/bronze_turkey/Czech_Republic/1414-17/2017	A / H5N8	2.3.4.4-B	Europe / Czech Republic / Ustecky Kraj / Okres Chomutov / Bílenice, GPS: 50°25'18.168''N, 13°30'9.776''E	EastEU	Galliformes	DomGal	2017-01-30	State Veterinary Institute Prague	na
GISAID	EPI990802	A/greylag_goose/Germany-NI/AR703-L02138/2017	A / H5N8	2.3.4.4-B	Europe / Germany / Lower Saxony / Hemmingen	WestEU	Anseriformes	WildAns	2017-01-25	Friedrich-Loeffler-Institut	na
GISAID	EPI869930	A/turkey/Poland/78/2016	A / H5N8	2.3.4.4-B	Europe / Poland / Lubusz Voivodeship	EastEU	Galliformes	DomGal	2016-12-16	National Veterinary Research Institut Poland, PIWet-PIB	na
GISAID	EPI869926	A/domestic_goose/Poland/72/2016	A / H5N8	2.3.4.4-B	Europe / Poland / Lubusz Voivodeship	EastEU	Anseriformes	DomAns	2016-12-14	National Veterinary Research Institut Poland, PIWet-PIB	na
GISAID	EPI869924	A/domestic_goose/Poland/33/2016	A / H5N8	2.3.4.4-B	Europe / Poland / Lubusz Voivodeship	EastEU	Anseriformes	DomAns	2016-12-02	National Veterinary Research Institut Poland, PIWet-PIB	na
GISAID	EPI969347	A/turkey/Germany-BB/R377ff/2017	A / H5N8	2.3.4.4-B	Europe / Germany / Brandenburg	WestEU	Galliformes	DomGal	2017-01-17	Friedrich-Loeffler-Institut	na
GISAID	EPI869931	A/turkey/Poland/83/2016	A / H5N8	2.3.4.4-B	Europe / Poland / Lubusz Voivodeship	EastEU	Galliformes	DomGal	2016-12-19	National Veterinary Research Institut Poland, PIWet-PIB	na
GISAID	EPI1023576	A/Eurasian_wigeon/Netherlands/1/2016	A / H5N8	2.3.4.4-B	Europe / Netherlands	WestEU	Anseriformes	WildAns	2016-12-04	Erasmus Medical Center	Erasmus Medical Center
GISAID	EPI1019470	A/Dk/NL-Biddinghuizen/16015145-021-025/2016	A / H5N8	2.3.4.4-B	Europe / Netherlands / Provincie Flevoland / Biddinghuizen	WestEU	Anseriformes	DomAns	2016-12-01	Wageningen Bioveterinary Research	Wageningen Bioveterinary Research
GISAID	EPI861012	A/chicken/Germany-MV/R8790/2016	A / H5N8	2.3.4.4-B	Europe / Germany / Mecklenburg-Vorpommern	WestEU	Galliformes	DomGal	2016-11-11	Friedrich-Loeffler-Institut	na
GISAID	EPI1117253	A/T_Dk/NL-Werkendam/16014159-001/2016	A / H5N5	2.3.4.4-B	Europe / Netherlands / North Brabant / Gemeente Werkendam / Werkendam	WestEU	Anseriformes	WildAns	2016-11-14	Wageningen Bioveterinary Research	Wageningen Bioveterinary Research
GISAID	EPI963516	A/domestic_duck/Germany-MV/R9764/2016	A / H5N8	2.3.4.4-B	Europe / Germany / Mecklenburg-Vorpommern	WestEU	Anseriformes	DomAns	2016-11-21	Friedrich-Loeffler-Institut	na
GISAID	EPI1019742	A/Mal/NL-Mastenbroek/16015378-002/2016	A / H5N8	2.3.4.4-B	Europe / Netherlands / Provincie Overijssel / Mastenbroek	WestEU	Anseriformes	WildAns	2016-12-05	Wageningen Bioveterinary Research	Wageningen Bioveterinary Research
GISAID	EPI932938	A/chicken/Germany-MV/R10048/2016	A / H5N8	2.3.4.4-B	Europe / Germany / Mecklenburg-Vorpommern / Neukloster	WestEU	Galliformes	DomGal	2016-11-27	Friedrich-Loeffler-Institut	na
GISAID	EPI1019446	A/Crow/NL-Oostwoud/16015372-004/2016	A / H5N8	2.3.4.4-B	Europe / Netherlands / Provincie Noord-Holland / Oostwoud	WestEU	Passeriformes	WildOthers	2016-12-05	Wageningen Bioveterinary Research	Wageningen Bioveterinary Research
GISAID	EPI1019790	A/T_Dk/NL-Rotterdam/16014155-001/2016	A / H5N8	2.3.4.4-B	Europe / Netherlands / South Holland / Gemeente Rotterdam	WestEU	Anseriformes	WildAns	2016-11-14	Wageningen Bioveterinary Research	Wageningen Bioveterinary Research
GISAID	EPI881292	A/domestic_duck/Germany-MV/R9869/2016	A / H5N8	2.3.4.4-B	Europe / Germany / Mecklenburg-Vorpommern	WestEU	Anseriformes	DomAns	2016-11-23	Friedrich-Loeffler-Institut	na
GISAID	EPI1019694	A/Gull1/NL-Marker_Wadden/16014466-011/2016	A / H5N8	2.3.4.4-B	Europe / Netherlands / Marker Wadden	WestEU	Charadriiformes	WildOthers	2016-11-17	Wageningen Bioveterinary Research	Wageningen Bioveterinary Research
GISAID	EPI1019654	A/G_c_grebe/NL-Monnickendam/16013865-009-010/2016	A / H5N8	2.3.4.4-B	Europe / Netherlands / Provincie Noord-Holland / Monnickendam	WestEU	Podicipediformes	WildOthers	2016-11-08	Wageningen Bioveterinary Research	Wageningen Bioveterinary Research
GISAID	EPI1019382	A/Buzzard/NL-Durgerdam/16015100-004/2016	A / H5N8	2.3.4.4-B	Europe / Netherlands / Provincie Noord-Holland / Durgerdam	WestEU	Accipitriformes	WildOthers	2016-11-30	Wageningen Bioveterinary Research	Wageningen Bioveterinary Research
GISAID	EPI1019542	A/Eur_Wig/NL-Ferwert/16015273-002/2016	A / H5N8	2.3.4.4-B	Europe / Netherlands / Provincie Friesland / Ferwert	WestEU	Anseriformes	WildAns	2016-12-01	Wageningen Bioveterinary Research	Wageningen Bioveterinary Research
GISAID	EPI1019878	A/Teal/NL-Ferwert/16015273-013/2016	A / H5N8	2.3.4.4-B	Europe / Netherlands / Provincie Friesland / Ferwert	WestEU	Anseriformes	WildAns	2016-12-01	Wageningen Bioveterinary Research	Wageningen Bioveterinary Research
GISAID	EPI1019782	A/T_Dk/NL-Roggebotsluis/16014462-015/2016	A / H5N8	2.3.4.4-B	Europe / Netherlands / Provincie Flevoland / Roggebotsluis	WestEU	Anseriformes	WildAns	2016-11-17	Wageningen Bioveterinary Research	Wageningen Bioveterinary Research
GISAID	EPI1019758	A/Sea_eagle/NL-Assen/16015398-002/2016	A / H5N8	2.3.4.4-B	Europe / Netherlands / Provincie Drenthe / Gemeente Assen	WestEU	Accipitriformes	WildOthers	2016-12-05	Wageningen Bioveterinary Research	Wageningen Bioveterinary Research
GISAID	EPI1019702	A/Gull10/NL-Marker_Wadden/16014466-014/2016	A / H5N8	2.3.4.4-B	Europe / Netherlands / Marker Wadden	WestEU	Charadriiformes	WildOthers	2016-11-17	Wageningen Bioveterinary Research	Wageningen Bioveterinary Research
GISAID	EPI1019710	A/L-bl-ba-gull/NL-Sovon/16014324-014/2016	A / H5N8	2.3.4.4-B	Europe / Netherlands	WestEU	Charadriiformes	WildOthers	2016-11-16	Wageningen Bioveterinary Research	Wageningen Bioveterinary Research
GISAID	EPI1019366	A/Bk_swan/NL-Den_Oever/16013973-002/2016	A / H5N8	2.3.4.4-B	Europe / Netherlands / Provincie Noord-Holland / Den Oever	WestEU	Anseriformes	WildAns	2016-11-10	Wageningen Bioveterinary Research	Wageningen Bioveterinary Research
GISAID	EPI1019414	A/Ch/NL-Den_Oever/16014231-001/2016	A / H5N8	2.3.4.4-B	Europe / Netherlands / Provincie Noord-Holland / Den Oever	WestEU	Galliformes	DomGal	2016-11-15	Wageningen Bioveterinary Research	Wageningen Bioveterinary Research
GISAID	EPI1019422	A/Ch/NL-Hiaure/16016112-001-005/2016	A / H5N8	2.3.4.4-B	Europe / Netherlands / Provincie Friesland / Hiaure	WestEU	Galliformes	DomGal	2016-12-17	Wageningen Bioveterinary Research	Wageningen Bioveterinary Research
GISAID	EPI1019390	A/C_Gull/NL-Slootdorp/16014102-003/2016	A / H5N8	2.3.4.4-B	Europe / Netherlands / Provincie Noord-Holland / Slootdorp	WestEU	Charadriiformes	WildOthers	2016-11-11	Wageningen Bioveterinary Research	Wageningen Bioveterinary Research
GISAID	EPI863857	A/Chicken/Sweden/SVA161122KU0453/SZ0209321/2016	A / H5N8	2.3.4.4-B	Europe / Sweden / Skane Lan / Helsingborgs Kommun / City of Mörarp, Lat. 56.053495 Long. 12.848939	WestEU	Galliformes	DomGal	2016-11-21	National Veterinary Institute	National Veterinary Institute
GISAID	EPI863834	A/Chicken/Sweden/SVA161122KU0453/SZ0209317/2016	A / H5N8	2.3.4.4-B	Europe / Sweden / Skane Lan / Helsingborgs Kommun / City of Mörarp, Lat. 56.053495 Long. 12.848939	WestEU	Galliformes	DomGal	2016-11-21	National Veterinary Institute	National Veterinary Institute
GISAID	EPI1019662	A/Go/NL-Roggebotsluis/16014462-010/2016	A / H5N8	2.3.4.4-B	Europe / Netherlands / Provincie Flevoland / Roggebotsluis	WestEU	Anseriformes	WildAns	2016-11-17	Wageningen Bioveterinary Research	Wageningen Bioveterinary Research
GISAID	EPI876474	A/turkey/Germany-NI/R10523/2016	A / H5N8	2.3.4.4-B	Europe / Germany / Lower Saxony	WestEU	Galliformes	DomGal	2016-12-13	Friedrich-Loeffler-Institut	na
GISAID	EPI942420	A/chicken/Czech_Republic/2764-17_2/2017	A / H5N8	2.3.4.4-B	Europe / Czech Republic / Karlovarsky Kraj / Okres Karlovy Vary / Božičany, GPS: 50°16'18.814''N, 12°45'49.882''E	EastEU	Galliformes	DomGal	2017-02-24	State Veterinary Institute Prague	na
GISAID	EPI1021129	A/mute_swan/Czech_Republic/1848-17_1/2017	A / H5N8	2.3.4.4-B	Europe / Czech Republic / Karlovarsky Kraj / Okres Karlovy Vary / Karlovy Vary, the Ohře river	EastEU	Anseriformes	WildAns	2017-02-06	State Veterinary Institute Prague	State Veterinary Institute Prague
GISAID	EPI954783	A/Common_tern/Hungary/8187/2017	A / H5N8	2.3.4.4-B	Europe / Hungary / Tolna megye	EastEU	Charadriiformes	WildOthers	2017-02-28	Central Agricultural Office Veterinary Diagnostic Directorate	Central Agricultural Office Veterinary Diagnostic Directorate
GISAID	EPI860401	A/tufted_duck/Germany/AR8459-L01988/2016	A / H5N8	2.3.4.4-B	Europe / Germany / Baden-Wuerttemberg / Lake Constance	WestEU	Anseriformes	WildAns	2016-11-08	Friedrich-Loeffler-Institut	na
GISAID	EPI1019718	A/M_Swan/NL-Roggebotsluis/16014462-019/2016	A / H5N8	2.3.4.4-B	Europe / Netherlands / Provincie Flevoland / Roggebotsluis	WestEU	Anseriformes	WildAns	2016-11-17	Wageningen Bioveterinary Research	Wageningen Bioveterinary Research
GISAID	EPI1122877	A/chicken/Greece/39_2017/2017	A / H5N6	2.3.4.4-B	Europe / Greece	EastEU	Galliformes	DomGal	2017-02-06	Animal and Plant Health Agency (APHA)	Thessalonica Veterinary Centre (TVC)
GISAID	EPI1122885	A/chicken/Greece/39_2017a/2017	A / H5N6	2.3.4.4-B	Europe / Greece	EastEU	Galliformes	DomGal	2017-02-06	Animal and Plant Health Agency (APHA)	Thessalonica Veterinary Centre (TVC)
GISAID	EPI863865	A/Common_Goldeneye/Sweden/SVA161117KU0322/SZ0002165/2016	A / H5N8	2.3.4.4-B	Europe / Sweden / Skane Lan / Vellinge Kommun / Vellinge, Höllviken	WestEU	Anseriformes	WildAns	2016-11-14	National Veterinary Institute	National Veterinary Institute
GISAID	EPI1019870	A/T_Dk/NL-Zuidoost_Beemster/16014148-009/2016	A / H5N8	2.3.4.4-B	Europe / Netherlands / Provincie Noord-Holland / Zuidoost Beemster	WestEU	Anseriformes	WildAns	2016-11-14	Wageningen Bioveterinary Research	Wageningen Bioveterinary Research
GISAID	EPI1019862	A/T_Dk/NL-Zuidoost_Beemster/16014148-002/2016	A / H5N8	2.3.4.4-B	Europe / Netherlands / Provincie Noord-Holland / Zuidoost Beemster	WestEU	Anseriformes	WildAns	2016-11-14	Wageningen Bioveterinary Research	Wageningen Bioveterinary Research
GISAID	EPI1019814	A/T_Dk/NL-Zeewolde/16013976-001/2016	A / H5N8	2.3.4.4-B	Europe / Netherlands / Provincie Flevoland / Gemeente Zeewolde	WestEU	Anseriformes	WildAns	2016-11-09	Wageningen Bioveterinary Research	Wageningen Bioveterinary Research
GISAID	EPI869940	A/herring_gull/Poland/84/2016	A / H5N8	2.3.4.4-B	Europe / Poland / West Pomeranian Voivodeship / Swinoujscie	EastEU	Charadriiformes	WildOthers	2016-11-09	National Veterinary Research Institut Poland, PIWet-PIB	na
GISAID	EPI909364	A/tufted_duck/Denmark/17740-1/2016	A / H5N8	2.3.4.4-B	Europe / Denmark / Region Hovedstaden / Kobenhavns Kommune / Christiania	WestEU	Anseriformes	WildAns	2016-11-08	Animal and Plant Health Agency (APHA)	Technical University of Denmark
GISAID	EPI1019614	A/Eur_Wig/NL-Walterswald/16015923-003/2016	A / H5N8	2.3.4.4-B	Europe / Netherlands / Provincie Friesland / Walterswald	WestEU	Anseriformes	WildAns	2016-12-14	Wageningen Bioveterinary Research	Wageningen Bioveterinary Research
GISAID	EPI909436	A/goose/Krasnodar/3144/2017	A / H5N8	2.3.4.4-B	Europe / Russian Federation / Krasnodar Krai	EastEU	Anseriformes	DomAns	2017-01-06	State Research Center of Virology and Biotechnology (VECTOR)	na
GISAID	EPI909460	A/chicken/Kalmykia/2643/2016	A / H5N8	2.3.4.4-B	Europe / Russian Federation / Republic of Kalmykia	EastEU	Galliformes	DomGal	2016-11-21	State Research Center of Virology and Biotechnology (VECTOR)	na
GISAID	EPI869938	A/chicken/Astrakhan/3131/2016	A / H5N8	2.3.4.4-B	Europe / Russian Federation / Astrakhan Oblast	EastEU	Galliformes	DomGal	2016-12-13	State Research Center of Virology and Biotechnology (VECTOR)	na
GISAID	EPI1007675	A/peacock/Belgium/1017/2017	A / H5N8	2.3.4.4-B	Europe / Belgium	WestEU	Galliformes	DomGal	2017-02-08	NCBI	na
GISAID	EPI888088	A/wigeon/Italy/17VIR57-3/2017	A / H5N8	2.3.4.4-B	Europe / Italy / Friuli-Venezia Giulia / Province of Gorizia	WestEU	Anseriformes	WildAns	2017-01-03	Istituto Zooprofilattico Sperimentale Delle Venezie	Istituto Zooprofilattico Sperimentale Delle Venezie
GISAID	EPI1040225	A/turkey/Italy/17VIR5878-3/2017	A / H5N8	2.3.4.4-B	Europe / Italy / Veneto / Province of Verona / Albaredo d'Adige	WestEU	Galliformes	DomGal	2017-07-23	Istituto Zooprofilattico Sperimentale Delle Venezie	Istituto Zooprofilattico Sperimentale Delle Venezie
GISAID	EPI909444	A/mute_swan/Krasnodar/25/2017	A / H5N8	2.3.4.4-B	Europe / Russian Federation / Krasnodar Krai	EastEU	Anseriformes	WildAns	2017-01-06	State Research Center of Virology and Biotechnology (VECTOR)	na
GISAID	EPI1081969	A/goose/Italy/17VIR6358-3/2017	A / H5N8	2.3.4.4-B	Europe / Italy / Lombardy / Province of Pavia / Chignolo Po	WestEU	Anseriformes	DomAns	2017-08-05	Istituto Zooprofilattico Sperimentale Delle Venezie	Istituto Zooprofilattico Sperimentale Delle Venezie
GISAID	EPI1045597	A/chicken/Shchyolkovo/47/2017	A / H5N8	2.3.4.4-B	Europe / Russian Federation / Moscow Oblast	EastEU	Galliformes	DomGal	2017-03-05	State Research Center of Virology and Biotechnology (VECTOR)	na
GISAID	EPI1045619	A/chicken/Tatarstan/88/2017	A / H5N8	2.3.4.4-B	Europe / Russian Federation / Republic of Tatarstan	EastEU	Galliformes	DomGal	2017-05-08	State Research Center of Virology and Biotechnology (VECTOR)	na
GISAID	EPI961467	A/chicken/Sergiyev_Posad/39/2017	A / H5N8	2.3.4.4-B	Europe / Russian Federation / Moscow Oblast	EastEU	Galliformes	DomGal	2017-03-02	State Research Center of Virology and Biotechnology (VECTOR)	na
GISAID	EPI1176524	A/cormorant/Israel/1035/2016	A / H5N8	2.3.4.4-B	Asia / Israel	MiddleEast	Suliformes	WildOthers	2016-12-19	NCBI	na
GISAID	EPI1176525	A/great_egret/Israel/1088/2016	A / H5N8	2.3.4.4-B	Asia / Israel	MiddleEast	Pelecaniformes	WildOthers	2016-12-25	NCBI	na
GISAID	EPI931145	A/duck/Czech_Republic/1467-17/2017	A / H5N8	2.3.4.4-B	Europe / Czech Republic / Jihocesky Kraj / Okres Prachatice / Vlachovo Březí	EastEU	Anseriformes	DomAns	2017-01-30	State Veterinary Institute Prague	na
GISAID	EPI954877	A/Mallard/Hungary/1574a/2017	A / H5N8	2.3.4.4-B	Europe / Hungary / Somogy megye / Somogy	EastEU	Anseriformes	WildAns	2017-01-14	Central Agricultural Office Veterinary Diagnostic Directorate	Central Agricultural Office Veterinary Diagnostic Directorate
GISAID	EPI942943	A/chicken/Wales/000023/2016	A / H5N8	2.3.4.4-B	Europe / United Kingdom / County of Carmarthenshire	WestEU	Galliformes	DomGal	2016-12-31	Animal and Plant Health Agency (APHA)	Animal and Plant Health Agency (APHA)
GISAID	EPI990770	A/eurasian_wigeon/Germany-NI/AR249-L02143/2017	A / H5N8	2.3.4.4-B	Europe / Germany / Lower Saxony / Wilhelmshaven	WestEU	Anseriformes	WildAns	2017-01-04	Friedrich-Loeffler-Institut	na
GISAID	EPI1019518	A/Eur_Wig/NL-De_Waal_Texel/16014891-004/2016	A / H5N8	2.3.4.4-B	Europe / Netherlands / Provincie Noord-Holland / De Waal (Texel)	WestEU	Anseriformes	WildAns	2016-11-27	Wageningen Bioveterinary Research	Wageningen Bioveterinary Research
GISAID	EPI1019510	A/Eur_Wig/NL-De_Waal_Texel/16014891-003/2016	A / H5N8	2.3.4.4-B	Europe / Netherlands / Provincie Noord-Holland / De Waal (Texel)	WestEU	Anseriformes	WildAns	2016-11-27	Wageningen Bioveterinary Research	Wageningen Bioveterinary Research
GISAID	EPI1019550	A/Eur_Wig/NL-Gouda/16015824-001/2016	A / H5N8	2.3.4.4-B	Europe / Netherlands / South Holland / Gemeente Gouda	WestEU	Anseriformes	WildAns	2016-12-13	Wageningen Bioveterinary Research	Wageningen Bioveterinary Research
GISAID	EPI1019638	A/Eur_Wig/NL-Zoeterwoude/16015702-010/2016	A / H5N8	2.3.4.4-B	Europe / Netherlands / South Holland / Gemeente Zoeterwoude	WestEU	Anseriformes	WildAns	2016-12-10	Wageningen Bioveterinary Research	Wageningen Bioveterinary Research
GISAID	EPI1019582	A/Eur_Wig/NL-Leidschendam/16015697-007/2016	A / H5N8	2.3.4.4-B	Europe / Netherlands / South Holland / Leidschendam	WestEU	Anseriformes	WildAns	2016-12-10	Wageningen Bioveterinary Research	Wageningen Bioveterinary Research
GISAID	EPI943320	A/pochard_duck/England/SA12_157809/2016	A / H5N8	2.3.4.4-B	Europe / United Kingdom / Southport, Merseyside	WestEU	Anseriformes	WildAns	2016-12-19	Animal and Plant Health Agency (APHA)	Animal and Plant Health Agency (APHA)
GISAID	EPI959413	A/Eurasian_Wigeon/Netherlands/4/2016	A / H5N8	2.3.4.4-B	Europe / Netherlands / South Holland	WestEU	Anseriformes	WildAns	2016-12-09	Erasmus Medical Center	Erasmus Medical Center
GISAID	EPI1019590	A/Eur_Wig/NL-Reeuwijk/16015903-003/2016	A / H5N8	2.3.4.4-B	Europe / Netherlands / South Holland / Gemeente Reeuwijk	WestEU	Anseriformes	WildAns	2016-12-13	Wageningen Bioveterinary Research	Wageningen Bioveterinary Research
GISAID	EPI1019734	A/Mal/NL-IJsselmuiden/16015448-002/2016	A / H5N8	2.3.4.4-B	Europe / Netherlands / Provincie Overijssel / IJsselmuiden	WestEU	Anseriformes	WildAns	2016-12-06	Wageningen Bioveterinary Research	Wageningen Bioveterinary Research
GISAID	EPI1019406	A/Ch/NL-Boven_Leeuwen/16016151-006-010/2016	A / H5N8	2.3.4.4-B	Europe / Netherlands / Provincie Gelderland / Boven Leeuwen	WestEU	Galliformes	DomGal	2016-12-19	Wageningen Bioveterinary Research	Wageningen Bioveterinary Research
GISAID	EPI1019646	A/Eur_Wig/NL-Zwolle/16015820-002/2016	A / H5N8	2.3.4.4-B	Europe / Netherlands / Provincie Overijssel / Gemeente Zwolle	WestEU	Anseriformes	WildAns	2016-12-13	Wageningen Bioveterinary Research	Wageningen Bioveterinary Research
GISAID	EPI1061371	A/chicken/Belgium/5990/2017	A / H5N8	2.3.4.4-B	Europe / Belgium	WestEU	Galliformes	DomGal	2017-06-10	NCBI	na
GISAID	EPI1226468	A/Brahma_chicken/Belgium/6153/2017	A / H5N8	2.3.4.4-B	Europe / Belgium	WestEU	Galliformes	DomGal	2017-06-15	NCBI	na
GISAID	EPI909452	A/wild_duck/Tatarstan/3059/2016	A / H5N8	2.3.4.4-B	Europe / Russian Federation / Republic of Tatarstan	EastEU	Anseriformes	WildAns	2016-10-02	State Research Center of Virology and Biotechnology (VECTOR)	na
GISAID	EPI931110	A/mute_swan/Czech_Republic/879-17/2017	A / H5N8	2.3.4.4-B	Europe / Czech Republic / Kralovehradecky Kraj / Okres Hradec Kralove / Most u Soutoku, GPS: N 50°12.18280', E 15°49.43987'	EastEU	Anseriformes	WildAns	2017-01-18	State Veterinary Institute Prague	na
GISAID	EPI1021094	A/mute_swan/Czech_Republic/967-17/2017	A / H5N8	2.3.4.4-B	Europe / Czech Republic / Kralovehradecky Kraj / Okres Hradec Kralove / Tylovo nábřeží	EastEU	Anseriformes	WildAns	2017-01-19	State Veterinary Institute Prague	State Veterinary Institute Prague
GISAID	EPI859199	A/mute_swan/Hungary/51049/2016	A / H5N8	2.3.4.4-B	Europe / Hungary / Csongrad megye	EastEU	Anseriformes	WildAns	2016-10-19	Central Agricultural Office Veterinary Diagnostic Directorate	National Food Chain Safety Office Veterinary Diagnostic Directorate Laboratory for Molecular Biology
GISAID	EPI861568	A/mute_swan/Croatia/70/2016	A / H5N8	2.3.4.4-B	Europe / Croatia / Vukovarsko-Srijemska Zupanija / Cerna, river Bid	EastEU	Anseriformes	WildAns	2016-10-30	Croatian Veterinary Institute	na
GISAID	EPI861572	A/mute_swan/Croatia/78/2016	A / H5N8	2.3.4.4-B	Europe / Croatia / Osjecko-Baranjska Zupanija / Bijelo Brdo	EastEU	Anseriformes	WildAns	2016-11-12	Croatian Veterinary Institute	na
GISAID	EPI891670	A/greylag_goose/Croatia/33/2017	A / H5N8	2.3.4.4-B	Europe / Croatia / Bjelovarsko-Bilogorska Zupanija / Prekobrdo	EastEU	Anseriformes	WildAns	2017-01-18	Croatian Veterinary Institute	na
GISAID	EPI961525	A/chicken/Italy/17VIR1751-3/2017	A / H5N8	2.3.4.4-B	Europe / Italy / Venezia	WestEU	Galliformes	DomGal	2017-02-27	Istituto Zooprofilattico Sperimentale Delle Venezie	Istituto Zooprofilattico Sperimentale Delle Venezie
GISAID	EPI962066	A/Turkey/Hungary/53136/2016	A / H5N8	2.3.4.4-B	Europe / Hungary / Bekes megye / Bekes	EastEU	Galliformes	DomGal	2016-11-01	Central Agricultural Office Veterinary Diagnostic Directorate	National Food Chain Safety Office Veterinary Diagnostic Directorate Laboratory for Molecular Biology
GISAID	EPI954869	A/White_fronted_goose/Hungary/801/2017	A / H5N8	2.3.4.4-B	Europe / Hungary / Hajdu-Bihar	EastEU	Anseriformes	WildAns	2017-01-09	Central Agricultural Office Veterinary Diagnostic Directorate	Central Agricultural Office Veterinary Diagnostic Directorate
GISAID	EPI987882	A/chicken/Republic_of_Macedonia/AR1167-L02131/2017	A / H5N8	2.3.4.4-B	Europe / Macedonia, the former Yogoslav Republic of / N 41°12’10, E20°42’01	EastEU	Galliformes	DomGal	2017-01-21	Friedrich-Loeffler-Institut	University “Ss. Cyril and Methodius” , Veterinary institute, Department of Avian diseases
GISAID	EPI959563	A/Rook/Hungary/4975/2017	A / H5N8	2.3.4.4-B	Europe / Hungary / Szabolcs-Szatmar-Bereg	EastEU	Passeriformes	WildOthers	2017-02-08	Central Agricultural Office Veterinary Diagnostic Directorate	National Food Chain Safety Office Veterinary Diagnostic Directorate Laboratory for Molecular Biology
GISAID	EPI954845	A/Mallard/Hungary/5821/2017	A / H5N8	2.3.4.4-B	Europe / Hungary / Zala	EastEU	Anseriformes	WildAns	2017-02-13	Central Agricultural Office Veterinary Diagnostic Directorate	Central Agricultural Office Veterinary Diagnostic Directorate
GISAID	EPI1032508	A/Goose/Hungary/17985/2017	A / H5N8	2.3.4.4-B	Europe / Hungary / Bacs-Kiskun	EastEU	Anseriformes	DomAns	2017-04-20	Central Agricultural Office Veterinary Diagnostic Directorate	National Food Chain Safety Office Veterinary Diagnostic Directorate Laboratory for Molecular Biology
GISAID	EPI1032492	A/Goose/Hungary/17051/2017	A / H5N8	2.3.4.4-B	Europe / Hungary / Bacs-Kiskun	EastEU	Anseriformes	DomAns	2017-04-18	Central Agricultural Office Veterinary Diagnostic Directorate	National Food Chain Safety Office Veterinary Diagnostic Directorate Laboratory for Molecular Biology
GISAID	EPI1032476	A/Goose/Hungary/17261/2017	A / H5N8	2.3.4.4-B	Europe / Hungary / Bacs-Kiskun	EastEU	Anseriformes	DomAns	2017-04-18	Central Agricultural Office Veterinary Diagnostic Directorate	National Food Chain Safety Office Veterinary Diagnostic Directorate Laboratory for Molecular Biology
GISAID	EPI866978	A/duck/Hungary/60441/2016	A / H5N8	2.3.4.4-B	Europe / Hungary / Bacs-Kiskun	EastEU	Anseriformes	DomAns	2016-12-02	Central Agricultural Office Veterinary Diagnostic Directorate	National Food Chain Safety Office Veterinary Diagnostic Directorate Laboratory for Molecular Biology
GISAID	EPI954639	A/Harris_Hawk/Hungary/120/2017	A / H5N8	2.3.4.4-B	Europe / Hungary / Budapest fovaros / Budapest	EastEU	Accipitriformes	WildOthers	2017-01-02	Central Agricultural Office Veterinary Diagnostic Directorate	Central Agricultural Office Veterinary Diagnostic Directorate
GISAID	EPI1032532	A/Mulard_duck/Hungary/62902/2016	A / H5N8	2.3.4.4-B	Europe / Hungary / Csongrad megye / Csongrad	EastEU	Anseriformes	DomAns	2016-12-07	Central Agricultural Office Veterinary Diagnostic Directorate	National Food Chain Safety Office Veterinary Diagnostic Directorate Laboratory for Molecular Biology
GISAID	EPI954631	A/Mute_swan/Hungary/119/2017	A / H5N8	2.3.4.4-B	Europe / Hungary / Somogy megye / Somogy	EastEU	Anseriformes	WildAns	2017-01-02	Central Agricultural Office Veterinary Diagnostic Directorate	Central Agricultural Office Veterinary Diagnostic Directorate
GISAID	EPI954711	A/Mute_swan/Hungary/2508/2017	A / H5N8	2.3.4.4-B	Europe / Hungary / Somogy megye / Somogy	EastEU	Anseriformes	WildAns	2017-01-22	Central Agricultural Office Veterinary Diagnostic Directorate	Central Agricultural Office Veterinary Diagnostic Directorate
GISAID	EPI954727	A/Mute_swan/Hungary/3139/2017	A / H5N8	2.3.4.4-B	Europe / Hungary / Zala	EastEU	Anseriformes	WildAns	2017-01-26	Central Agricultural Office Veterinary Diagnostic Directorate	Central Agricultural Office Veterinary Diagnostic Directorate
GISAID	EPI954735	A/Mute_swan/Hungary/3513/2017	A / H5N8	2.3.4.4-B	Europe / Hungary / Vas	EastEU	Anseriformes	WildAns	2017-01-27	Central Agricultural Office Veterinary Diagnostic Directorate	Central Agricultural Office Veterinary Diagnostic Directorate
GISAID	EPI954743	A/Mute_swan/Hungary/3542/2017	A / H5N8	2.3.4.4-B	Europe / Hungary / Budapest fovaros	EastEU	Anseriformes	WildAns	2017-01-29	Central Agricultural Office Veterinary Diagnostic Directorate	Central Agricultural Office Veterinary Diagnostic Directorate
GISAID	EPI954767	A/Mute_swan/Hungary/5316/2017	A / H5N8	2.3.4.4-B	Europe / Hungary / Tolna megye / Tolna	EastEU	Anseriformes	WildAns	2017-02-09	Central Agricultural Office Veterinary Diagnostic Directorate	Central Agricultural Office Veterinary Diagnostic Directorate
GISAID	EPI954799	A/Harris_hawk/Hungary/2762b/2017	A / H5N8	2.3.4.4-B	Europe / Hungary / Pest megye / Pest	EastEU	Accipitriformes	WildOthers	2017-01-24	Central Agricultural Office Veterinary Diagnostic Directorate	Central Agricultural Office Veterinary Diagnostic Directorate
GISAID	EPI954791	A/Harris_hawk/Hungary/2762a/2017	A / H5N8	2.3.4.4-B	Europe / Hungary / Pest megye / Pest	EastEU	Accipitriformes	WildOthers	2017-01-24	Central Agricultural Office Veterinary Diagnostic Directorate	Central Agricultural Office Veterinary Diagnostic Directorate
GISAID	EPI954775	A/Common_buzzard/Hungary/7061/2017	A / H5N8	2.3.4.4-B	Europe / Hungary / Tolna megye / Tolna	EastEU	Accipitriformes	WildOthers	2017-02-21	Central Agricultural Office Veterinary Diagnostic Directorate	Central Agricultural Office Veterinary Diagnostic Directorate
GISAID	EPI1021126	A/mute_swan/Czech_Republic/1691-17/2017	A / H5N8	2.3.4.4-B	Europe / Czech Republic / Pardubicky kraj / Okres Pardubice / Pardubice, lake Bajkal	EastEU	Anseriformes	WildAns	2017-02-02	State Veterinary Institute Prague	State Veterinary Institute Prague
GISAID	EPI917277	A/chicken/Croatia/70/2017	A / H5N8	2.3.4.4-B	Europe / Croatia / Vukovarsko-Srijemska Zupanija / Mlaka Antinska	EastEU	Galliformes	DomGal	2017-02-08	Croatian Veterinary Institute	na
GISAID	EPI1087636	A/chicken/Czech_Republic/988-17/2017	A / H5N8	2.3.4.4-B	Europe / Czech Republic / Olomoucky Kraj / Okres Prerov / Lověšice	EastEU	Galliformes	DomGal	2017-01-20	State Veterinary Institute Prague	State Veterinary Institute Prague
GISAID	EPI954829	A/Chicken/Hungary/1751/2017	A / H5N8	2.3.4.4-B	Europe / Hungary / Gyor-Moson-Sopron	EastEU	Galliformes	DomGal	2017-01-17	Central Agricultural Office Veterinary Diagnostic Directorate	Central Agricultural Office Veterinary Diagnostic Directorate
GISAID	EPI959555	A/Pheasant/Hungary/7685/2017	A / H5N8	2.3.4.4-B	Europe / Hungary / Jasz-Nagykun-Szolnok	EastEU	Galliformes	DomGal	2017-02-24	Central Agricultural Office Veterinary Diagnostic Directorate	National Food Chain Safety Office Veterinary Diagnostic Directorate Laboratory for Molecular Biology
GISAID	EPI930838	A/mute_swan/Czech_Republic/54-17_2/2017	A / H5N8	2.3.4.4-B	Europe / Czech Republic / South Moravian Region / Okres Blansko / Němčice	EastEU	Anseriformes	WildAns	2017-01-02	State Veterinary Institute Prague	na
GISAID	EPI1021127	A/bronze_turkey/Czech_Republic/1755-17_1/2017	A / H5N8	2.3.4.4-B	Europe / Czech Republic / Hlavni mesto Praha / Okres Praha / Toušeň	EastEU	Galliformes	DomGal	2017-02-05	State Veterinary Institute Prague	State Veterinary Institute Prague
GISAID	EPI1021119	A/chicken/Czech_Republic/1675-17_2/2017	A / H5N8	2.3.4.4-B	Europe / Czech Republic / Hlavni mesto Praha / Okres Praha / Kostelec nad Labem	EastEU	Galliformes	DomGal	2017-02-03	State Veterinary Institute Prague	State Veterinary Institute Prague
GISAID	EPI1021123	A/chicken/Czech_Republic/1688-17_1/2017	A / H5N8	2.3.4.4-B	Europe / Czech Republic / Stredocesky Kraj / Okres Beroun / Hlásná Třebáň	EastEU	Galliformes	DomGal	2017-02-04	State Veterinary Institute Prague	State Veterinary Institute Prague
GISAID	EPI1021099	A/mute_swan/Czech_Republic/1156-17/2017	A / H5N8	2.3.4.4-B	Europe / Czech Republic / Jihocesky Kraj / Okres Pisek / Písek	EastEU	Anseriformes	WildAns	2017-01-22	State Veterinary Institute Prague	State Veterinary Institute Prague
GISAID	EPI1021103	A/mallard/Czech_Republic/1219-17_1/2017	A / H5N8	2.3.4.4-B	Europe / Czech Republic / Jihocesky Kraj / Okres Strakonice / Blatná	EastEU	Anseriformes	DomAns	2017-01-25	State Veterinary Institute Prague	State Veterinary Institute Prague
GISAID	EPI1021096	A/mute_swan/Czech_Republic/1058-17/2017	A / H5N8	2.3.4.4-B	Europe / Czech Republic / Jihocesky Kraj / Okres Ceske Budejovice / České Budějovice, 48°59'24.615''N, 14°27'41.383''E	EastEU	Anseriformes	WildAns	2017-01-18	State Veterinary Institute Prague	State Veterinary Institute Prague
GISAID	EPI1021087	A/goose/Czech_Republic/136-17_1/2017	A / H5N8	2.3.4.4-B	Europe / Czech Republic / South Moravian Region / Mesto Brno / Ivančice-Němčice	EastEU	Anseriformes	DomAns	2017-01-04	State Veterinary Institute Prague	State Veterinary Institute Prague
GISAID	EPI1021088	A/mallard/Czech_Republic/136-17_2/2017	A / H5N8	2.3.4.4-B	Europe / Czech Republic / South Moravian Region / Mesto Brno / Ivančice-Němčice	EastEU	Anseriformes	DomAns	2017-01-04	State Veterinary Institute Prague	State Veterinary Institute Prague
GISAID	EPI1021112	A/mute_swan/Czech_Republic/1461-17/2017	A / H5N8	2.3.4.4-B	Europe / Czech Republic / Jihocesky Kraj / Okres Strakonice / Katovice	EastEU	Anseriformes	WildAns	2017-01-29	State Veterinary Institute Prague	State Veterinary Institute Prague
GISAID	EPI1021138	A/chicken/Czech_Republic/2514-17/2017	A / H5N8	2.3.4.4-B	Europe / Czech Republic / Morovskoslezsky Kraj / Okres Karvina / Doubrava	EastEU	Galliformes	DomGal	2017-02-19	State Veterinary Institute Prague	State Veterinary Institute Prague
GISAID	EPI1021134	A/mute_swan/Czech_Republic/2008-17_1/2017	A / H5N8	2.3.4.4-B	Europe / Czech Republic / Morovskoslezsky Kraj / Okres Karvina / Závada nad Olší	EastEU	Anseriformes	WildAns	2017-02-07	State Veterinary Institute Prague	State Veterinary Institute Prague
GISAID	EPI1021122	A/chicken/Czech_Republic/1687-17_2/2017	A / H5N8	2.3.4.4-B	Europe / Czech Republic / Morovskoslezsky Kraj / Okres Ostrava-Mesto / Orlová-Olmovec	EastEU	Galliformes	DomGal	2017-02-04	State Veterinary Institute Prague	State Veterinary Institute Prague
GISAID	EPI873626	A/mute_swan/Croatia/104/2016	A / H5N8	2.3.4.4-B	Europe / Croatia / Sisacko-Moslavacka Zupanija / Mužilovčica	EastEU	Anseriformes	WildAns	2016-12-29	Croatian Veterinary Institute	na
GISAID	EPI873212	A/chicken/Croatia/103/2016	A / H5N8	2.3.4.4-B	Europe / Croatia / Viroviticko-Podravska Zupanija / Križnica	EastEU	Galliformes	DomGal	2016-12-27	Croatian Veterinary Institute	na
GISAID	EPI969265	A/chicken/Czech_Republic/2644-17_1/2017	A / H5N8	2.3.4.4-B	Europe / Czech Republic / Plzensky Kraj / Bohy (Kralovice), GPS: 49°56'15.55''N, 13°35'17.58E	EastEU	Galliformes	DomGal	2017-02-22	State Veterinary Institute Prague	na
GISAID	EPI1021105	A/mute_swan/Czech_Republic/1227-17/2017	A / H5N8	2.3.4.4-B	Europe / Czech Republic / Zlinsky Kraj / Okres Uherske Hradiste / Uherské Hradiště	EastEU	Anseriformes	WildAns	2017-01-22	State Veterinary Institute Prague	State Veterinary Institute Prague
GISAID	EPI954703	A/Mute_swan/Hungary/2193/2017	A / H5N8	2.3.4.4-B	Europe / Hungary / Borsod-Abauj-Zemplen	EastEU	Anseriformes	WildAns	2017-01-19	Central Agricultural Office Veterinary Diagnostic Directorate	Central Agricultural Office Veterinary Diagnostic Directorate
GISAID	EPI1021110	A/mute_swan/Czech_Republic/1339-17/2017	A / H5N8	2.3.4.4-B	Europe / Czech Republic / Morovskoslezsky Kraj / Okres Opava / Opava	EastEU	Anseriformes	WildAns	2017-01-31	State Veterinary Institute Prague	State Veterinary Institute Prague
GISAID	EPI959523	A/Cormorant/Hungary/6102/2017	A / H5N8	2.3.4.4-B	Europe / Hungary / Komarom-Esztergom	EastEU	Suliformes	WildOthers	2017-02-15	Central Agricultural Office Veterinary Diagnostic Directorate	National Food Chain Safety Office Veterinary Diagnostic Directorate Laboratory for Molecular Biology
GISAID	EPI988345	A/black_swan/Germany-BW/R1364/2017	A / H5N8	2.3.4.4-B	Europe / Germany / Baden-Wuerttemberg	WestEU	Anseriformes	WildAns	2017-02-12	Friedrich-Loeffler-Institut	na
GISAID	EPI1021089	A/goose/Czech_Republic/197-17/2017	A / H5N8	2.3.4.4-B	Europe / Czech Republic / Hlavni mesto Praha / Okres Praha / Lázně Toušeň	EastEU	Anseriformes	DomAns	2017-01-02	State Veterinary Institute Prague	State Veterinary Institute Prague
GISAID	EPI1021113	A/chicken/Czech_Republic/1465-17/2017	A / H5N8	2.3.4.4-B	Europe / Czech Republic / Jihocesky Kraj / Okres Ceske Budejovice / Ledenice	EastEU	Galliformes	DomGal	2017-01-30	State Veterinary Institute Prague	State Veterinary Institute Prague
GISAID	EPI1021118	A/mallard/Czech_Republic/1672-17/2017	A / H5N8	2.3.4.4-B	Europe / Czech Republic / Jihocesky Kraj / Okres Jindrichuv Hradec / Lásenice, the Nežárka river	EastEU	Anseriformes	WildAns	2017-01-30	State Veterinary Institute Prague	State Veterinary Institute Prague
GISAID	EPI1021091	A/mallard/Czech_Republic/508-17_4/2017	A / H5N8	2.3.4.4-B	Europe / Czech Republic / Jihocesky Kraj / Okres Tabor / Chýnov	EastEU	Anseriformes	DomAns	2017-01-12	State Veterinary Institute Prague	State Veterinary Institute Prague
GISAID	EPI916503	A/mallard/Czech_Republic/722-17_2/2017	A / H5N8	2.3.4.4-B	Europe / Czech Republic / Jihocesky Kraj / Okres Tabor / Praha 1, Střelecký ostrov	EastEU	Anseriformes	WildAns	2017-01-15	State Veterinary Institute Prague	na
GISAID	EPI1021108	A/mute_swan/Czech_Republic/1331-17_1/2017	A / H5N8	2.3.4.4-B	Europe / Czech Republic / Jihocesky Kraj / Okres Tabor / Tučapy	EastEU	Anseriformes	WildAns	2017-01-23	State Veterinary Institute Prague	State Veterinary Institute Prague
GISAID	EPI1021111	A/chicken/Czech_Republic/1344-17/2017	A / H5N8	2.3.4.4-B	Europe / Czech Republic / Morovskoslezsky Kraj / Okres Ostrava-Mesto / Poruba	EastEU	Galliformes	DomGal	2017-01-31	State Veterinary Institute Prague	State Veterinary Institute Prague
GISAID	EPI973844	A/tawny_owl/Germany-SN/R1186/2017	A / H5N8	2.3.4.4-B	Europe / Germany / Saxony	WestEU	Strigiformes	WildOthers	2017-02-08	Friedrich-Loeffler-Institut	na
GISAID	EPI1021107	A/mute_swan/Czech_Republic/1330-17_1/2017	A / H5N8	2.3.4.4-B	Europe / Czech Republic / Jihocesky Kraj / Okres Tabor / Roudná	EastEU	Anseriformes	WildAns	2017-01-20	State Veterinary Institute Prague	State Veterinary Institute Prague
GISAID	EPI1021117	A/mute_swan/Czech_Republic/1640-17/2017	A / H5N8	2.3.4.4-B	Europe / Czech Republic / Ustecky Kraj / Okres Chomutov / Kadaň, the Ohře river, near the railway station	EastEU	Anseriformes	WildAns	2017-02-02	State Veterinary Institute Prague	State Veterinary Institute Prague
GISAID	EPI973841	A/white_stork/Germany-TH/R1149/2017	A / H5N8	2.3.4.4-B	Europe / Germany / Thuringia	WestEU	Anseriformes	WildAns	2017-02-06	Friedrich-Loeffler-Institut	na
GISAID	EPI869928	A/chicken/Poland/85A/2016	A / H5N8	2.3.4.4-B	Europe / Poland / Lesser Poland Voivodeship	EastEU	Galliformes	DomGal	2016-12-19	National Veterinary Research Institut Poland, PIWet-PIB	na
GISAID	EPI1021109	A/mute_swan/Czech_Republic/1337-17/2017	A / H5N8	2.3.4.4-B	Europe / Czech Republic / Jihocesky Kraj / Okres Tabor / Veselí nad Lužnicí	EastEU	Anseriformes	WildAns	2017-01-27	State Veterinary Institute Prague	State Veterinary Institute Prague
GISAID	EPI969268	A/mallard/Czech_Republic/2705-17/2017	A / H5N8	2.3.4.4-B	Europe / Czech Republic / Kralovehradecky Kraj / Havlíčkův Brod, GPS: 49°36'13.705''N, 15°35'0.306''E	EastEU	Anseriformes	WildAns	2017-02-22	State Veterinary Institute Prague	na
GISAID	EPI1021140	A/chicken/Czech_Republic/2677-17_2/2017	A / H5N8	2.3.4.4-B	Europe / Czech Republic / Kralovehradecky Kraj / Okres Hradec Kralove / Bernartice	EastEU	Galliformes	DomGal	2017-02-22	State Veterinary Institute Prague	State Veterinary Institute Prague
GISAID	EPI1021141	A/mallard/Czech_Republic/2678-17_1/2017	A / H5N8	2.3.4.4-B	Europe / Czech Republic / Vysocina Kraj / Okres Havlickuv Brod / Havličkův Brod	EastEU	Anseriformes	WildAns	2017-02-20	State Veterinary Institute Prague	State Veterinary Institute Prague
GISAID	EPI1021115	A/mute_swan/Czech_Republic/1576-17_C/2017	A / H5N8	2.3.4.4-B	Europe / Czech Republic / Karlovarsky Kraj / Okres Cheb / Skalka pond	EastEU	Anseriformes	WildAns	2017-01-31	State Veterinary Institute Prague	State Veterinary Institute Prague
GISAID	EPI969259	A/mute_swan/Czech_Republic/1813-17/2017	A / H5N8	2.3.4.4-B	Europe / Czech Republic / Karlovarsky Kraj / Okres Cheb / GPS: 50°4'56.294''N, 12°22'7.530E	EastEU	Anseriformes	WildAns	2017-02-05	State Veterinary Institute Prague	na
GISAID	EPI1021145	A/chicken/Czech_Republic/2821-17_2/2017	A / H5N8	2.3.4.4-B	Europe / Czech Republic / Karlovarsky Kraj / Okres Cheb / Klest	EastEU	Galliformes	DomGal	2017-02-27	State Veterinary Institute Prague	State Veterinary Institute Prague
GISAID	EPI1021143	A/mallard/Czech_Republic/2820-17_2/2017	A / H5N8	2.3.4.4-B	Europe / Czech Republic / Karlovarsky Kraj / Okres Cheb / Poustka	EastEU	Anseriformes	DomAns	2017-02-27	State Veterinary Institute Prague	State Veterinary Institute Prague
