# Supplementary material for: Disentangling the role of Africa in the global spread of H5 highly pathogenic avian influenza
Source: Nat Commun. 2019 Nov 22;10:5310. doi: 10.1038/s41467-019-13287-y (PMC6874648; doi:10.1038/s41467-019-13287-y)
Supplement: Supplementary file 14 — Supplementary Data 10 [file 41467_2019_13287_MOESM14_ESM.xlsx]

## Sheet: AFRICA
Supplementary Data 10
Database	HA accession numbers	Isolate_Name	Subtype	Lineage	Location	LocationTrait	Collection_Date	GISAID Submitting_Lab	GISAID Originating_Lab	Comments
GISAID	EPI132115	A/chicken/Benin/6693-16/2007	A / H5N1	2.2	Africa / Benin / Cotonou	Benin	2007	NCBI	na
GISAID	EPI156788	A/chicken/Benin/6693-1/2007	A / H5N1	2.2	Africa / Benin / Honvié	Benin	2007-12	Istituto Zooprofilattico Sperimentale Delle Venezie	na
GISAID	EPI14166	A/chicken/Burkina_Faso/01.03/2006	A / H5N1	2.2	Africa / Burkina Faso / Sokoroni	Burkina_Faso	2006	NCBI	na
GISAID	EPI126767	A/chicken/Burkina_Faso/1347-16/2006	A / H5N1	2.2	Africa / Burkina Faso / Saaba	Burkina_Faso	2006	NCBI	na
GISAID	EPI126786	A/guinea_fowl/Burkina_Faso/1347-20/2006	A / H5N1	2.2	Africa / Burkina Faso / Saaba	Burkina_Faso	2006	NCBI	na
GISAID	EPI14160	A/Hooded_vulture/Burkina_Faso/1/2006	A / H5N1	2.2	Africa / Burkina Faso / Ouagadougou	Burkina_Faso	2006	NCBI	na
GISAID	EPI14162	A/Hooded_vulture/Burkina_Faso/2/2006	A / H5N1	2.2	Africa / Burkina Faso / Ouagadougou	Burkina_Faso	2006	NCBI	na
GISAID	EPI224957	A/chicken/Burkina_Faso/13.1/2006	A / H5N1	2.2	Africa / Burkina Faso / Bobo Dioulasso	Burkina_Faso	2006-05-23	NCBI	na
GISAID	EPI47200	A/cygnus_olor/Croatia/1/2005	A / H5N1	2.2	Europe / Croatia	EastEU	2005	NCBI	na	Included in the dataset as potential virus source
GISAID	EPI174768	A/domestic_duck/Buzau/RO-AI-036/2005	A / H5N1	2.2	Europe / Romania / Judetul Buzau / Buzau / Buzau	EastEU	2005	NCBI	na	Included in the dataset as potential virus source
GISAID	EPI174737	A/chicken/Calarasi/RO-AI-091/2005	A / H5N1	2.2	Europe / Romania / Calarasi	EastEU	2005	NCBI	na	Included in the dataset as potential virus source
GISAID	EPI174762	A/mute_swan/Constanta/RO-AI-007/2005	A / H5N1	2.2	Europe / Romania / Judetul Constanta / Constanta	EastEU	2005	NCBI	na	Included in the dataset as potential virus source
GISAID	EPI174760	A/mute_swan/Tulcea/RO-AI-005/2005	A / H5N1	2.2	Europe / Romania / Judetul Tulcea	EastEU	2005	NCBI	na	Included in the dataset as potential virus source
GISAID	EPI234493	A/green_heron/Vaslui/RO-AI-006/2005	A / H5N1	2.2	Europe / Romania / Vaslui	EastEU	2005	NCBI	na	Included in the dataset as potential virus source
GISAID	EPI114806	A/chicken/Tula/4/05	A / H5N1	2.2	Europe / Russian Federation / Tula	EastEU	2005	NCBI	na	Included in the dataset as potential virus source
GISAID	EPI106408	A/chicken/Tambov/570-2/05	A / H5N1	2.2	Europe / Russian Federation / Tambov Oblast	EastEU	2005	NCBI	na	Included in the dataset as potential virus source
GISAID	EPI106410	A/goose/Crimea/615/05	A / H5N1	2.2	Europe / Ukraine / Crimea	EastEU	2005	NCBI	na	Included in the dataset as potential virus source
GISAID	EPI105596	A/chicken/Crimea/08/2005	A / H5N1	2.2	Europe / Ukraine / Crimea	EastEU	2005	NCBI	na	Included in the dataset as potential virus source
GISAID	EPI174753	A/domestic_duck/Bucharest/RO-AI-485/2006	A / H5N1	2.2	Europe / Romania / Municipiul Bucuresti / Bucharest	EastEU	2006	NCBI	na	Included in the dataset as potential virus source
GISAID	EPI174742	A/Guinea_fowl/Constanta/RO-AI-159/2006	A / H5N1	2.2	Europe / Romania / Judetul Constanta / Constanta	EastEU	2006	NCBI	na	Included in the dataset as potential virus source
GISAID	EPI225791	A/wild_goose/Braila/RO-AI-074/2006	A / H5N1	2.2	Europe / Romania / Braila	EastEU	2006	NCBI	na	Included in the dataset as potential virus source
GISAID	EPI225332	A/owl/Constanta/RO-AI-351/2006	A / H5N1	2.2	Europe / Romania / Constanta	EastEU	2006	NCBI	na	Included in the dataset as potential virus source
GISAID	EPI171706	A/Anas_platyrhynchos/Slovenia/359/2006	A / H5N1	2.2	Europe / Slovenia	EastEU	2006	NCBI	na	Included in the dataset as potential virus source
GISAID	EPI171696	A/cygnus_olor/Slovenia/156/06	A / H5N1	2.2	Europe / Slovenia	EastEU	2006	NCBI	na	Included in the dataset as potential virus source
GISAID	EPI171604	A/turkey/Poland/R3249/2007	A / H5N1	2.2	Europe / Poland	EastEU	2007	NCBI	na	Included in the dataset as potential virus source
GISAID	EPI352360	A/chicken/Ukraine/AV453/2008	A / H5N1	2.2	Europe / Ukraine	EastEU	2008	NCBI	na	Included in the dataset as potential virus source
GISAID	EPI101724	A/Cygnus_olor/Astrakhan/Ast05-2-3/2005	A / H5N1	2.2	Europe / Russian Federation / Astrakhan Oblast	EastEU	2005-12-01	NCBI	na	Included in the dataset as potential virus source
GISAID	EPI184095	A/mute_swan/Hungary/3472/2006	A / H5N1	2.2	Europe / Hungary	EastEU	2006-02-06	NCBI	na	Included in the dataset as potential virus source
GISAID	EPI231237	A/swan/Mellach/215/2006	A / H5N1	2.2	Europe / Austria / Mellach	EastEU	2006-02-13	NCBI	na	Included in the dataset as potential virus source
GISAID	EPI136625	A/Peregrine_falcon/Slovakia/Vh246/06	A / H5N1	2.2	Europe / Slovakia / Gabcikovo	EastEU	2006-02-18	NCBI	na	Included in the dataset as potential virus source
GISAID	EPI586011	A/mute_swan/Hungary/4999/2006	A / H5N1	2.2	Europe / Hungary	EastEU	2006-02-20	NCBI	na	Included in the dataset as potential virus source
GISAID	EPI231133	A/grebe/Bregenz/907/2006	A / H5N1	2.2	Europe / Austria / Bregenz	EastEU	2006-03-04	NCBI	na	Included in the dataset as potential virus source
GISAID	EPI136607	A/Cygnus_olor/Czech_Republic/5583/06	A / H5N1	2.2	Europe / Czech Republic / Jihocesky Kraj / Ceske Budejovice	EastEU	2006-03-25	NCBI	na	Included in the dataset as potential virus source
GISAID	EPI231131	A/goose/Wien/1966/2006	A / H5N1	2.2	Europe / Austria / Wien	EastEU	2006-04-03	NCBI	na	Included in the dataset as potential virus source
GISAID	EPI231129	A/egret/Wien/1977/2006	A / H5N1	2.2	Europe / Austria / Wien	EastEU	2006-04-03	NCBI	na	Included in the dataset as potential virus source
GISAID	EPI184079	A/goose/Hungary/14756/2006	A / H5N1	2.2	Europe / Hungary	EastEU	2006-06-06	NCBI	na	Included in the dataset as potential virus source
GISAID	EPI136629	A/turkey/Czech_Republic/10309-3/07	A / H5N1	2.2	Europe / Czech Republic / Tisova	EastEU	2007-06-19	NCBI	na	Included in the dataset as potential virus source
GISAID	EPI136631	A/Cygnus_olor/Czech_Republic/10732/07	A / H5N1	2.2	Europe / Czech Republic / Lednice	EastEU	2007-06-25	NCBI	na	Included in the dataset as potential virus source
GISAID	EPI126535	A/Cygnus_cygnus/Krasnodar/329/07	A / H5N1	2.2	Europe / Russian Federation / Krasnodar	EastEU	2007-09-06	NCBI	na	Included in the dataset as potential virus source
GISAID	EPI156805	A/buzzard/Poland/MB266B-141V08/2007	A / H5N1	2.2	Europe / Poland / Warmian-Masurian Voivodeship	EastEU	2007-12-11	National Veterinary Research Institut Poland, PIWet-PIB	na	Included in the dataset as potential virus source
GISAID	EPI221934	A/duck/Romania/TL/nov/2007	A / H5N1	2.2	Europe / Romania	EastEU	2007-11	NCBI	na	Included in the dataset as potential virus source
GISAID	EPI118968	A/chicken/Ghana/3160-NAMRU3/2007	A / H5N1	2.2	Africa / Ghana / Tema	Ghana	2007	NCBI	na
GISAID	EPI118966	A/chicken/Ghana/3159-NAMRU3/2007	A / H5N1	2.2	Africa / Ghana / Tema	Ghana	2007	NCBI	na
GISAID	EPI118964	A/chicken/Ghana/3158-NAMRU3/2007	A / H5N1	2.2	Africa / Ghana / Tema	Ghana	2007	NCBI	na
GISAID	EPI127770	A/chicken/Ghana/2534/2007	A / H5N1	2.2	Africa / Ghana / Tema	Ghana	2007-04-24	NCBI	na
GISAID	EPI105696	A/chicken/Ivory_Coast/1787/2006	A / H5N1	2.2	Africa / Cote d'Ivoire	Ivory_Coast	2006	NCBI	na
GISAID	EPI60652	A/chicken/Ivory_Coast/1787-35/2006	A / H5N1	2.2	Africa / Cote d'Ivoire / Abidjan	Ivory_Coast	2006	NCBI	na
GISAID	EPI58733	A/turkey/Ivory_Coast/4372-2/2006	A / H5N1	2.2	Africa / Cote d'Ivoire / Abidjan	Ivory_Coast	2006	NCBI	na
GISAID	EPI58752	A/turkey/Ivory_Coast/4372-3/2006	A / H5N1	2.2	Africa / Cote d'Ivoire / Abidjan	Ivory_Coast	2006	NCBI	na
GISAID	EPI58771	A/turkey/Ivory_Coast/4372-4/2006	A / H5N1	2.2	Africa / Cote d'Ivoire / Abidjan	Ivory_Coast	2006	NCBI	na
GISAID	EPI110251	A/teal/Egypt/14051-NAMRU3/2005	A / H5N1	2.2	Africa / Egypt / Damietta governorate	MiddleEast	2005	NCBI	na
GISAID	EPI115432	A/duck/Egypt/13010N3-CLEVB/2006	A / H5N1	2.2	Africa / Egypt / Menofiya governorate	MiddleEast	2006	NCBI	na
GISAID	EPI127728	A/crow/Egypt/9382NAMRU3-CLEVB111/2007	A / H5N1	2.2	Africa / Egypt	MiddleEast	2007	NCBI	na
GISAID	EPI127760	A/chicken/Egypt/06207-NLQP/2006	A / H5N1	2.2	Africa / Egypt / Sharqia	MiddleEast	2006-02-19	NCBI	na
GISAID	EPI165116	A/chicken/Egypt/F4/2006	A / H5N1	2.2	Africa / Egypt / Beni-Suef Governorate	MiddleEast	2006-12-05	NCBI	na
GISAID	EPI165117	A/duck/Egypt/F5/2006	A / H5N1	2.2	Africa / Egypt / El-Minia Governorate	MiddleEast	2006-12-25	NCBI	na
GISAID	EPI165151	A/chicken/Egypt/R3/2007	A / H5N1	2.2	Africa / Egypt / Beni-Suef Governorate, Aborady Village	MiddleEast	2007-02-01	NCBI	na
GISAID	EPI136781	A/duck/Egypt/07322S-NLQP/2007	A / H5N1	2.2	Africa / Egypt / Samalot, Menia	MiddleEast	2007-03-20	NCBI	na
GISAID	EPI245979	A/duck/Egypt/0867-NLQP/2008	A / H5N1	2.2	Africa / Egypt / Giza	MiddleEast	2008-02-10	NCBI	na
GISAID	EPI398357	A/chicken/Giza/CAI24/2008	A / H5N1	2.2	Africa / Egypt / Giza / Giza	MiddleEast	2008-09-30	NCBI	na
GISAID	EPI153757	A/egret/Egypt/1162-NAMRU3/2006	A / H5N1	2.2	Africa / Egypt	MiddleEast	2006-02	NCBI	na
GISAID	EPI225076	A/duck/Egypt/2253-3/2006	A / H5N1	2.2	Africa / Egypt / Dakhalia	MiddleEast	2006-06	NCBI	na
GISAID	EPI47694	A/duck/Niger/914/2006	A / H5N1	2.2	Africa / Niger / Magaria	Niger	2006	NCBI	na
GISAID	EPI106195	A/chicken/Niger/2130-8/2006	A / H5N1	2.2	Africa / Niger	Niger	2006	NCBI	na
GISAID	EPI106197	A/chicken/Niger/2130-7/2006	A / H5N1	2.2	Africa / Niger	Niger	2006-05	NCBI	na
GISAID	EPI153819	A/duck/Nigeria/VRD418/2006	A / H5N1	2.2	Africa / Nigeria / Dogon Karfe, Plateau	Nigeria	2006	NCBI	na
GISAID	EPI153813	A/chicken/Nigeria/VRD457/2006	A / H5N1	2.2	Africa / Nigeria / Ijegun, Lagos	Nigeria	2006	NCBI	na
GISAID	EPI153812	A/chicken/Nigeria/VRD44/2006	A / H5N1	2.2	Africa / Nigeria / Rikkos, Plateau	Nigeria	2006	NCBI	na
GISAID	EPI153809	A/chicken/Nigeria/VRD311/2006	A / H5N1	2.2	Africa / Nigeria / Bukuru, Plateau	Nigeria	2006	NCBI	na
GISAID	EPI153808	A/chicken/Nigeria/VRD284/2006	A / H5N1	2.2	Africa / Nigeria / Apata, Plateau	Nigeria	2006	NCBI	na
GISAID	EPI47485	A/chicken/Nigeria/1047-30/2006	A / H5N1	2.2	Africa / Nigeria / Beneu	Nigeria	2006	NCBI	na
GISAID	EPI14342	A/chicken/Nigeria/OD9/2006	A / H5N1	2.2	Africa / Nigeria / Oyo	Nigeria	2006	NCBI	na
GISAID	EPI14340	A/chicken/Nigeria/FA7/2006	A / H5N1	2.2	Africa / Nigeria / Oyo	Nigeria	2006	NCBI	na
GISAID	EPI153818	A/chicken/Nigeria/VRD403/2006	A / H5N1	2.2	Africa / Nigeria / Molete Market, Oyo	Nigeria	2006	NCBI	na
GISAID	EPI153803	A/chicken/Nigeria/VRD145/2006	A / H5N1	2.2	Africa / Nigeria / Sabon Barki, Plateau	Nigeria	2006	NCBI	na
GISAID	EPI153802	A/chicken/Nigeria/VRD130b/2006	A / H5N1	2.2	Africa / Nigeria / Apollo Cresent, Plateau	Nigeria	2006	NCBI	na
GISAID	EPI47466	A/chicken/Nigeria/1047-62/2006	A / H5N1	2.2	Africa / Nigeria / Taraba	Nigeria	2006	NCBI	na
GISAID	EPI47409	A/chicken/Nigeria/1047-8/2006	A / H5N1	2.2	Africa / Nigeria / Bauchi	Nigeria	2006	NCBI	na
GISAID	EPI14346	A/chicken/Nigeria/AB13/2006	A / H5N1	2.2	Africa / Nigeria / Oyo	Nigeria	2006	NCBI	na
GISAID	EPI14038	A/chicken/Nigeria/BA211/2006	A / H5N1	2.2	Africa / Nigeria / Lagos	Nigeria	2006	NCBI	na
GISAID	EPI153816	A/chicken/Nigeria/VRD193/2006	A / H5N1	2.2	Africa / Nigeria / Mando, Kaduna	Nigeria	2006	NCBI	na
GISAID	EPI153815	A/chicken/Nigeria/VRD83/2006	A / H5N1	2.2	Africa / Nigeria / Naraguta, Plateau	Nigeria	2006	NCBI	na
GISAID	EPI153811	A/chicken/Nigeria/VRD419/2006	A / H5N1	2.2	Africa / Nigeria / Dogon Karfe, Plateau	Nigeria	2006	NCBI	na
GISAID	EPI153810	A/chicken/Nigeria/VRD368/2006	A / H5N1	2.2	Africa / Nigeria / Dogon Dutse, Plateau	Nigeria	2006	NCBI	na
GISAID	EPI153807	A/chicken/Nigeria/VRD218/2006	A / H5N1	2.2	Africa / Nigeria / Rikkos, Plateau	Nigeria	2006	NCBI	na
GISAID	EPI153804	A/chicken/Nigeria/VRD200/2006	A / H5N1	2.2	Africa / Nigeria / Jos, Plateau	Nigeria	2006	NCBI	na
GISAID	EPI152329	A/chicken/Nigeria/228-5/2006	A / H5N1	2.2	Africa / Nigeria	Nigeria	2006	NCBI	na
GISAID	EPI47447	A/chicken/Nigeria/1047-54/2006	A / H5N1	2.2	Africa / Nigeria / Oyo	Nigeria	2006	NCBI	na
GISAID	EPI14352	A/chicken/Nigeria/OD8/2006	A / H5N1	2.2	Africa / Nigeria / Oyo	Nigeria	2006	NCBI	na
GISAID	EPI14350	A/chicken/Nigeria/FA4/2006	A / H5N1	2.2	Africa / Nigeria / Oyo	Nigeria	2006	NCBI	na
GISAID	EPI153814	A/chicken/Nigeria/VRD49/2006	A / H5N1	2.2	Africa / Nigeria / Dahol Giring (Forest), Plateau	Nigeria	2006	NCBI	na
GISAID	EPI152321	A/chicken/Nigeria/228-6/2006	A / H5N1	2.2	Africa / Nigeria	Nigeria	2006	NCBI	na
GISAID	EPI152313	A/chicken/Nigeria/228-10/2006	A / H5N1	2.2	Africa / Nigeria	Nigeria	2006	NCBI	na
GISAID	EPI47504	A/chicken/Nigeria/1047-34/2006	A / H5N1	2.2	Africa / Nigeria / Abuja (FCT)	Nigeria	2006	NCBI	na
GISAID	EPI45962	A/chicken/Nigeria/957-20/2006	A / H5N1	2.2	Africa / Nigeria / Jos	Nigeria	2006	NCBI	na
GISAID	EPI14348	A/chicken/Nigeria/AB14/2006	A / H5N1	2.2	Africa / Nigeria / Oyo	Nigeria	2006	NCBI	na
GISAID	EPI14344	A/chicken/Nigeria/IF10/2006	A / H5N1	2.2	Africa / Nigeria / Ogun	Nigeria	2006	NCBI	na
GISAID	EPI153817	A/chicken/Nigeria/VRD286/2006	A / H5N1	2.2	Africa / Nigeria / Jos, Plateau	Nigeria	2006	NCBI	na
GISAID	EPI48055	A/guinea_fowl/Nigeria/957-12/2006	A / H5N1	2.2	Africa / Nigeria / Bauchi	Nigeria	2006	NCBI	na
GISAID	EPI225135	A/guinea_fowl/JWP/Nigeria/VRD252/2006	A / H5N1	2.2	Africa / Nigeria / Jos Wildlife Park	Nigeria	2006	NCBI	na
GISAID	EPI153824	A/turkey/Nigeria/VRD345/2006	A / H5N1	2.2	Africa / Nigeria / Rukuba, Plateau	Nigeria	2006	NCBI	na
GISAID	EPI14034	A/chicken/Nigeria/BA209/2006	A / H5N1	2.2	Africa / Nigeria / Lagos	Nigeria	2006	NCBI	na
GISAID	EPI14044	A/chicken/Nigeria/SO300/2006	A / H5N1	2.2	Africa / Nigeria / Lagos	Nigeria	2006	NCBI	na
GISAID	EPI47428	A/ostrich/Nigeria/1047-25/2006	A / H5N1	2.2	Africa / Nigeria / Bauchi	Nigeria	2006	NCBI	na
GISAID	EPI153822	A/pigeon/Nigeria/VRD370/2006	A / H5N1	2.2	Africa / Nigeria / Vom, Plateau	Nigeria	2006	NCBI	na
GISAID	EPI225790	A/vulture/Nigeria/VRD184/2006	A / H5N1	2.2	Africa / Nigeria / Vom, Plateau	Nigeria	2006	NCBI	na
GISAID	EPI124899	A/chicken/Nigeria/1071-23/2007	A / H5N1	2.2	Africa / Nigeria / Borno	Nigeria	2007	NCBI	na
GISAID	EPI124827	A/chicken/Nigeria/1071-9/2007	A / H5N1	2.2	Africa / Nigeria / Bauchi	Nigeria	2007	NCBI	na
GISAID	EPI160886	A/chicken/Nigeria/OG11/2007	A / H5N1	2.2	Africa / Nigeria / Ogun	Nigeria	2007	NCBI	na
GISAID	EPI160881	A/chicken/Nigeria/OG2/2007	A / H5N1	2.2	Africa / Nigeria / Ogun	Nigeria	2007	NCBI	na
GISAID	EPI124863	A/chicken/Nigeria/1071-15/2007	A / H5N1	2.2	Africa / Nigeria / Kaduna	Nigeria	2007	NCBI	na
GISAID	EPI124791	A/chicken/Nigeria/1071-5/2007	A / H5N1	2.2	Africa / Nigeria / Plateau	Nigeria	2007	NCBI	na
GISAID	EPI160883	A/chicken/Nigeria/OG5/2007	A / H5N1	2.2	Africa / Nigeria / Ogun	Nigeria	2007	NCBI	na
GISAID	EPI124917	A/chicken/Nigeria/1071-29/2007	A / H5N1	2.2	Africa / Nigeria / Lagos	Nigeria	2007	NCBI	na
GISAID	EPI124881	A/chicken/Nigeria/1071-22/2007	A / H5N1	2.2	Africa / Nigeria / Kano	Nigeria	2007	NCBI	na
GISAID	EPI124809	A/chicken/Nigeria/1071-7/2007	A / H5N1	2.2	Africa / Nigeria / Sokoto	Nigeria	2007	NCBI	na
GISAID	EPI124773	A/chicken/Nigeria/1071-4/2007	A / H5N1	2.2	Africa / Nigeria / Borno	Nigeria	2007	NCBI	na
GISAID	EPI124755	A/chicken/Nigeria/1071-3/2007	A / H5N1	2.2	Africa / Nigeria / Sokoto	Nigeria	2007	NCBI	na
GISAID	EPI124737	A/chicken/Nigeria/1071-1/2007	A / H5N1	2.2	Africa / Nigeria / Plateau	Nigeria	2007	NCBI	na
GISAID	EPI160888	A/chicken/Nigeria/EKI15/2007	A / H5N1	2.2	Africa / Nigeria / Ekiti	Nigeria	2007	NCBI	na
GISAID	EPI160887	A/chicken/Nigeria/OYO14/2007	A / H5N1	2.2	Africa / Nigeria / Oyo	Nigeria	2007	NCBI	na
GISAID	EPI160885	A/chicken/Nigeria/OG10/2007	A / H5N1	2.2	Africa / Nigeria / Ogun	Nigeria	2007	NCBI	na
GISAID	EPI160884	A/chicken/Nigeria/LAG6/2007	A / H5N1	2.2	Africa / Nigeria / Lagos	Nigeria	2007	NCBI	na
GISAID	EPI160882	A/chicken/Nigeria/OG4/2007	A / H5N1	2.2	Africa / Nigeria / Ogun	Nigeria	2007	NCBI	na
GISAID	EPI124845	A/chicken/Nigeria/1071-10/2007	A / H5N1	2.2	Africa / Nigeria / Anambra	Nigeria	2007	NCBI	na
GISAID	EPI124935	A/chicken/Nigeria/1071-30/2007	A / H5N1	2.2	Africa / Nigeria / Kaduna	Nigeria	2007	NCBI	na
GISAID	EPI153820	A/guinea_fowl/Nigeria/VRD005/2007	A / H5N1	2.2	Africa / Nigeria / Kebbe, Sokoto	Nigeria	2007	NCBI	na
GISAID	EPI161702	A/duck/Nigeria/3724-2/2008	A / H5N1	2.2	Africa / Nigeria / Gombe State	Nigeria	2008	Istituto Zooprofilattico Sperimentale Delle Venezie	na
GISAID	EPI45943	A/chicken/Nigeria/641/2006	A / H5N1	2.2	Africa / Nigeria / Kaduna State	Nigeria	2006-01-17	NCBI	na
GISAID	EPI233436	A/chicken/Nigeria/08RS848-1/2006	A / H5N1	2.2	Africa / Nigeria / Katsina	Nigeria	2006-02-14	NCBI	na
GISAID	EPI233660	A/chicken/Nigeria/08RS848-4/2006	A / H5N1	2.2	Africa / Nigeria / Katsina	Nigeria	2006-02-17	NCBI	na
GISAID	EPI233347	A/chicken/Nigeria/08VIR4337-377/2006	A / H5N1	2.2	Africa / Nigeria / Nassarawa	Nigeria	2006-02-20	NCBI	na
GISAID	EPI233356	A/chicken/Nigeria/08VIR4337-378/2006	A / H5N1	2.2	Africa / Nigeria / Kano	Nigeria	2006-02-21	NCBI	na
GISAID	EPI233364	A/chicken/Nigeria/08VIR4337-380/2006	A / H5N1	2.2	Africa / Nigeria / Kaduna	Nigeria	2006-02-21	NCBI	na
GISAID	EPI14176	A/chicken/Nigeria/SO470/2006	A / H5N1	2.2	Africa / Nigeria / Lagos	Nigeria	2006-02-24	NCBI	na
GISAID	EPI14178	A/chicken/Nigeria/SO478/2006	A / H5N1	2.2	Africa / Nigeria / Lagos	Nigeria	2006-02-24	NCBI	na
GISAID	EPI14172	A/chicken/Nigeria/SO457/2006	A / H5N1	2.2	Africa / Nigeria / Lagos	Nigeria	2006-02-24	NCBI	na
GISAID	EPI14180	A/chicken/Nigeria/SO485/2006	A / H5N1	2.2	Africa / Nigeria / Lagos	Nigeria	2006-02-24	NCBI	na
GISAID	EPI14174	A/chicken/Nigeria/SO461/2006	A / H5N1	2.2	Africa / Nigeria / Lagos	Nigeria	2006-02-24	NCBI	na
GISAID	EPI14170	A/chicken/Nigeria/SO294/2006	A / H5N1	2.2	Africa / Nigeria / Lagos	Nigeria	2006-02-24	NCBI	na
GISAID	EPI14168	A/chicken/Nigeria/SO227/2006	A / H5N1	2.2	Africa / Nigeria / Lagos	Nigeria	2006-02-24	NCBI	na
GISAID	EPI233372	A/chicken/Nigeria/08VIR4337-387/2006	A / H5N1	2.2	Africa / Nigeria / Anambra	Nigeria	2006-02-25	NCBI	na
GISAID	EPI233716	A/chicken/Nigeria/08RS848-5/2006	A / H5N1	2.2	Africa / Nigeria / Jigawa	Nigeria	2006-02-27	NCBI	na
GISAID	EPI233380	A/chicken/Nigeria/08VIR4337-390/2006	A / H5N1	2.2	Africa / Nigeria / Rivers	Nigeria	2006-02-27	NCBI	na
GISAID	EPI233772	A/chicken/Nigeria/08RS848-6/2006	A / H5N1	2.2	Africa / Nigeria / Ogun	Nigeria	2006-02-27	NCBI	na
GISAID	EPI233892	A/chicken/Nigeria/08RS848-8/2006	A / H5N1	2.2	Africa / Nigeria / Lagos	Nigeria	2006-03-10	NCBI	na
GISAID	EPI233820	A/chicken/Nigeria/08RS848-7/2006	A / H5N1	2.2	Africa / Nigeria / Lagos	Nigeria	2006-03-10	NCBI	na
GISAID	EPI233444	A/guinea_fowl/Nigeria/08RS848-10/2006	A / H5N1	2.2	Africa / Nigeria / Jigawa	Nigeria	2006-04-04	NCBI	na
GISAID	EPI233932	A/chicken/Nigeria/08RS848-9/2006	A / H5N1	2.2	Africa / Nigeria / Jigawa	Nigeria	2006-04-04	NCBI	na
GISAID	EPI233388	A/chicken/Nigeria/08VIR4337-426/2006	A / H5N1	2.2	Africa / Nigeria / Plateau	Nigeria	2006-04-13	NCBI	na
GISAID	EPI233524	A/turkey/Nigeria/08RS848-12/2006	A / H5N1	2.2	Africa / Nigeria / Katsina	Nigeria	2006-04-15	NCBI	na
GISAID	EPI233396	A/chicken/Nigeria/08VIR4337-434/2006	A / H5N1	2.2	Africa / Nigeria / Bauchi	Nigeria	2006-05-12	NCBI	na
GISAID	EPI233404	A/chicken/Nigeria/08VIR4337-438/2006	A / H5N1	2.2	Africa / Nigeria / Nassarawa	Nigeria	2006-05-19	NCBI	na
GISAID	EPI233564	A/chicken/Nigeria/08RS848-15/2006	A / H5N1	2.2	Africa / Nigeria / Taraba	Nigeria	2006-06-07	NCBI	na
GISAID	EPI233556	A/chicken/Nigeria/08RS848-14/2006	A / H5N1	2.2	Africa / Nigeria / Lagos	Nigeria	2006-06-07	NCBI	na
GISAID	EPI233412	A/chicken/Nigeria/08VIR4337-446/2006	A / H5N1	2.2	Africa / Nigeria / Plateau	Nigeria	2006-06-08	NCBI	na
GISAID	EPI233580	A/duck/Nigeria/08RS848-20/2006	A / H5N1	2.2	Africa / Nigeria / Taraba	Nigeria	2006-06-25	NCBI	na
GISAID	EPI233572	A/chicken/Nigeria/08RS848-17/2006	A / H5N1	2.2	Africa / Nigeria / Taraba	Nigeria	2006-06-25	NCBI	na
GISAID	EPI233588	A/chicken/Nigeria/08RS848-21/2006	A / H5N1	2.2	Africa / Nigeria / Borno	Nigeria	2006-06-28	NCBI	na
GISAID	EPI233596	A/chicken/Nigeria/08RS848-22/2006	A / H5N1	2.2	Africa / Nigeria / Lagos	Nigeria	2006-06-28	NCBI	na
GISAID	EPI233612	A/chicken/Nigeria/08RS848-26/2006	A / H5N1	2.2	Africa / Nigeria / Lagos	Nigeria	2006-07-08	NCBI	na
GISAID	EPI233604	A/chicken/Nigeria/08RS848-24/2006	A / H5N1	2.2	Africa / Nigeria / Lagos	Nigeria	2006-07-08	NCBI	na
GISAID	EPI233620	A/chicken/Nigeria/08RS848-28/2006	A / H5N1	2.2	Africa / Nigeria / Lagos	Nigeria	2006-07-14	NCBI	na
GISAID	EPI233628	A/chicken/Nigeria/08RS848-33/2006	A / H5N1	2.2	Africa / Nigeria / Taraba	Nigeria	2006-07-19	NCBI	na
GISAID	EPI233636	A/chicken/Nigeria/08RS848-35/2006	A / H5N1	2.2	Africa / Nigeria / Lagos	Nigeria	2006-08-09	NCBI	na
GISAID	EPI233668	A/chicken/Nigeria/08RS848-40/2006	A / H5N1	2.2	Africa / Nigeria / Delta	Nigeria	2006-09-02	NCBI	na
GISAID	EPI233652	A/chicken/Nigeria/08RS848-39/2006	A / H5N1	2.2	Africa / Nigeria / Lagos	Nigeria	2006-09-02	NCBI	na
GISAID	EPI233644	A/chicken/Nigeria/08RS848-38/2006	A / H5N1	2.2	Africa / Nigeria / Lagos	Nigeria	2006-09-02	NCBI	na
GISAID	EPI233676	A/chicken/Nigeria/08RS848-41/2006	A / H5N1	2.2	Africa / Nigeria / Anambra	Nigeria	2006-10-10	NCBI	na
GISAID	EPI233684	A/chicken/Nigeria/08RS848-42/2006	A / H5N1	2.2	Africa / Nigeria / Borno	Nigeria	2006-11-10	NCBI	na
GISAID	EPI233692	A/chicken/Nigeria/08RS848-44/2006	A / H5N1	2.2	Africa / Nigeria / Edo	Nigeria	2006-11-28	NCBI	na
GISAID	EPI233700	A/chicken/Nigeria/08RS848-45/2006	A / H5N1	2.2	Africa / Nigeria / Kwara	Nigeria	2006-12-02	NCBI	na
GISAID	EPI233708	A/chicken/Nigeria/08RS848-47/2006	A / H5N1	2.2	Africa / Nigeria / Ogun	Nigeria	2006-12-08	NCBI	na
GISAID	EPI233732	A/chicken/Nigeria/08RS848-52/2006	A / H5N1	2.2	Africa / Nigeria / Kano	Nigeria	2006-12-13	NCBI	na
GISAID	EPI233724	A/chicken/Nigeria/08RS848-50/2006	A / H5N1	2.2	Africa / Nigeria / Kaduna	Nigeria	2006-12-13	NCBI	na
GISAID	EPI233740	A/chicken/Nigeria/08RS848-54/2006	A / H5N1	2.2	Africa / Nigeria / Kano	Nigeria	2006-12-31	NCBI	na
GISAID	EPI233420	A/chicken/Nigeria/08VIR4337-497/2007	A / H5N1	2.2	Africa / Nigeria / FCT	Nigeria	2007-01-08	NCBI	na
GISAID	EPI233748	A/goose/Nigeria/08RS848-56/2007	A / H5N1	2.2	Africa / Nigeria / Katsina	Nigeria	2007-01-11	NCBI	na
GISAID	EPI233756	A/chicken/Nigeria/08RS848-58/2007	A / H5N1	2.2	Africa / Nigeria / Lagos	Nigeria	2007-01-19	NCBI	na
GISAID	EPI233764	A/chicken/Nigeria/08RS848-59/2007	A / H5N1	2.2	Africa / Nigeria / Adamawa	Nigeria	2007-01-20	NCBI	na
GISAID	EPI233780	A/chicken/Nigeria/08RS848-60/2007	A / H5N1	2.2	Africa / Nigeria / Edo	Nigeria	2007-01-23	NCBI	na
GISAID	EPI233788	A/turkey/Nigeria/08RS848-61/2007	A / H5N1	2.2	Africa / Nigeria / Jigawa	Nigeria	2007-01-26	NCBI	na
GISAID	EPI233428	A/goose/Nigeria/08VIR4337-544/2007	A / H5N1	2.2	Africa / Nigeria / Yobe	Nigeria	2007-02-06	NCBI	na
GISAID	EPI233796	A/water_fowl/Nigeria/08RS848-66/2007	A / H5N1	2.2	Africa / Nigeria / Abdulrahman Baba Minna	Nigeria	2007-02-10	NCBI	na
GISAID	EPI233804	A/chicken/Nigeria/08RS848-67/2007	A / H5N1	2.2	Africa / Nigeria / Katsina	Nigeria	2007-02-10	NCBI	na
GISAID	EPI233812	A/chicken/Nigeria/08RS848-68/2007	A / H5N1	2.2	Africa / Nigeria / Kano	Nigeria	2007-02-14	NCBI	na
GISAID	EPI233828	A/chicken/Nigeria/08RS848-70/2007	A / H5N1	2.2	Africa / Nigeria / Kaduna	Nigeria	2007-02-16	NCBI	na
GISAID	EPI233836	A/chicken/Nigeria/08RS848-71/2007	A / H5N1	2.2	Africa / Nigeria / Kaduna	Nigeria	2007-02-16	NCBI	na
GISAID	EPI233844	A/guinea_fowl/Nigeria/08RS848-72/2007	A / H5N1	2.2	Africa / Nigeria / Adamawa	Nigeria	2007-02-20	NCBI	na
GISAID	EPI233852	A/chicken/Nigeria/08RS848-74/2007	A / H5N1	2.2	Africa / Nigeria / Enugu	Nigeria	2007-02-26	NCBI	na
GISAID	EPI233868	A/chicken/Nigeria/08RS848-76/2007	A / H5N1	2.2	Africa / Nigeria / Katsina	Nigeria	2007-03-09	NCBI	na
GISAID	EPI233860	A/chicken/Nigeria/08RS848-75/2007	A / H5N1	2.2	Africa / Nigeria / Jigawa	Nigeria	2007-03-09	NCBI	na
GISAID	EPI233876	A/chicken/Nigeria/08RS848-77/2007	A / H5N1	2.2	Africa / Nigeria / Lagos	Nigeria	2007-03-14	NCBI	na
GISAID	EPI233884	A/guinea_fowl/Nigeria/08RS848-78/2007	A / H5N1	2.2	Africa / Nigeria / Plateau	Nigeria	2007-03-15	NCBI	na
GISAID	EPI233900	A/chicken/Nigeria/08RS848-82/2007	A / H5N1	2.2	Africa / Nigeria / Oyo	Nigeria	2007-03-21	NCBI	na
GISAID	EPI233908	A/chicken/Nigeria/08RS848-83/2007	A / H5N1	2.2	Africa / Nigeria / Kaduna	Nigeria	2007-03-27	NCBI	na
GISAID	EPI233916	A/ostrich/Nigeria/08RS848-84/2007	A / H5N1	2.2	Africa / Nigeria / Plateau	Nigeria	2007-03-27	NCBI	na
GISAID	EPI233996	A/chicken/Nigeria/08RS848-99/2007	A / H5N1	2.2	Africa / Nigeria / Zamfara	Nigeria	2007-06-25	NCBI	na
GISAID	EPI233924	A/chicken/Nigeria/08RS848-88/2007	A / H5N1	2.2	Africa / Nigeria / Ogun	Nigeria	2007-07-07	NCBI	na
GISAID	EPI233956	A/chicken/Nigeria/08RS848-92/2007	A / H5N1	2.2	Africa / Nigeria / Edo	Nigeria	2007-07-12	NCBI	na
GISAID	EPI233940	A/chicken/Nigeria/08RS848-90/2007	A / H5N1	2.2	Africa / Nigeria / Ogun	Nigeria	2007-07-17	NCBI	na
GISAID	EPI233972	A/chicken/Nigeria/08RS848-94/2007	A / H5N1	2.2	Africa / Nigeria / Ogun	Nigeria	2007-07-19	NCBI	na
GISAID	EPI233964	A/chicken/Nigeria/08RS848-93/2007	A / H5N1	2.2	Africa / Nigeria / Lagos	Nigeria	2007-07-21	NCBI	na
GISAID	EPI233948	A/chicken/Nigeria/08RS848-91/2007	A / H5N1	2.2	Africa / Nigeria / Plateau	Nigeria	2007-07-24	NCBI	na
GISAID	EPI233460	A/chicken/Nigeria/08RS848-102/2007	A / H5N1	2.2	Africa / Nigeria / Ekiti	Nigeria	2007-08-02	NCBI	na
GISAID	EPI233452	A/chicken/Nigeria/08RS848-100/2007	A / H5N1	2.2	Africa / Nigeria / Edo	Nigeria	2007-08-02	NCBI	na
GISAID	EPI233988	A/chicken/Nigeria/08RS848-97/2007	A / H5N1	2.2	Africa / Nigeria / Nassarawa	Nigeria	2007-08-03	NCBI	na
GISAID	EPI233980	A/chicken/Nigeria/08RS848-96/2007	A / H5N1	2.2	Africa / Nigeria / Ogun	Nigeria	2007-08-03	NCBI	na
GISAID	EPI233468	A/chicken/Nigeria/08RS848-104/2007	A / H5N1	2.2	Africa / Nigeria / Ogun	Nigeria	2007-08-10	NCBI	na
GISAID	EPI233476	A/chicken/Nigeria/08RS848-106/2007	A / H5N1	2.2	Africa / Nigeria / Edo	Nigeria	2007-08-20	NCBI	na
GISAID	EPI233484	A/chicken/Nigeria/08RS848-110/2007	A / H5N1	2.2	Africa / Nigeria / Delta	Nigeria	2007-09-01	NCBI	na
GISAID	EPI233492	A/chicken/Nigeria/08RS848-111/2007	A / H5N1	2.2	Africa / Nigeria / Zamfara	Nigeria	2007-09-03	NCBI	na
GISAID	EPI233500	A/chicken/Nigeria/08RS848-115/2007	A / H5N1	2.2	Africa / Nigeria / Oyo	Nigeria	2007-09-06	NCBI	na
GISAID	EPI233508	A/chicken/Nigeria/08RS848-117/2007	A / H5N1	2.2	Africa / Nigeria / Ogun	Nigeria	2007-09-18	NCBI	na
GISAID	EPI233516	A/chicken/Nigeria/08RS848-118/2007	A / H5N1	2.2	Africa / Nigeria / Anambra	Nigeria	2007-10-01	NCBI	na
GISAID	EPI233548	A/chicken/Nigeria/08RS848-122/2007	A / H5N1	2.2	Africa / Nigeria / Ogun	Nigeria	2007-10-18	NCBI	na
GISAID	EPI233540	A/chicken/Nigeria/08RS848-121/2007	A / H5N1	2.2	Africa / Nigeria / Ekiti	Nigeria	2007-10-18	NCBI	na
GISAID	EPI233532	A/duck/Nigeria/08RS848-120/2007	A / H5N1	2.2	Africa / Nigeria / Kwara	Nigeria	2007-11-21	NCBI	na
GISAID	EPI233339	A/chicken/Nigeria/08VIR4337-344/2008	A / H5N1	2.2	Africa / Nigeria / Kano	Nigeria	2008-07-16	NCBI	na
GISAID	EPI233331	A/chicken/Nigeria/08VIR4337-343/2008	A / H5N1	2.2	Africa / Nigeria / Katsina	Nigeria	2008-07-16	NCBI	na
GISAID	EPI58676	A/chicken/Sudan/2115-9/2006	A / H5N1	2.2	Africa / Sudan / Kuku	Sudan	2006	NCBI	na
GISAID	EPI46000	A/chicken/Sudan/1784-10/2006	A / H5N1	2.2	Africa / Sudan / Butri	Sudan	2006	NCBI	na
GISAID	EPI106344	A/chicken/Sudan/2115-12/2006	A / H5N1	2.2	Africa / Sudan / Alhaj Yousuf	Sudan	2006	NCBI	na
GISAID	EPI60348	A/chicken/Sudan/2115-10/2006	A / H5N1	2.2	Africa / Sudan / Tayba Alhasanab	Sudan	2006	NCBI	na
GISAID	EPI58657	A/chicken/Sudan/1784-8/2006	A / H5N1	2.2	Africa / Sudan / Soba	Sudan	2006	NCBI	na
GISAID	EPI45981	A/chicken/Sudan/1784-7/2006	A / H5N1	2.2	Africa / Sudan / Soba	Sudan	2006	NCBI	na
GISAID	EPI156760	A/chicken/Togo/4106-4/2007	A / H5N1	2.2	Africa / Togo / ADETIKOPE	Togo	2007	Istituto Zooprofilattico Sperimentale Delle Venezie	na
GISAID	EPI127778	A/chicken/Togo/4106-1/2007	A / H5N1	2.2	Africa / Togo / AGBATA	Togo	2007	NCBI	na
GISAID	EPI156752	A/avian/Togo/3618-10/2007	A / H5N1	2.2	Africa / Togo	Togo	2007	Istituto Zooprofilattico Sperimentale Delle Venezie	na
