# Supplementary material for: Disentangling the role of Africa in the global spread of H5 highly pathogenic avian influenza
Source: Nat Commun. 2019 Nov 22;10:5310. doi: 10.1038/s41467-019-13287-y (PMC6874648; doi:10.1038/s41467-019-13287-y)
Supplement: Supplementary file 15 — Supplementary Data 11 [file 41467_2019_13287_MOESM15_ESM.xlsx]

## Sheet: AFRICA
Supplementary Data 11
Database	HA accession numbers	Isolate_Name	Subtype	Lineage	Location	LocationTrait	Collection_Date	GISAID Submitting_Lab	GISAID Originating_Lab	Comments
GISAID	EPI1209042	A/chicken/Cameroon/16VIR3791-12/2016	A / H5N1	2.3.2.1c	Africa / Cameroon / Yaounde	Cameroon	2016-05-23	NCBI	na
GISAID	EPI1209050	A/chicken/Cameroon/16VIR3791-16/2016	A / H5N1	2.3.2.1c	Africa / Cameroon / Bafoussam	Cameroon	2016-06-14	NCBI	na
GISAID	EPI1209058	A/duck/Cameroon/16VIR3791-21/2016	A / H5N1	2.3.2.1c	Africa / Cameroon / Ebolowa	Cameroon	2016-05-30	NCBI	na
GISAID	EPI1209066	A/chicken/Cameroon/16VIR3791-22/2016	A / H5N1	2.3.2.1c	Africa / Cameroon / Bafoussam	Cameroon	2016-06-01	NCBI	na
GISAID	EPI1304956	A/chicken/Nigeria/16VIR5840-40/2015	A / H5N1	2.3.2.1c	Africa / Nigeria / Kaduna State	Nigeria	2015-02-27	NCBI	na
GISAID	EPI1304957	A/chicken/Nigeria/16VIR5840-41/2015	A / H5N1	2.3.2.1c	Africa / Nigeria / Kano state	Nigeria	2015-03-09	NCBI	na
GISAID	EPI1304958	A/chicken/Nigeria/16VIR5840-42/2015	A / H5N1	2.3.2.1c	Africa / Nigeria / Ogun State	Nigeria	2015-03-13	NCBI	na
GISAID	EPI1304959	A/chicken/Nigeria/16VIR5840-43/2015	A / H5N1	2.3.2.1c	Africa / Nigeria / Bauchi State	Nigeria	2015-03-18	NCBI	na
GISAID	EPI1304960	A/chicken/Nigeria/16VIR5840-44/2015	A / H5N1	2.3.2.1c	Africa / Nigeria / Kaduna State	Nigeria	2015-03-21	NCBI	na
GISAID	EPI1304961	A/chicken/Nigeria/16VIR5840-45/2015	A / H5N1	2.3.2.1c	Africa / Nigeria / Bauchi State	Nigeria	2015-03-23	NCBI	na
GISAID	EPI1304962	A/chicken/Nigeria/16VIR5840-46/2015	A / H5N1	2.3.2.1c	Africa / Nigeria / Plateau State	Nigeria	2015-03-23	NCBI	na
GISAID	EPI1308291	A/goose/Nigeria/16VIR5840-3/2015	A / H5N1	2.3.2.1c	Africa / Nigeria / Lagos State	Nigeria	2015-01-13	NCBI	na
GISAID	EPI1308292	A/turkey/Nigeria/16VIR5840-79/2016	A / H5N1	2.3.2.1c	Africa / Nigeria / Federal Capital Territory (Abuja)	Nigeria	2016-01-06	NCBI	na
GISAID	EPI1308293	A/duck/Nigeria/16VIR5840-83/2016	A / H5N1	2.3.2.1c	Africa / Nigeria / Kano state	Nigeria	2016-01-11	NCBI	na
GISAID	EPI1308330	A/duck/Nigeria/16VIR5840-2/2015	A / H5N1	2.3.2.1c	Africa / Nigeria / Ogun State	Nigeria	2015-01-14	NCBI	na
GISAID	EPI1308331	A/duck/Nigeria/16VIR5840-4/2015	A / H5N1	2.3.2.1c	Africa / Nigeria / Lagos State	Nigeria	2015-01-13	NCBI	na
GISAID	EPI1308332	A/chicken/Nigeria/16VIR5840-90/2016	A / H5N1	2.3.2.1c	Africa / Nigeria / Zamfara State	Nigeria	2016-02-12	NCBI	na
GISAID	EPI1308334	A/chicken/Nigeria/16VIR5840-96/2016	A / H5N1	2.3.2.1c	Africa / Nigeria / Sokoto State	Nigeria	2016-03-10	NCBI	na
GISAID	EPI1308335	A/chicken/Nigeria/16VIR5840-97/2016	A / H5N1	2.3.2.1c	Africa / Nigeria / Edo state	Nigeria	2016-03-16	NCBI	na
GISAID	EPI1308336	A/chicken/Nigeria/16VIR5840-99/2016	A / H5N1	2.3.2.1c	Africa / Nigeria / Plateau State	Nigeria	2016-04-02	NCBI	na
GISAID	EPI1308384	A/chicken/Nigeria/16VIR5840-9/2015	A / H5N1	2.3.2.1c	Africa / Nigeria / Lagos State	Nigeria	2015-01-24	NCBI	na
GISAID	EPI1308385	A/chicken/Nigeria/16VIR5840-89/2016	A / H5N1	2.3.2.1c	Africa / Nigeria / Plateau State	Nigeria	2016-02-05	NCBI	na
GISAID	EPI1308386	A/chicken/Nigeria/16VIR5840-92/2016	A / H5N1	2.3.2.1c	Africa / Nigeria / Katsina State	Nigeria	2016-03-04	NCBI	na
GISAID	EPI1308387	A/chicken/Nigeria/16VIR5840-93/2016	A / H5N1	2.3.2.1c	Africa / Nigeria / Plateau State	Nigeria	2016-03-07	NCBI	na
GISAID	EPI1308388	A/chicken/Nigeria/16VIR5840-94/2016	A / H5N1	2.3.2.1c	Africa / Nigeria / Plateau State	Nigeria	2016-03-07	NCBI	na
GISAID	EPI1308389	A/chicken/Nigeria/16VIR5840-95/2016	A / H5N1	2.3.2.1c	Africa / Nigeria / Kano state	Nigeria	2016-03-07	NCBI	na
GISAID	EPI1308431	A/chicken/Nigeria/16VIR5840-81/2016	A / H5N1	2.3.2.1c	Africa / Nigeria / Bauchi State	Nigeria	2016-01-12	NCBI	na
GISAID	EPI1308432	A/chicken/Nigeria/16VIR5840-82/2016	A / H5N1	2.3.2.1c	Africa / Nigeria / Delta State	Nigeria	2016-01-14	NCBI	na
GISAID	EPI1308433	A/chicken/Nigeria/16VIR5840-84/2016	A / H5N1	2.3.2.1c	Africa / Nigeria / Katsina State	Nigeria	2016-01-17	NCBI	na
GISAID	EPI1308434	A/chicken/Nigeria/16VIR5840-85/2016	A / H5N1	2.3.2.1c	Africa / Nigeria / Plateau State	Nigeria	2016-01-18	NCBI	na
GISAID	EPI1308435	A/chicken/Nigeria/16VIR5840-86/2016	A / H5N1	2.3.2.1c	Africa / Nigeria / Kaduna State	Nigeria	2016-01-19	NCBI	na
GISAID	EPI1308436	A/chicken/Nigeria/16VIR5840-87/2016	A / H5N1	2.3.2.1c	Africa / Nigeria / Federal Capital Territory (Abuja)	Nigeria	2016-02-01	NCBI	na
GISAID	EPI1308437	A/chicken/Nigeria/16VIR5840-88/2016	A / H5N1	2.3.2.1c	Africa / Nigeria / Kano state	Nigeria	2016-02-01	NCBI	na
GISAID	EPI1308485	A/chicken/Nigeria/16VIR5840-8/2015	A / H5N1	2.3.2.1c	Africa / Nigeria / Kano state	Nigeria	2015-01-21	NCBI	na
GISAID	EPI1308486	A/chicken/Nigeria/16VIR5840-75/2015	A / H5N1	2.3.2.1c	Africa / Nigeria / Kano state	Nigeria	2015-12-31	NCBI	na
GISAID	EPI1308487	A/chicken/Nigeria/16VIR5840-76/2015	A / H5N1	2.3.2.1c	Africa / Nigeria / Delta State	Nigeria	2015-12-28	NCBI	na
GISAID	EPI1308488	A/chicken/Nigeria/16VIR5840-77/2016	A / H5N1	2.3.2.1c	Africa / Nigeria / Enugu State	Nigeria	2016-01-05	NCBI	na
GISAID	EPI1308489	A/chicken/Nigeria/16VIR5840-78/2016	A / H5N1	2.3.2.1c	Africa / Nigeria / Kano state	Nigeria	2016-01-05	NCBI	na
GISAID	EPI1308490	A/chicken/Nigeria/16VIR5840-80/2016	A / H5N1	2.3.2.1c	Africa / Nigeria / Plateau State	Nigeria	2016-01-09	NCBI	na
GISAID	EPI1308534	A/chicken/Nigeria/16VIR5840-7/2015	A / H5N1	2.3.2.1c	Africa / Nigeria / Kano state	Nigeria	2015-01-20	NCBI	na
GISAID	EPI1308535	A/chicken/Nigeria/16VIR5840-70/2015	A / H5N1	2.3.2.1c	Africa / Nigeria / Rivers State	Nigeria	2015-09-30	NCBI	na
GISAID	EPI1308536	A/chicken/Nigeria/16VIR5840-71/2015	A / H5N1	2.3.2.1c	Africa / Nigeria / Jigawa State	Nigeria	2015-10-07	NCBI	na
GISAID	EPI1308537	A/chicken/Nigeria/16VIR5840-72/2015	A / H5N1	2.3.2.1c	Africa / Nigeria / Ogun State	Nigeria	2015-10-27	NCBI	na
GISAID	EPI1308538	A/chicken/Nigeria/16VIR5840-73/2015	A / H5N1	2.3.2.1c	Africa / Nigeria / Bayelsa State	Nigeria	2015-11-13	NCBI	na
GISAID	EPI1308539	A/chicken/Nigeria/16VIR5840-74/2015	A / H5N1	2.3.2.1c	Africa / Nigeria / Lagos State	Nigeria	2015-12-11	NCBI	na
GISAID	EPI1308583	A/chicken/Nigeria/16VIR5840-64/2015	A / H5N1	2.3.2.1c	Africa / Nigeria / Delta State	Nigeria	2015-08-17	NCBI	na
GISAID	EPI1308584	A/chicken/Nigeria/16VIR5840-65/2015	A / H5N1	2.3.2.1c	Africa / Nigeria / Lagos State	Nigeria	2015-08-20	NCBI	na
GISAID	EPI1308585	A/chicken/Nigeria/16VIR5840-66/2015	A / H5N1	2.3.2.1c	Africa / Nigeria / Oyo State	Nigeria	2015-08-21	NCBI	na
GISAID	EPI1308586	A/chicken/Nigeria/16VIR5840-67/2015	A / H5N1	2.3.2.1c	Africa / Nigeria / Rivers State	Nigeria	2015-08-22	NCBI	na
GISAID	EPI1308587	A/chicken/Nigeria/16VIR5840-68/2015	A / H5N1	2.3.2.1c	Africa / Nigeria / Lagos State	Nigeria	2015-08-24	NCBI	na
GISAID	EPI1308588	A/chicken/Nigeria/16VIR5840-69/2015	A / H5N1	2.3.2.1c	Africa / Nigeria / Rivers State	Nigeria	2015-09-17	NCBI	na
GISAID	EPI1308633	A/chicken/Nigeria/16VIR5840-6/2015	A / H5N1	2.3.2.1c	Africa / Nigeria / Kano state	Nigeria	2015-01-19	NCBI	na
GISAID	EPI1308634	A/chicken/Nigeria/16VIR5840-58/2015	A / H5N1	2.3.2.1c	Africa / Nigeria / Katsina State	Nigeria	2015-04-24	NCBI	na
GISAID	EPI1308636	A/chicken/Nigeria/16VIR5840-60/2015	A / H5N1	2.3.2.1c	Africa / Nigeria / Lagos State	Nigeria	2015-07-14	NCBI	na
GISAID	EPI1308637	A/chicken/Nigeria/16VIR5840-61/2015	A / H5N1	2.3.2.1c	Africa / Nigeria / Lagos State	Nigeria	2015-07-29	NCBI	na
GISAID	EPI1308638	A/chicken/Nigeria/16VIR5840-62/2015	A / H5N1	2.3.2.1c	Africa / Nigeria / Oyo State	Nigeria	2015-08-05	NCBI	na
GISAID	EPI1308639	A/chicken/Nigeria/16VIR5840-63/2015	A / H5N1	2.3.2.1c	Africa / Nigeria / Lagos State	Nigeria	2015-08-10	NCBI	na
GISAID	EPI1308683	A/chicken/Nigeria/16VIR5840-52/2015	A / H5N1	2.3.2.1c	Africa / Nigeria / Plateau State	Nigeria	2015-03-27	NCBI	na
GISAID	EPI1308684	A/chicken/Nigeria/16VIR5840-53/2015	A / H5N1	2.3.2.1c	Africa / Nigeria / Katsina State	Nigeria	2015-03-30	NCBI	na
GISAID	EPI1308685	A/chicken/Nigeria/16VIR5840-54/2015	A / H5N1	2.3.2.1c	Africa / Nigeria / Plateau State	Nigeria	2015-03-30	NCBI	na
GISAID	EPI1308686	A/chicken/Nigeria/16VIR5840-55/2015	A / H5N1	2.3.2.1c	Africa / Nigeria / Kano state	Nigeria	2015-04-02	NCBI	na
GISAID	EPI1308687	A/chicken/Nigeria/16VIR5840-56/2015	A / H5N1	2.3.2.1c	Africa / Nigeria / Kano state	Nigeria	2015-04-14	NCBI	na
GISAID	EPI1308688	A/chicken/Nigeria/16VIR5840-57/2015	A / H5N1	2.3.2.1c	Africa / Nigeria / Plateau State	Nigeria	2015-04-23	NCBI	na
GISAID	EPI1308733	A/chicken/Nigeria/16VIR5840-5/2015	A / H5N1	2.3.2.1c	Africa / Nigeria / Kano state	Nigeria	2015-01-17	NCBI	na
GISAID	EPI1308734	A/chicken/Nigeria/16VIR5840-47/2015	A / H5N1	2.3.2.1c	Africa / Nigeria / Kano state	Nigeria	2015-03-23	NCBI	na
GISAID	EPI1308735	A/chicken/Nigeria/16VIR5840-48/2015	A / H5N1	2.3.2.1c	Africa / Nigeria / Kano state	Nigeria	2015-03-25	NCBI	na
GISAID	EPI1308736	A/chicken/Nigeria/16VIR5840-49/2015	A / H5N1	2.3.2.1c	Africa / Nigeria / Kano state	Nigeria	2015-03-25	NCBI	na
GISAID	EPI1308737	A/chicken/Nigeria/16VIR5840-50/2015	A / H5N1	2.3.2.1c	Africa / Nigeria / Bauchi State	Nigeria	2015-03-24	NCBI	na
GISAID	EPI1308738	A/chicken/Nigeria/16VIR5840-51/2015	A / H5N1	2.3.2.1c	Africa / Nigeria / Plateau State	Nigeria	2015-03-24	NCBI	na
GISAID	EPI1308784	A/chicken/Nigeria/16VIR5840-34/2015	A / H5N1	2.3.2.1c	Africa / Nigeria / Kano state	Nigeria	2015-02-18	NCBI	na
GISAID	EPI1308785	A/chicken/Nigeria/16VIR5840-35/2015	A / H5N1	2.3.2.1c	Africa / Nigeria / Ogun State	Nigeria	2015-02-22	NCBI	na
GISAID	EPI1308786	A/chicken/Nigeria/16VIR5840-36/2015	A / H5N1	2.3.2.1c	Africa / Nigeria / Plateau State	Nigeria	2015-02-23	NCBI	na
GISAID	EPI1308787	A/chicken/Nigeria/16VIR5840-37/2015	A / H5N1	2.3.2.1c	Africa / Nigeria / Zamfara State	Nigeria	2015-02-23	NCBI	na
GISAID	EPI1308788	A/chicken/Nigeria/16VIR5840-38/2015	A / H5N1	2.3.2.1c	Africa / Nigeria / Kano state	Nigeria	2015-02-23	NCBI	na
GISAID	EPI1308789	A/chicken/Nigeria/16VIR5840-39/2015	A / H5N1	2.3.2.1c	Africa / Nigeria / Plateau State	Nigeria	2015-02-27	NCBI	na
GISAID	EPI1308833	A/chicken/Nigeria/16VIR5840-28/2015	A / H5N1	2.3.2.1c	Africa / Nigeria / Plateau State	Nigeria	2015-02-13	NCBI	na
GISAID	EPI1308834	A/chicken/Nigeria/16VIR5840-29/2015	A / H5N1	2.3.2.1c	Africa / Nigeria / Bauchi State	Nigeria	2015-02-13	NCBI	na
GISAID	EPI1308835	A/chicken/Nigeria/16VIR5840-30/2015	A / H5N1	2.3.2.1c	Africa / Nigeria / Katsina State	Nigeria	2015-02-16	NCBI	na
GISAID	EPI1308836	A/chicken/Nigeria/16VIR5840-31/2015	A / H5N1	2.3.2.1c	Africa / Nigeria / Plateau State	Nigeria	2015-02-16	NCBI	na
GISAID	EPI1308837	A/chicken/Nigeria/16VIR5840-32/2015	A / H5N1	2.3.2.1c	Africa / Nigeria / Sokoto State	Nigeria	2015-02-17	NCBI	na
GISAID	EPI1308838	A/chicken/Nigeria/16VIR5840-33/2015	A / H5N1	2.3.2.1c	Africa / Nigeria / Katsina State	Nigeria	2015-02-18	NCBI	na
GISAID	EPI1308883	A/chicken/Nigeria/16VIR5840-21/2015	A / H5N1	2.3.2.1c	Africa / Nigeria / Bauchi State	Nigeria	2015-02-05	NCBI	na
GISAID	EPI1308884	A/chicken/Nigeria/16VIR5840-22/2015	A / H5N1	2.3.2.1c	Africa / Nigeria / Kaduna State	Nigeria	2015-02-06	NCBI	na
GISAID	EPI1308885	A/chicken/Nigeria/16VIR5840-23/2015	A / H5N1	2.3.2.1c	Africa / Nigeria / Lagos State	Nigeria	2015-02-08	NCBI	na
GISAID	EPI1308886	A/chicken/Nigeria/16VIR5840-24/2015	A / H5N1	2.3.2.1c	Africa / Nigeria / Kano state	Nigeria	2015-02-08	NCBI	na
GISAID	EPI1308887	A/chicken/Nigeria/16VIR5840-25/2015	A / H5N1	2.3.2.1c	Africa / Nigeria / Bauchi State	Nigeria	2015-02-10	NCBI	na
GISAID	EPI1308888	A/chicken/Nigeria/16VIR5840-26/2015	A / H5N1	2.3.2.1c	Africa / Nigeria / Ogun State	Nigeria	2015-02-11	NCBI	na
GISAID	EPI1308889	A/chicken/Nigeria/16VIR5840-27/2015	A / H5N1	2.3.2.1c	Africa / Nigeria / Zamfara State	Nigeria	2015-02-11	NCBI	na
GISAID	EPI1308935	A/chicken/Nigeria/16VIR5840-15/2015	A / H5N1	2.3.2.1c	Africa / Nigeria / Ogun State	Nigeria	2015-01-29	NCBI	na
GISAID	EPI1308936	A/chicken/Nigeria/16VIR5840-16/2015	A / H5N1	2.3.2.1c	Africa / Nigeria / Kano state	Nigeria	2015-01-29	NCBI	na
GISAID	EPI1308937	A/chicken/Nigeria/16VIR5840-17/2015	A / H5N1	2.3.2.1c	Africa / Nigeria / Delta State	Nigeria	2015-01-30	NCBI	na
GISAID	EPI1308938	A/chicken/Nigeria/16VIR5840-18/2015	A / H5N1	2.3.2.1c	Africa / Nigeria / Plateau State	Nigeria	2015-01-31	NCBI	na
GISAID	EPI1308939	A/chicken/Nigeria/16VIR5840-19/2015	A / H5N1	2.3.2.1c	Africa / Nigeria / Sokoto State	Nigeria	2015-02-02	NCBI	na
GISAID	EPI1308940	A/chicken/Nigeria/16VIR5840-20/2015	A / H5N1	2.3.2.1c	Africa / Nigeria / Bauchi State	Nigeria	2015-02-04	NCBI	na
GISAID	EPI1308984	A/chicken/Nigeria/16VIR5840-10/2015	A / H5N1	2.3.2.1c	Africa / Nigeria / Kano state	Nigeria	2015-01-25	NCBI	na
GISAID	EPI1308985	A/chicken/Nigeria/16VIR5840-11/2015	A / H5N1	2.3.2.1c	Africa / Nigeria / Plateau State	Nigeria	2015-01-26	NCBI	na
GISAID	EPI1308986	A/chicken/Nigeria/16VIR5840-12/2015	A / H5N1	2.3.2.1c	Africa / Nigeria / Kano state	Nigeria	2015-01-27	NCBI	na
GISAID	EPI1308987	A/chicken/Nigeria/16VIR5840-13/2015	A / H5N1	2.3.2.1c	Africa / Nigeria / Kano state	Nigeria	2015-01-27	NCBI	na
GISAID	EPI1308988	A/chicken/Nigeria/16VIR5840-14/2015	A / H5N1	2.3.2.1c	Africa / Nigeria / Rivers State	Nigeria	2015-01-28	NCBI	na
GISAID	EPI1308989	A/chicken/Nigeria/16VIR5840-100/2016	A / H5N1	2.3.2.1c	Africa / Nigeria / Lagos State	Nigeria	2016-06-24	NCBI	na
GISAID	EPI1309026	A/chicken/Nigeria/16VIR5840-1/2015	A / H5N1	2.3.2.1c	Africa / Nigeria / Kano state	Nigeria	2015-01-14	NCBI	na
GISAID	EPI556504	A/chicken/Nigeria/15VIR339-2/2015	A / H5N1	2.3.2.1c	Africa / Nigeria / Kano State	Nigeria	2015-01-07	Istituto Zooprofilattico Sperimentale Delle Venezie	National Veterinary Research Institute
GISAID	EPI632942	A/chicken/Ghana/15VIR2588-9/2015	A / H5N1	2.3.2.1c	Africa / Ghana / Greater Accra	Ghana	2015-04-04	Istituto Zooprofilattico Sperimentale Delle Venezie	na
GISAID	EPI641671	A/chicken/Niger/15VIR2060-6/2015	A / H5N1	2.3.2.1c	Africa / Niger / Maradi	Niger	2015-04-02	NCBI	na
GISAID	EPI643194	A/chicken/Ghana/FJ152511/2015	A / H5N1	2.3.2.1c	Africa / Ghana / Greater Accra	Ghana	2015	Crick Worldwide Influenza Centre	University of Ghana
GISAID	EPI687323	A/duck/Ghana/15VIR5480-16/2015	A / H5N1	2.3.2.1c	Africa / Ghana / Greater Accra	Ghana	2015-07-27	Istituto Zooprofilattico Sperimentale Delle Venezie	Veterinary Services Directorate, Ministry of Food and Agriculture
GISAID	EPI687324	A/chicken/Ghana/15VIR5480-22/2015	A / H5N1	2.3.2.1c	Africa / Ghana / Greater Accra	Ghana	2015-08-07	Istituto Zooprofilattico Sperimentale Delle Venezie	Veterinary Services Directorate, Ministry of Food and Agriculture
GISAID	EPI770632	A/chicken/Ghana/20/2015	A / H5N1	2.3.2.1c	Africa / Ghana / Greater Accra	Ghana	2015-07-27	Crick Worldwide Influenza Centre	University of Ghana
GISAID	EPI770648	A/chicken/Ghana/24/2015	A / H5N1	2.3.2.1c	Africa / Ghana / Greater Accra	Ghana	2015-07-27	Crick Worldwide Influenza Centre	University of Ghana
GISAID	EPI770664	A/chicken/Ghana/29/2015	A / H5N1	2.3.2.1c	Africa / Ghana / Greater Accra	Ghana	2015-05-22	Crick Worldwide Influenza Centre	University of Ghana
GISAID	EPI770680	A/chicken/Ghana/46/2015	A / H5N1	2.3.2.1c	Africa / Ghana / Greater Accra	Ghana	2015-08-07	Crick Worldwide Influenza Centre	University of Ghana
GISAID	EPI770688	A/goose/Ghana/17/2015	A / H5N1	2.3.2.1c	Africa / Ghana / Greater Accra	Ghana	2015-07-27	Crick Worldwide Influenza Centre	University of Ghana
GISAID	EPI770696	A/guinea_fowl/Ghana/2/2015	A / H5N1	2.3.2.1c	Africa / Ghana / Greater Accra	Ghana	2015-07-27
GISAID	EPI770704	A/chicken/Ghana/41/2015	A / H5N1	2.3.2.1c	Africa / Ghana / Greater Accra	Ghana	2015-08-07	Crick Worldwide Influenza Centre	University of Ghana
GISAID	EPI770712	A/chicken/Ghana/7/2015	A / H5N1	2.3.2.1c	Africa / Ghana / Greater Accra	Ghana	2015-07-27	Crick Worldwide Influenza Centre	University of Ghana
GISAID	EPI770721	A/chicken/Ghana/14/2015	A / H5N1	2.3.2.1c	Africa / Ghana / Greater Accra	Ghana	2015-07-28	Crick Worldwide Influenza Centre	University of Ghana
GISAID	EPI806327	A/chicken/Niger/15VIR2060-1/2015	A / H5N1	2.3.2.1c	Africa / Niger / Maradi	Niger	2015-04-02	NCBI	na
GISAID	EPI806335	A/chicken/Niger/15VIR2060-12/2015	A / H5N1	2.3.2.1c	Africa / Niger / Maradi	Niger	2015-04-02	NCBI	na
GISAID	EPI806343	A/chicken/Niger/15VIR2060-14/2015	A / H5N1	2.3.2.1c	Africa / Niger / Maradi	Niger	2015-04-02	NCBI	na
GISAID	EPI806351	A/chicken/Niger/15VIR2060-15/2015	A / H5N1	2.3.2.1c	Africa / Niger / Maradi	Niger	2015-04-02	NCBI	na
GISAID	EPI806352	A/chicken/Niger/15VIR2060-5/2015	A / H5N1	2.3.2.1c	Africa / Niger / Maradi	Niger	2015-04-02	NCBI	na
GISAID	EPI806367	A/chicken/Niger/15VIR2060-7/2015	A / H5N1	2.3.2.1c	Africa / Niger / Maradi	Niger	2015-04-02	NCBI	na
GISAID	EPI806375	A/chicken/Niger/15VIR2060-8/2015	A / H5N1	2.3.2.1c	Africa / Niger / Maradi	Niger	2015-04-02	NCBI	na
GISAID	EPI806383	A/chicken/Ghana/15VIR2588-10/2015	A / H5N1	2.3.2.1c	Africa / Ghana / Greater Accra	Ghana	2015-04-08	NCBI	na
GISAID	EPI806383	A/chicken/Ghana/15VIR2588-10/2015	A / H5N1	2.3.2.1c	Africa / Ghana / Greater Accra	Ghana	2015-04-08	NCBI	na
GISAID	EPI806391	A/chicken/Ghana/15VIR2588-11/2015	A / H5N1	2.3.2.1c	Africa / Ghana / Greater Accra	Ghana	2015-05-04	NCBI	na
GISAID	EPI806399	A/chicken/Ghana/15VIR2588-4/2015	A / H5N1	2.3.2.1c	Africa / Ghana / Greater Accra	Ghana	2015-05	NCBI	na
GISAID	EPI806407	A/chicken/Ghana/15VIR2588-5/2015	A / H5N1	2.3.2.1c	Africa / Ghana / Greater Accra	Ghana	2015-05	NCBI	na
GISAID	EPI806419	A/chicken/Ghana/15VIR2588-8/2015	A / H5N1	2.3.2.1c	Africa / Ghana / Greater Accra	Ghana	2015-04-08	NCBI	na
GISAID	EPI806419	A/chicken/Ghana/15VIR2588-8/2015	A / H5N1	2.3.2.1c	Africa / Ghana / Greater Accra	Ghana	2015-04-08	NCBI	na
GISAID	EPI806420	A/chicken/Ghana/15VIR5480-12/2015	A / H5N1	2.3.2.1c	Africa / Ghana / Greater Accra	Ghana	2015-07-27	NCBI	na
GISAID	EPI806435	A/chicken/Ghana/15VIR5480-14/2015	A / H5N1	2.3.2.1c	Africa / Ghana / Greater Accra	Ghana	2015-08-07	NCBI	na
GISAID	EPI806447	A/chicken/Ghana/15VIR5480-18/2015	A / H5N1	2.3.2.1c	Africa / Ghana / Greater Accra	Ghana	2015-08-07	NCBI	na
GISAID	EPI806455	A/duck/Ghana/15VIR5480-24/2015	A / H5N1	2.3.2.1c	Africa / Ghana / Greater Accra	Ghana	2015-07-27	NCBI	na
GISAID	EPI806465	A/chicken/Ghana/15VIR5480-3/2015	A / H5N1	2.3.2.1c	Africa / Ghana / Greater Accra	Ghana	2015-07-28	NCBI	na
GISAID	EPI806466	A/chicken/Ghana/15VIR5480-26/2015	A / H5N1	2.3.2.1c	Africa / Ghana / Greater Accra	Ghana	2015-08-07	NCBI	na
GISAID	EPI806481	A/chicken/Ghana/15VIR5480-27/2015	A / H5N1	2.3.2.1c	Africa / Ghana / Greater Accra	Ghana	2015-08-07	NCBI	na
GISAID	EPI806482	A/partridge/Ghana/15VIR5480-5/2015	A / H5N1	2.3.2.1c	Africa / Ghana / Greater Accra	Ghana	2015-07-27	NCBI	na
GISAID	EPI806495	A/chicken/Ghana/15VIR5480-7/2015	A / H5N1	2.3.2.1c	Africa / Ghana / Greater Accra	Ghana	2015-07-28	NCBI	na
GISAID	EPI806503	A/chicken/Burkina_Faso/15VIR1774-1/2015	A / H5N1	2.3.2.1c	Africa / Burkina_Faso / CPAVI in Ouagadougou	Burkina_Faso	2015-03-12	NCBI	na
GISAID	EPI806510	A/chicken/Burkina_Faso/15VIR1774-2/2015	A / H5N1	2.3.2.1c	Africa / Burkina_Faso / CPAVI in Ouagadougou	Burkina_Faso	2015-03-12	NCBI	na
GISAID	EPI806511	A/chicken/Burkina_Faso/15VIR1774-33/2015	A / H5N1	2.3.2.1c	Africa / Burkina_Faso / (ouattara Abou) Koubri, periurban region on Ouagadougou (Kadiogo province)	Burkina_Faso	2015-03-23	NCBI	na
GISAID	EPI806526	A/chicken/Burkina_Faso/15VIR1774-36/2015	A / H5N1	2.3.2.1c	Africa / Burkina_Faso / (ouattara Abou) Koubri, periurban region on Ouagadougou (Kadiogo province)	Burkina_Faso	2015-03-23	NCBI	na
GISAID	EPI806534	A/chicken/Burkina_Faso/15VIR1774-37/2015	A / H5N1	2.3.2.1c	Africa / Burkina_Faso / CPAVI in Ouagadougou	Burkina_Faso	2015-03-12	NCBI	na
GISAID	EPI806536	A/domestic_bird/Burkina_Faso/15VIR1774-22/2015	A / H5N1	2.3.2.1c	Africa / Burkina_Faso / Sanguiè province (3 villages)	Burkina_Faso	2015-10-03	NCBI	na
GISAID	EPI806543	A/chicken/Burkina_Faso/15VIR1774-38/2015	A / H5N1	2.3.2.1c	Africa / Burkina_Faso / CPAVI in Ouagadougou	Burkina_Faso	2015-03-12	NCBI	na
GISAID	EPI806546	A/domestic_bird/Burkina_Faso/15VIR1774-23/2015	A / H5N1	2.3.2.1c	Africa / Burkina_Faso / Sanguiè province (3 villages)	Burkina_Faso	2015-10-03	NCBI	na
GISAID	EPI806556	A/domestic_bird/Burkina_Faso/15VIR1774-24/2015	A / H5N1	2.3.2.1c	Africa / Burkina_Faso / Sanguiè province (3 villages)	Burkina_Faso	2015-10-03	NCBI	na
GISAID	EPI806557	A/domestic_bird/Burkina_Faso/15VIR1774-25/2015	A / H5N1	2.3.2.1c	Africa / Burkina_Faso / Sanguiè province (3 villages)	Burkina_Faso	2015-10-03	NCBI	na
GISAID	EPI806580	A/chicken/Burkina_Faso/15VIR1774-4/2015	A / H5N1	2.3.2.1c	Africa / Burkina_Faso / CPAVI in Ouagadougou	Burkina_Faso	2015-03-12	NCBI	na
GISAID	EPI806588	A/duck/Ivory_Coast/15VIR2742-2/2015	A / H5N1	2.3.2.1c	Africa / Ivory_Coast / Bouaké	Ivory_Coast	2015-04-13	NCBI	na
GISAID	EPI806596	A/chicken/Ivory_Coast/15VIR2742-3/2015	A / H5N1	2.3.2.1c	Africa / Ivory_Coast / Bouaké	Ivory_Coast	2015-04-13	NCBI	na
GISAID	EPI806604	A/chicken/Ivory_Coast/15VIR2742-5/2015	A / H5N1	2.3.2.1c	Africa / Ivory_Coast / Bouaké	Ivory_Coast	2015-04-30	NCBI	na
GISAID	EPI806611	A/chicken/Nigeria/15VIR339-1/2015	A / H5N1	2.3.2.1c	Africa / Nigeria / Lagos state	Nigeria	2015-01-02	NCBI	na
GISAID	EPI806619	A/turtledove/Ivory_Coast/15VIR2742-7/2015	A / H5N1	2.3.2.1c	Africa / Ivory_Coast / Bouaké	Ivory_Coast	2015-04-30	NCBI	na
GISAID	EPI824740	A/chicken/Ghana/16VIR4304-5/2016	A / H5N1	2.3.2.1c	Africa / Ghana / Western region	Ghana	2016-04-13	Istituto Zooprofilattico Sperimentale Delle Venezie	Veterinary Services Directorate, Ministry of Food and Agriculture
GISAID	EPI824741	A/chicken/Ghana/16VIR4304-13/2016	A / H5N1	2.3.2.1c	Africa / Ghana / Greater Accra	Ghana	2016-04-18	Istituto Zooprofilattico Sperimentale Delle Venezie	Veterinary Services Directorate, Ministry of Food and Agriculture
GISAID	EPI834451	A/chicken/Niger/16VIR2650-7/2016	A / H5N1	2.3.2.1c	Africa / Niger / Niamey	Niger	2016-03-08	Istituto Zooprofilattico Sperimentale Delle Venezie	Laboratoire Central de l’Elevage (LABOCEL)
GISAID	EPI903332	A/duck/Togo/16VIR6560-10/2016	A / H5N1	2.3.2.1c	Africa / Togo / Golfe distrct Adidogome	Togo	2016-08-23	Istituto Zooprofilattico Sperimentale Delle Venezie	Ministère de l´Agriculture de l´Elevage et de la Pêche
GISAID	EPI940666	A/chicken/Nigeria/VRD116/2015	A / H5N1	2.3.2.1c	Africa / Nigeria / Magama, Bauchi	Nigeria	2015-01	NCBI	na
GISAID	EPI940667	A/chicken/Nigeria/VRD49/2015	A / H5N1	2.3.2.1c	Africa / Nigeria / Oshimili North, Delta	Nigeria	2015-01	NCBI	na
GISAID	EPI940668	A/chicken/Nigeria/VRD50/2015	A / H5N1	2.3.2.1c	Africa / Nigeria / Edo	Nigeria	2015-01	NCBI	na
GISAID	EPI940669	A/chicken/Nigeria/VRD985/2015	A / H5N1	2.3.2.1c	Africa / Nigeria / Oredo LGA, Edo	Nigeria	2015-09	NCBI	na
GISAID	EPI940670	A/chicken/Nigeria/VRD882/2015	A / H5N1	2.3.2.1c	Africa / Nigeria / Enugu	Nigeria	2015-07	NCBI	na
GISAID	EPI940671	A/chicken/Nigeria/VRD984/2015	A / H5N1	2.3.2.1c	Africa / Nigeria / Utako, AMAC, Abuja	Nigeria	2015-09	NCBI	na
GISAID	EPI940672	A/chicken/Nigeria/VRD60/2015	A / H5N1	2.3.2.1c	Africa / Nigeria / Yamaltu Deba, Gombe	Nigeria	2015-01	NCBI	na
GISAID	EPI940673	A/chicken/Nigeria/VRD950/2015	A / H5N1	2.3.2.1c	Africa / Nigeria / Akko LGA, Gombe	Nigeria	2015-08	NCBI	na
GISAID	EPI940675	A/chicken/Nigeria/VRD777/2015	A / H5N1	2.3.2.1c	Africa / Nigeria / Ojo LGA, Lagos	Nigeria	2015-04	NCBI	na
GISAID	EPI940676	A/duck/Nigeria/VRD16/2015	A / H5N1	2.3.2.1c	Africa / Nigeria / Ifo LGA, Ogun	Nigeria	2015-01	NCBI	na
GISAID	EPI940677	A/chicken/Nigeria/VRD83/2015	A / H5N1	2.3.2.1c	Africa / Nigeria / Oyo	Nigeria	2015-01	NCBI	na
GISAID	EPI940678	A/chicken/Nigeria/VRD940/2015	A / H5N1	2.3.2.1c	Africa / Nigeria / Iddo LGA, Oyo	Nigeria	2015-08	NCBI	na
GISAID	EPI940679	A/chicken/Nigeria/VRD972/2015	A / H5N1	2.3.2.1c	Africa / Nigeria / Obio/Akpor LGA, Rivers	Nigeria	2015-09	NCBI	na
GISAID	EPI1398251	A/chicken/Burkina_Faso/15VIR1774-34/2015	A / H5N1	2.3.2.1c	Africa / Burkina_Faso / (ouattara Abou) Koubri, periurban region on Ouagadougou (Kadiogo province)	Burkina_Faso	2015-03-23	Istituto Zooprofilattico Sperimentale Delle Venezie	Services Vétérinaires	Generated in this study
GISAID	EPI1398252	A/chicken/Cameroon/17RS1661-8/2017	A / H5N1	2.3.2.1c	Africa / Cameroon / Foumbot	Cameroon	2017-03	Istituto Zooprofilattico Sperimentale Delle Venezie	Laboratoire National Vétérinaire (LANAVET)	Generated in this study
GISAID	EPI1398253	A/chicken/Cameroon/17RS1661-10/2017	A / H5N1	2.3.2.1c	Africa / Cameroon / Foumbot	Cameroon	2017-03	Istituto Zooprofilattico Sperimentale Delle Venezie	Laboratoire National Vétérinaire (LANAVET)	Generated in this study
GISAID	EPI1398254	A/chicken/Ghana/16VIR4304-9/2016	A / H5N1	2.3.2.1c	Africa / Ghana / Greater Accra	Ghana	2016-04-08	Istituto Zooprofilattico Sperimentale Delle Venezie	Veterinary Services Directorate, Ministry of Food and Agriculture	Generated in this study
GISAID	EPI1398255	A/chicken/Ghana/16VIR4304-29/2016	A / H5N1	2.3.2.1c	Africa / Ghana / Ashanti Region, Atwima Nwabiagya district	Ghana	2016-06-10	Istituto Zooprofilattico Sperimentale Delle Venezie	Veterinary Services Directorate, Ministry of Food and Agriculture	Generated in this study
GISAID	EPI1398256	A/chicken/Ghana/16VIR4304-42/2016	A / H5N1	2.3.2.1c	Africa / Ghana / Ashanti Region, Atwima Nwabiagya district	Ghana	2016-06-10	Istituto Zooprofilattico Sperimentale Delle Venezie	Veterinary Services Directorate, Ministry of Food and Agriculture	Generated in this study
GISAID	EPI1398258	A/duck/Ghana/16VIR4304-21/2016	A / H5N1	2.3.2.1c	Africa / Ghana / Ashanti Region, Atwima Nwabiagya district	Ghana	2016-06-10	Istituto Zooprofilattico Sperimentale Delle Venezie	Veterinary Services Directorate, Ministry of Food and Agriculture	Generated in this study
GISAID	EPI1398259	A/guinea_fowl/Ghana/16VIR4304-25/2016	A / H5N1	2.3.2.1c	Africa / Ghana / Ashanti Region, Atwima Nwabiagya district	Ghana	2016-06-10	Istituto Zooprofilattico Sperimentale Delle Venezie	Veterinary Services Directorate, Ministry of Food and Agriculture	Generated in this study
GISAID	EPI1398257	A/chicken/Ghana/16VIR4304-1/2016	A / H5N1	2.3.2.1c	Africa / Ghana / Greater Accra	Ghana	2016-04	Istituto Zooprofilattico Sperimentale Delle Venezie	Veterinary Services Directorate, Ministry of Food and Agriculture	Generated in this study
GISAID	EPI1398260	A/chicken/Ivory_Coast/15VIR2742-4/2015	A / H5N1	2.3.2.1c	Africa / Ivory_Coast / Bouaké	Ivory_Coast	2015-04-13	Istituto Zooprofilattico Sperimentale Delle Venezie	Laboratoire National D’Appui au Développement Agricole	Generated in this study
GISAID	EPI632943	A/duck/Ivory_Coast/15VIR2742-1/2015	A / H5N1	2.3.2.1c	Africa / Ivory_Coast / Bouaké	Ivory_Coast	2015-04-13	Istituto Zooprofilattico Sperimentale Delle Venezie	Laboratoire National D’Appui au Développement Agricole
GISAID	EPI1398261	A/chicken/Ivory_Coast/15VIR2742-6/2015	A / H5N1	2.3.2.1c	Africa / Ivory_Coast / Bouaké	Ivory_Coast	2015-04-30	Istituto Zooprofilattico Sperimentale Delle Venezie	Laboratoire National D’Appui au Développement Agricole	Generated in this study
GISAID	EPI1398262	A/guinea_fowl/Ivory_Coast/17RS804-51/2016	A / H5N1	2.3.2.1c	Africa / Ivory_Coast / Abobo, Petit Marchè Ganoa Gare	Ivory_Coast	2016-09-16	Istituto Zooprofilattico Sperimentale Delle Venezie	Laboratoire National D’Appui au Développement Agricole	Generated in this study
GISAID	EPI1398263	A/chicken/Ivory_Coast/17RS804-82/2016	A / H5N1	2.3.2.1c	Africa / Ivory_Coast / Yopougon Azito	Ivory_Coast	2016-01-14	Istituto Zooprofilattico Sperimentale Delle Venezie	Laboratoire National D’Appui au Développement Agricole	Generated in this study
GISAID	EPI1398264	A/chicken/Ivory_Coast/17RS804-72/2016	A / H5N1	2.3.2.1c	Africa / Ivory_Coast / Bingerville Eloka	Ivory_Coast	2016-06-27	Istituto Zooprofilattico Sperimentale Delle Venezie	Laboratoire National D’Appui au Développement Agricole	Generated in this study
GISAID	EPI1398265	A/chicken/Ivory_Coast/17RS804-73/2016	A / H5N1	2.3.2.1c	Africa / Ivory_Coast / Grand Marchè, Abobo	Ivory_Coast	2016-06-05	Istituto Zooprofilattico Sperimentale Delle Venezie	Laboratoire National D’Appui au Développement Agricole	Generated in this study
GISAID	EPI1398266	A/duck/Ivory_Coast/17RS804-79/2016	A / H5N1	2.3.2.1c	Africa / Ivory_Coast / Bassam	Ivory_Coast	2016-12-15	Istituto Zooprofilattico Sperimentale Delle Venezie	Laboratoire National D’Appui au Développement Agricole	Generated in this study
GISAID	EPI1398267	A/chicken/Ivory_Coast/17RS804-76/2016	A / H5N1	2.3.2.1c	Africa / Ivory_Coast / Bouaké	Ivory_Coast	2016-06-27	Istituto Zooprofilattico Sperimentale Delle Venezie	Laboratoire National D’Appui au Développement Agricole	Generated in this study
GISAID	EPI1398268	A/chicken/Ivory_Coast/17RS804-65/2016	A / H5N1	2.3.2.1c	Africa / Ivory_Coast / Agnibilekro	Ivory_Coast	2016-06-27	Istituto Zooprofilattico Sperimentale Delle Venezie	Laboratoire National D’Appui au Développement Agricole	Generated in this study
GISAID	EPI1398269	A/chicken/Ivory_Coast/17RS804-67/2016	A / H5N1	2.3.2.1c	Africa / Ivory_Coast / Songon - Agban	Ivory_Coast	2016-08-16	Istituto Zooprofilattico Sperimentale Delle Venezie	Laboratoire National D’Appui au Développement Agricole	Generated in this study
GISAID	EPI1398283	A/chicken/Niger/16VIR2650-1/2016	A / H5N1	2.3.2.1c	Africa / Niger / Niamey	Niger	2016-03-08	Istituto Zooprofilattico Sperimentale Delle Venezie	Laboratoire Central de l'Elevage (LABOCEL)	Generated in this study
GISAID	EPI1398284	A/chicken/Niger/16VIR5239-2/2016	A / H5N1	2.3.2.1c	Africa / Niger / Zinder	Niger	2016-03-30	Istituto Zooprofilattico Sperimentale Delle Venezie	Laboratoire Central de l'Elevage (LABOCEL)	Generated in this study
GISAID	EPI1398270	A/duck/Niger/17RS32-4/2016	A / H5N1	2.3.2.1c	Africa / Niger / Niamey	Niger	2016-12-05	Istituto Zooprofilattico Sperimentale Delle Venezie	Laboratoire Central de l'Elevage (LABOCEL)	Generated in this study
GISAID	EPI1398271	A/duck/Niger/17RS32-7/2016	A / H5N1	2.3.2.1c	Africa / Niger / Niamey	Niger	2016-12-05	Istituto Zooprofilattico Sperimentale Delle Venezie	Laboratoire Central de l'Elevage (LABOCEL)	Generated in this study
GISAID	EPI1398272	A/duck/Niger/17RS32-8/2016	A / H5N1	2.3.2.1c	Africa / Niger / Niamey	Niger	2016-12-05	Istituto Zooprofilattico Sperimentale Delle Venezie	Laboratoire Central de l'Elevage (LABOCEL)	Generated in this study
GISAID	EPI1398273	A/chicken/Niger/17RS167-11/2017	A / H5N1	2.3.2.1c	Africa / Niger / Saga, Niamey	Niger	2017-01-07	Istituto Zooprofilattico Sperimentale Delle Venezie	Laboratoire Central de l'Elevage (LABOCEL)	Generated in this study
GISAID	EPI1398274	A/chicken/Niger/17RS167-7/2017	A / H5N1	2.3.2.1c	Africa / Niger / Saga, Niamey	Niger	2017-01-07	Istituto Zooprofilattico Sperimentale Delle Venezie	Laboratoire Central de l'Elevage (LABOCEL)	Generated in this study
GISAID	EPI1398275	A/guinea_fowl/Nigeria/16VIR5840-98/2016	A / H5N1	2.3.2.1c	Africa / Nigeria / Kano state	Nigeria	2016-03-19	Istituto Zooprofilattico Sperimentale Delle Venezie	National Veterinary Research Institute	Generated in this study
GISAID	EPI1398276	A/chicken/Nigeria/17RS737-44/2017	A / H5N1	2.3.2.1c	Africa / Nigeria / Bauchi State	Nigeria	2017-01-10	Istituto Zooprofilattico Sperimentale Delle Venezie	National Veterinary Research Institute	Generated in this study
GISAID	EPI1398277	A/chicken/Nigeria/17RS737-45/2017	A / H5N1	2.3.2.1c	Africa / Nigeria / Plateau State	Nigeria	2017-01-31	Istituto Zooprofilattico Sperimentale Delle Venezie	National Veterinary Research Institute	Generated in this study
GISAID	EPI1398278	A/chicken/Nigeria/17RS737-46/2017	A / H5N1	2.3.2.1c	Africa / Nigeria / Kaduna State	Nigeria	2017-02-08	Istituto Zooprofilattico Sperimentale Delle Venezie	National Veterinary Research Institute	Generated in this study
GISAID	EPI1398279	A/chicken/Nigeria/17RS737-47/2017	A / H5N1	2.3.2.1c	Africa / Nigeria / Nasarawa State	Nigeria	2017-02-20	Istituto Zooprofilattico Sperimentale Delle Venezie	National Veterinary Research Institute	Generated in this study
GISAID	EPI1398280	A/chicken/Nigeria/17RS737-48/2017	A / H5N1	2.3.2.1c	Africa / Nigeria / Plateau State	Nigeria	2017-02-22	Istituto Zooprofilattico Sperimentale Delle Venezie	National Veterinary Research Institute	Generated in this study
GISAID	EPI1398281	A/chicken/Togo/16VIR6560-6/2016	A / H5N1	2.3.2.1c	Africa / Togo / Agonyivè district Adetikope	Togo	2016-08-19	Istituto Zooprofilattico Sperimentale Delle Venezie	Ministère de l´Agriculture de l´Elevage et de la Pêche	Generated in this study
GISAID	EPI1040219	A/chicken/Togo/17RS1021-1/2017	A / H5N1	2.3.2.1c	Africa / Togo / Vo District	Togo	2017-06	Istituto Zooprofilattico Sperimentale Delle Venezie	Ministere de l'Agriculture, de l'Elevage et de l'Hydraulique	Generated in this study
GISAID	EPI1040221	A/chicken/Togo/17RS1021-7/2017	A / H5N1	2.3.2.1c	Africa / Togo / Vo District	Togo	2017-06	Istituto Zooprofilattico Sperimentale Delle Venezie	Ministere de l'Agriculture, de l'Elevage et de l'Hydraulique	Generated in this study
