# Supplementary material for: Disentangling the role of Africa in the global spread of H5 highly pathogenic avian influenza
Source: Nat Commun. 2019 Nov 22;10:5310. doi: 10.1038/s41467-019-13287-y (PMC6874648; doi:10.1038/s41467-019-13287-y)
Supplement: Supplementary file 16 — Supplementary Data 12 [file 41467_2019_13287_MOESM16_ESM.xlsx]

## Sheet: AFRICA
Supplementary Data 12
Database	HA accession numbers	Isolate_Name	Subtype	Lineage	Location	LocationTrait	Collection_Date	GISAID Submitting_Lab	GISAID Originating_Lab	Comments
GISAID	EPI1010489	A/green-winged_teal/Egypt/871/2016	A / H5N8	2.3.4.4-B	Africa / Egypt	Egypt	2016-12-08	NCBI	na
GISAID	EPI1010500	A/green-winged_teal/Egypt/877/2016	A / H5N8	2.3.4.4-B	Africa / Egypt	Egypt	2016-12-08	NCBI	na
GISAID	EPI1018180	A/duck/Egypt/SS19/2017	A / H5N8	2.3.4.4-B	Africa / Egypt / Sharqia	Egypt	2017-01-12	Animal Health Research Institute	National Laboratory for Veterinary Quality Control on Poultry production- Animal Health Research Inistitute
GISAID	EPI1018207	A/duck/Egypt/F446/2017	A / H5N8	2.3.4.4-B	Africa / Egypt / Cairo	Egypt	2017-04-06	Animal Health Research Institute	National Laboratory for Veterinary Quality Control on Poultry production- Animal Health Research Inistitute
GISAID	EPI1094821	A/Ostrich/South_Africa/S2017/08_0361_P17/2017	A / H5N8	2.3.4.4-B	Africa / South Africa / Province of the Western Cape	SouthAfrica	2017-08-22	National Institute of Communicable Diseases	Western Cape Provincial Veterinary Laboratory
GISAID	EPI1098487	A/Ostrich/South_Africa/S2017/08_0268_P2/2017	A / H5N8	2.3.4.4-B	Africa / South Africa / Province of the Western Cape	SouthAfrica	2017-08-16	National Institute of Communicable Diseases	Western Cape Provincial Veterinary Laboratory
GISAID	EPI1103576	A/Ostrich/South_Africa/S2017/08_0047_P7/2017	A / H5N8	2.3.4.4-B	Africa / South Africa / Province of the Western Cape	SouthAfrica	2017-08-03	National Institute of Communicable Diseases	Western Cape Provincial Veterinary Laboratory
GISAID	EPI1104226	A/Ostrich/South_Africa/S2017/08_0362_P8_33/2017	A / H5N8	2.3.4.4-B	Africa / South Africa / Province of the Western Cape	SouthAfrica	2017-08-22	National Institute of Communicable Diseases	Western Cape Provincial Veterinary Laboratory
GISAID	EPI1104253	A/Ostrich/South_Africa/S2017/08_0161_P8/2017	A / H5N8	2.3.4.4-B	Africa / South Africa / Province of the Western Cape	SouthAfrica	2017-08-11	National Institute of Communicable Diseases	Western Cape Provincial Veterinary Laboratory
GISAID	EPI1104275	A/chicken/Egypt/Kafr-Elshiekh-18/2017	A / H5N8	2.3.4.4-B	Africa / Egypt / Kafr-Elshiekh	Egypt	2017	Friedrich-Loeffler-Institut	na
GISAID	EPI1104283	A/chicken/Egypt/Buheira-12/2017	A / H5N8	2.3.4.4-B	Africa / Egypt / Buheira	Egypt	2017	Friedrich-Loeffler-Institut	na
GISAID	EPI1104291	A/chicken/Egypt/Gharbiya-15/2017	A / H5N8	2.3.4.4-B	Africa / Egypt / Gharbiya	Egypt	2017	Friedrich-Loeffler-Institut	na
GISAID	EPI1104381	A/Ostrich/South_Africa/S2017/08_0046_AF/2017	A / H5N8	2.3.4.4-B	Africa / South Africa / Province of the Western Cape	SouthAfrica	2017-08-03	National Institute of Communicable Diseases	Western Cape Provincial Veterinary Laboratory
GISAID	EPI1176518	A/chicken/Israel/881/2016	A / H5N8	2.3.4.4-B	Asia / Israel	Israel	2016-12-07	NCBI	na	Included in the dataset as potential virus source
GISAID	EPI1176527	A/turkey/Israel/1076/2016	A / H5N8	2.3.4.4-B	Asia / Israel	Israel	2016-12-24	NCBI	na	Included in the dataset as potential virus source
GISAID	EPI1176530	A/peregrine_falcon/Israel/1086/2016	A / H5N8	2.3.4.4-B	Asia / Israel	Israel	2016-12-25	NCBI	na	Included in the dataset as potential virus source
GISAID	EPI1200946	A/grey-headed_gull/Uganda/MUWRP-538/2017	A / H5N8	2.3.4.4-B	Africa / Uganda	Uganda	2017-01-04	NCBI	na
GISAID	EPI1223833	A/duck/Democratic_Republic_of_the_Congo/17RS882-29/2017	A / H5N8	2.3.4.4-B	Africa / Congo, Democratic Republic of the / Bunia territory	Congo	2017-05-15	NCBI	na
GISAID	EPI1223834	A/duck/Democratic_Republic_of_the_Congo/17RS882-33/2017	A / H5N8	2.3.4.4-B	Africa / Congo, Democratic Republic of the / Bunia territory	Congo	2017-05-14	NCBI	na
GISAID	EPI1223835	A/duck/Democratic_Republic_of_the_Congo/17RS882-40/2017	A / H5N8	2.3.4.4-B	Africa / Congo, Democratic Republic of the / Bunia territory	Congo	2017-05-13	NCBI	na
GISAID	EPI1223836	A/duck/Democratic_Republic_of_the_Congo/17RS882-5/2017	A / H5N8	2.3.4.4-B	Africa / Congo, Democratic Republic of the / Bunia territory	Congo	2017-05-14	NCBI	na
GISAID	EPI1223853	A/chicken/Cameroon/17RS1661-1/2017	A / H5N8	2.3.4.4-B	Africa / Cameroon / Maroua	Cameroon	2017-01	NCBI	na
GISAID	EPI1223854	A/duck/Cameroon/17RS1661-3/2017	A / H5N8	2.3.4.4-B	Africa / Cameroon / Yagoua	Cameroon	2017-01	NCBI	na
GISAID	EPI1223869	A/indian_peafowl/Cameroon/17RS1661-6/2017	A / H5N8	2.3.4.4-B	Africa / Cameroon / Mayo-Sava / Tokombéré / Makilingaye	Cameroon	2017-01	NCBI	na
GISAID	EPI1223870	A/pigeon/Cameroon/17RS1661-4/2017	A / H5N8	2.3.4.4-B	Africa / Cameroon	Cameroon	2017-01	NCBI	na
GISAID	EPI773757	A/great_crested_grebe/Uvs-Nuur_Lake/341/2016	A / H5N8	2.3.4.4-B	Europe / Russian Federation / Tyva Republic	CentralAsia	2016-05-25	Research Institute of Experimental and Clinical Medicine	Research Institute of Experimental and Clinical Medicine	Included in the dataset as potential virus source
GISAID	EPI774121	A/Bar-headed_Goose/Qinghai/BTY1-LV/2016	A / H5N8	2.3.4.4-B	Asia / China / Qinghai Province	CentralAsia	2016-05-09	Wuhan Institute of Virology	State Key Laboratory of Virology and Wuhan Institute of Virology, Chinese Academy of Sciences	Included in the dataset as potential virus source
GISAID	EPI774242	A/Bar-headed_Goose/Qinghai/BTY8-LU/2016	A / H5N8	2.3.4.4-B	Asia / China / Qinghai Province	CentralAsia	2016-05-10	Wuhan Institute of Virology	State Key Laboratory of Virology and Wuhan Institute of Virology, Chinese Academy of Sciences	Included in the dataset as potential virus source
GISAID	EPI774318	A/Bar-headed_Goose/Qinghai/BTY13-B/2016	A / H5N8	2.3.4.4-B	Asia / China / Qinghai Province	CentralAsia	2016-05-14	Wuhan Institute of Virology	State Key Laboratory of Virology and Wuhan Institute of Virology, Chinese Academy of Sciences	Included in the dataset as potential virus source
GISAID	EPI774426	A/Brown-headed_Gull/Qinghai/ZTO1-B/2016	A / H5N8	2.3.4.4-B	Asia / China / Qinghai Province	CentralAsia	2016-05-01	Wuhan Institute of Virology	State Key Laboratory of Virology and Wuhan Institute of Virology, Chinese Academy of Sciences	Included in the dataset as potential virus source
GISAID	EPI774458	A/Brown-headed_Gull/Qinghai/ZTO4-B/2016	A / H5N8	2.3.4.4-B	Asia / China / Qinghai Province	CentralAsia	2016-05-11	Wuhan Institute of Virology	State Key Laboratory of Virology and Wuhan Institute of Virology, Chinese Academy of Sciences	Included in the dataset as potential virus source
GISAID	EPI774490	A/Brown-headed_Gull/Qinghai/ZTO6-SP/2016	A / H5N8	2.3.4.4-B	Asia / China / Qinghai Province	CentralAsia	2016-05-15	Wuhan Institute of Virology	State Key Laboratory of Virology and Wuhan Institute of Virology, Chinese Academy of Sciences	Included in the dataset as potential virus source
GISAID	EPI774506	A/Great_Black-headed_Gull/Qinghai/YO1-B/2016	A / H5N8	2.3.4.4-B	Asia / China / Qinghai Province	CentralAsia	2016-05-15	Wuhan Institute of Virology	State Key Laboratory of Virology and Wuhan Institute of Virology, Chinese Academy of Sciences	Included in the dataset as potential virus source
GISAID	EPI823460	A/great_crested_grebe/Tyva/34/2016	A / H5N8	2.3.4.4-B	Europe / Russian Federation / Tyva Republic	CentralAsia	2016-05-25	WHO National Influenza Centre Russian Federation	State Research Center of Virology and Biotechnology (VECTOR)	Included in the dataset as potential virus source
GISAID	EPI823748	A/wild_duck/Tyva/35/2016	A / H5N8	2.3.4.4-B	Europe / Russian Federation / Tyva Republic	CentralAsia	2016-05-25	WHO National Influenza Centre Russian Federation	State Research Center of Virology and Biotechnology (VECTOR)	Included in the dataset as potential virus source
GISAID	EPI823756	A/black-headed_gull/Tyva/41/2016	A / H5N8	2.3.4.4-B	Europe / Russian Federation / Tyva Republic	CentralAsia	2016-05-25	WHO National Influenza Centre Russian Federation	State Research Center of Virology and Biotechnology (VECTOR)	Included in the dataset as potential virus source
GISAID	EPI836606	A/grey_heron_/Uvs-Nuur_Lake/20/2016	A / H5N8	2.3.4.4-B	Europe / Russian Federation / Tyva Republic	CentralAsia	2016-05-25	Research Institute of Experimental and Clinical Medicine	Research Institute of Experimental and Clinical Medicine	Included in the dataset as potential virus source
GISAID	EPI858836	A/duck/India/10CA01/2016	A / H5N8	2.3.4.4-B	Asia / India / National Capital Territory of Delhi	SouthAsia	2016-10-17	ICAR-National Institute of High Security Animal Diseases	ICAR-National Institute of High Security Animal Diseases	Included in the dataset as potential virus source
GISAID	EPI858844	A/painted_stork/India/10CA03/2016	A / H5N8	2.3.4.4-B	Asia / India / Madhya Pradesh / Gwalior	SouthAsia	2016-10-20	ICAR-National Institute of High Security Animal Diseases	ICAR-National Institute of High Security Animal Diseases	Included in the dataset as potential virus source
GISAID	EPI859199	A/mute_swan/Hungary/51049/2016	A / H5N8	2.3.4.4-B	Europe / Hungary / Csongrad megye	EastEU	2016-10-19	Central Agricultural Office Veterinary Diagnostic Directorate	National Food Chain Safety Office Veterinary Diagnostic Directorate Laboratory for Molecular Biology	Included in the dataset as potential virus source
GISAID	EPI868854	A/Common-coot/Egypt/CA285/2016	A / H5N8	2.3.4.4-B	Africa / Egypt / Damietta	Egypt	2016-11-26	Animal Health Research Institute	National Laboratory for Veterinary Quality Control on Poultry production- Animal Health Research Inistitute
GISAID	EPI869924	A/domestic_goose/Poland/33/2016	A / H5N8	2.3.4.4-B	Europe / Poland / Lubusz Voivodeship	EastEU	2016-12-02	National Veterinary Research Institut Poland, PIWet-PIB	na	Included in the dataset as potential virus source
GISAID	EPI869936	A/chicken/Kalmykia/2661/2016	A / H5N8	2.3.4.4-B	Europe / Russian Federation / Republic of Kalmykia	EastEU	2016-11-23	State Research Center of Virology and Biotechnology (VECTOR)	na	Included in the dataset as potential virus source
GISAID	EPI909452	A/wild_duck/Tatarstan/3059/2016	A / H5N8	2.3.4.4-B	Europe / Russian Federation / Republic of Tatarstan	EastEU	2016-10-02	State Research Center of Virology and Biotechnology (VECTOR)	na	Included in the dataset as potential virus source
GISAID	EPI925956	A/gadwall/Chany/97/2016	A / H5N8	2.3.4.4-B	Europe / Russian Federation / Novosibirsk Oblast / Chany lake	CentralAsia	2016-09-10	WHO National Influenza Centre Russian Federation	Research Institute of Experimental and Clinical Medicine	Included in the dataset as potential virus source
GISAID	EPI926605	A/domestic_duck/Siberia/50K/2016	A / H5N8	2.3.4.4-B	Europe / Russian Federation / Novosibirsk Oblast	CentralAsia	2016-10-10	Research Institute of Experimental and Clinical Medicine	na	Included in the dataset as potential virus source
GISAID	EPI926613	A/domestic_duck/Siberia/103/2016	A / H5N8	2.3.4.4-B	Europe / Russian Federation / Novosibirsk Oblast	CentralAsia	2016-10-04	Research Institute of Experimental and Clinical Medicine	Research Institute of Experimental and Clinical Medicine	Included in the dataset as potential virus source
GISAID	EPI953337	A/mallard/Hungary/57857/2016	A / H5N8	2.3.4.4-B	Europe / Hungary / Hajdu-Bihar	EastEU	2016-11-21	Central Agricultural Office Veterinary Diagnostic Directorate	Central Agricultural Office Veterinary Diagnostic Directorate	Included in the dataset as potential virus source
GISAID	EPI961449	A/gadwall/Kurgan/2442/2016	A / H5N8	2.3.4.4-B	Europe / Russian Federation / Kurgan Oblast	CentralAsia	2016-08-27	State Research Center of Virology and Biotechnology (VECTOR)	na	Included in the dataset as potential virus source
GenBank	MH569621	A/chicken/Uganda/17RS115-15/2017	A / H5N8	2.3.4.4-B	Africa / Uganda / Masaka district	Uganda	2017-01
GenBank	MH569629	A/duck/Uganda/17RS115-9/2017	A / H5N8	2.3.4.4-B	Africa / Uganda	Uganda	2017-01
GenBank	MH569637	A/white_winged_black_tern/Uganda/17RS115-3/2017	A / H5N8	2.3.4.4-B	Africa / Uganda	Uganda	2017-01-02
GenBank	MK734294	A/Sandwich_tern/South_Africa/18010369/2018	A / H5N8	2.3.4.4-B	Africa / South Africa / Macassar, WC	SouthAfrica	2018-01-29
GenBank	MK734295	A/African_penguin/South_Africa/476266/2018	A / H5N8	2.3.4.4-B	Africa / South Africa / Cape Town, WC	SouthAfrica	2018-03-01
GenBank	MH165804	A/chicken/South_Africa/115370/2017	A / H5N8	2.3.4.4-B	Africa / South Africa / Welkom, FS	SouthAfrica	2017-09-23
GISAID	EPI1103669	A/Chicken/South_Africa/S2017/08_0336_P1/2017	A / H5N8	2.3.4.4-B	Africa / South Africa / Paarl, WC	SouthAfrica	2017-08-21	National Institute for Communicable Diseases	Western Cape Provincial Veterinary Laboratory
GISAID	EPI1104414	A/Chicken/South_Africa/S2017/08_0561_P1/2017	A / H5N8	2.3.4.4-B	Africa / South Africa / Malmesbury, WC	SouthAfrica	2017-08-29	National Institute for Communicable Diseases	Western Cape Provincial Veterinary Laboratory
GISAID	EPI1106284	A/Chicken/South_Africa/S2017/08_0581_P1/2017	A / H5N8	2.3.4.4-B	Africa / South Africa / Porterville, WC	SouthAfrica	2017-08-30	National Institute for Communicable Diseases	Western Cape Provincial Veterinary Laboratory
GISAID	EPI1104305	A/Chicken/South_Africa/S2017/09_0050_56/2017	A / H5N8	2.3.4.4-B	Africa / South Africa / Worcester, WC	SouthAfrica	2017-09-04	National Institute for Communicable Diseases	Western Cape Provincial Veterinary Laboratory
GenBank	MH165724	A/chicken/South_Africa/17090100/2017	A / H5N8	2.3.4.4-B	Africa / South Africa / Paarl, WC	SouthAfrica	2017-09-06
GenBank	MH165836	A/chicken/South_Africa/17090108/2017	A / H5N8	2.3.4.4-B	Africa / South Africa / Paarl, WC	SouthAfrica	2017-09-06
GenBank	MH165732	A/chicken/South_Africa/17090202/2017	A / H5N8	2.3.4.4-B	Africa / South Africa / Worcester, WC	SouthAfrica	2017-09-11
GenBank	MH165748	A/chicken/South_Africa/17090325/2017	A / H5N8	2.3.4.4-B	Africa / South Africa / Paarl, WC	SouthAfrica	2017-09-15
GenBank	MH165788	A/chicken/South_Africa/17090335/2017	A / H5N8	2.3.4.4-B	Africa / South Africa / Stellenbosch, WC	SouthAfrica	2017-09-18
GenBank	MH165764	A/chicken/South_Africa/17090348/2017	A / H5N8	2.3.4.4-B	Africa / South Africa / Paarl, WC	SouthAfrica	2017-09-18
GenBank	MH165540	A/chicken/South_Africa/436893/2018	A / H5N8	2.3.4.4-B	Africa / South Africa	SouthAfrica	2018
GenBank	MH165556	A/chicken/South_Africa/440638A/2017	A / H5N8	2.3.4.4-B	Africa / South Africa / Standerton, MPU	SouthAfrica	2017-08-01
GenBank	MH165564	A/chicken/South_Africa/440638B/2017	A / H5N8	2.3.4.4-B	Africa / South Africa / Standerton, MPU	SouthAfrica	2017-08-01
GenBank	MH165572	A/chicken/South_Africa/441587/2017	A / H5N8	2.3.4.4-B	Africa / South Africa / Benoni, GAU	SouthAfrica	2017-08-04
GenBank	MH165588	A/chicken/South_Africa/441839/2017	A / H5N8	2.3.4.4-B	Africa / South Africa / Middelburg, MPU	SouthAfrica	2017-08-07
GenBank	MH165636	A/chicken/South_Africa/443397/2017	A / H5N8	2.3.4.4-B	Africa / South Africa / Newcastle, KZN	SouthAfrica	2017-08-17
GenBank	MH165740	A/chicken/South_Africa/448475/2017	A / H5N8	2.3.4.4-B	Africa / South Africa / Port Elizabeth, EC	SouthAfrica	2017-09-12
GenBank	MH165756	A/chicken/South_Africa/449300/2017	A / H5N8	2.3.4.4-B	Africa / South Africa / Paarl, WC	SouthAfrica	2017-09-16
GenBank	MH165772	A/chicken/South_Africa/449418/2017	A / H5N8	2.3.4.4-B	Africa / South Africa / Paarl, WC	SouthAfrica	2017-09-18
GenBank	MH165780	A/chicken/South_Africa/449443/2017	A / H5N8	2.3.4.4-B	Africa / South Africa / Paarl, WC	SouthAfrica	2017-09-18
GenBank	MH165812	A/chicken/South_Africa/450628/2017	A / H5N8	2.3.4.4-B	Africa / South Africa / Paarl, WC	SouthAfrica	2017-09-26
GenBank	MH165820	A/chicken/South_Africa/451457/2017	A / H5N8	2.3.4.4-B	Africa / South Africa / Paarl, WC	SouthAfrica	2017-09-29
GenBank	MH165580	A/chicken/South_Africa/MC002/2017	A / H5N8	2.3.4.4-B	Africa / South Africa / Krugersdorp, GAU	SouthAfrica	2017-08-04
GenBank	MH165532	A/chicken/South_Africa/Standerton/2017	A / H5N8	2.3.4.4-B	Africa / South Africa / Standerton, MPU	SouthAfrica	2017-06-20
GenBank	MH165524	A/chicken/South_Africa/Villiers/2017	A / H5N8	2.3.4.4-B	Africa / South Africa / Villiers, MPU	SouthAfrica	2017-06-19
GenBank	MK734296	A/Common_tern/South_Africa/18010371/2018	A / H5N8	2.3.4.4-B	Africa / South Africa / Somerset West, WC	SouthAfrica	2018-01-29
GenBank	MH165708	A/domestic_goose/South_Africa/17090065/2017	A / H5N8	2.3.4.4-B	Africa / South Africa / Caledon, WC	SouthAfrica	2017-09-04
GenBank	MH165652	A/dove/South_Africa/17080324/2017	A / H5N8	2.3.4.4-B	Africa / South Africa / Worcester, WC	SouthAfrica	2017-08-18
GenBank	MH165548	A/Egyptian_goose/South_Africa/001/2017	A / H5N8	2.3.4.4-B	Africa / South Africa / Pretoria, GAU	SouthAfrica	2017-07-13
GISAID	EPI1104391	A/Guineafowl/South_Africa/S2017/08_0243_P2/2017	A / H5N8	2.3.4.4-B	Africa / South Africa / Caledon, WC	SouthAfrica	2017-08-16	National Institute for Communicable Diseases	Western Cape Provincial Veterinary Laboratory
GISAID	EPI1104236	A/Guineafowl/South_Africa/S2017/08_0274_P1/2017	A / H5N8	2.3.4.4-B	Africa / South Africa / Heidelberg, WC	SouthAfrica	2017-08-16	National Institute for Communicable Diseases	Western Cape Provincial Veterinary Laboratory
GenBank	MH165828	A/ostrich/South_Africa/002/2017	A / H5N8	2.3.4.4-B	Africa / South Africa / Oudtshoorn, WC	SouthAfrica	2017-10-26
GISAID	EPI1104216	A/Duck/South_Africa/S2017/08_0340_P1/2017	A / H5N8	2.3.4.4-B	Africa / South Africa / Kraaifontein, WC	SouthAfrica	2017-08-22	National Institute for Communicable Diseases	Western Cape Provincial Veterinary Laboratory
GISAID	EPI1104310	A/Duck/South_Africa/S2017/08_0481_P2/2017	A / H5N8	2.3.4.4-B	Africa / South Africa / Kraaifontein, WC	SouthAfrica	2017-08-24	National Institute for Communicable Diseases	Western Cape Provincial Veterinary Laboratory
GISAID	EPI1104396	A/Pigeon/South_Africa/S2017/08_0323_P1/2017	A / H5N8	2.3.4.4-B	Africa / South Africa / Heidelberg, WC	SouthAfrica	2017-08-18	National Institute for Communicable Diseases	Western Cape Provincial Veterinary Laboratory
GenBank	MH165612	A/Sacred_ibis/South_Africa/009/2017	A / H5N8	2.3.4.4-B	Africa / South Africa / Pretoria, GAU	SouthAfrica	2017-08-15
GenBank	MH165604	A/Speckled_pigeon/South_Africa/08_004B/2017	A / H5N8	2.3.4.4-B	Africa / South Africa / Benoni, GAU	SouthAfrica	2017-08-14
GISAID	EPI1104315	A/Swan/South_Africa/S2017/08_0517_P2/2017	A / H5N8	2.3.4.4-B	Africa / South Africa / Durbanville, WC	SouthAfrica	2017-08-28	National Institute for Communicable Diseases	Western Cape Provincial Veterinary Laboratory
GenBank	MK734297	A/Swift_tern/South_Africa/18010027/2018	A / H5N8	2.3.4.4-B	Africa / South Africa / Betty’s Bay, WC	SouthAfrica	2018-01-03
GenBank	MK734298	A/Swift_tern/South_Africa/18010028/2018	A / H5N8	2.3.4.4-B	Africa / South Africa / Cape Town, WC	SouthAfrica	2018-01-03
GenBank	MK734299	A/Swift_tern/South_Africa/18010370/2018	A / H5N8	2.3.4.4-B	Africa / South Africa / Cape Town, WC	SouthAfrica	2018-01-29
GenBank	MK734300	A/tern/South_Africa/18010417/2018	A / H5N8	2.3.4.4-B	Africa / South Africa / Cape Town, WC	SouthAfrica	2018-01-31
GenBank	MH165796	A/turkey/South_Africa/450199/2017	A / H5N8	2.3.4.4-B	Africa / South Africa / Cape Town, WC	SouthAfrica	2017-09-19
GISAID	EPI1398287	A/chicken/Niger/17RS167-1/2017	A / H5N1	2.3.4.4-B	Africa / Niger	Niger	2017-01-07	Istituto Zooprofilattico Sperimentale Delle Venezie	Laboratoire Central de l'Elevage (LABOCEL)	Generated in this study
GISAID	EPI1398288	A/chicken/Niger/17RS167-3/2017	A / H5N1	2.3.4.4-B	Africa / Niger	Niger	2017-01-07	Istituto Zooprofilattico Sperimentale Delle Venezie	Laboratoire Central de l'Elevage (LABOCEL)	Generated in this study
GISAID	EPI1398286	A/goose/Niger/17RS167-22/2017	A / H5N8	2.3.4.4-B	Africa / Niger / Niamey	Niger	2017-01-23	Istituto Zooprofilattico Sperimentale Delle Venezie	Laboratoire Central de l'Elevage (LABOCEL)	Generated in this study
GISAID	EPI1398285	A/chicken/Niger/17RS167-19/2017	A / H5N8	2.3.4.4-B	Africa / Niger / Niamey	Niger	2017-01-23	Istituto Zooprofilattico Sperimentale Delle Venezie	Laboratoire Central de l'Elevage (LABOCEL)	Generated in this study
GISAID	EPI1398282	A/duck/Nigeria/17RS737-43/2016	A / H5N8	2.3.4.4-B	Africa / Nigeria / Kano State	Nigeria	2016-11-19	Istituto Zooprofilattico Sperimentale Delle Venezie	National Veterinary Research Institute	Generated in this study
